# Supplementary material for: Overexpression of SLIM1 transcription factor accelerates vegetative development in Arabidopsis thaliana
Source: Front Plant Sci. 2024 Mar 20;15:1327152. doi: 10.3389/fpls.2024.1327152 (PMC10988502; doi:10.3389/fpls.2024.1327152)
Supplement: Supplementary file 1 [file DataSheet_1.csv]

geneID	dataType	Col-0_DAS30_1	Col-0_DAS30_2	Col-0_DAS30_3	EV_DAS30_1	EV_DAS30_2	EV_DAS30_3	slim1-cr_DAS30_1	slim1-cr_DAS30_2	slim1-cr_DAS30_3	35S::SLIM1#17_DAS30_1	35S::SLIM1#17_DAS30_2	35S::SLIM1#17_DAS30_3	35S::SLIM1#25_DAS30_1	35S::SLIM1#25_DAS30_2	35S::SLIM1#25_DAS30_3	Col-0_DAS37_1	Col-0_DAS37_2	Col-0_DAS37_3	slim1-cr_DAS37_1	slim1-cr_DAS37_2	slim1-cr_DAS37_3	35S::SLIM1#17_DAS37_1	35S::SLIM1#17_DAS37_2	35S::SLIM1#17_DAS37_3	35S::SLIM1#25_DAS37_1	35S::SLIM1#25_DAS37_2	35S::SLIM1#25_DAS37_3	Col-0_DAS44_1	Col-0_DAS44_2	Col-0_DAS44_3	slim1-cr_DAS44_1	slim1-cr_DAS44_2	slim1-cr_DAS44_3	35S::SLIM1#17_DAS44_1	35S::SLIM1#17_DAS44_2	35S::SLIM1#17_DAS44_3	35S::SLIM1#25_DAS44_1	35S::SLIM1#25_DAS44_2	35S::SLIM1#25_DAS44_3
AT1G01010	Cts	298	352	257	286	401	382	228	316	239	283	262	216	357	529	369	572	699	798	345	352	347	337	282	332	309	400	309	616	315	545	338	351	184	348	416	414	647	569	626
AT1G01020	Cts	540	524	462	545	603	573	514	619	536	512	461	428	553	598	523	606	588	704	631	674	573	498	390	557	510	517	513	476	281	445	456	458	445	414	461	460	379	399	439
AT1G03987	Cts	0	0	0	0	0	0	0	0	0	0	0	0	0	0	0	0	0	0	0	0	0	0	0	0	0	0	0	0	0	0	0	0	0	0	0	0	0	0	0
AT1G01030	Cts	113	127	75	101	136	145	69	119	178	85	74	76	104	127	97	98	116	278	299	175	420	69	83	115	42	45	63	213	157	314	214	181	155	78	88	108	78	136	159
AT1G01040	Cts	2253	2891	2535	2768	3422	3083	1685	2547	3087	2919	2521	2971	3324	3580	3200	3359	3173	4620	3741	3284	2693	3640	3424	2534	2377	3393	2928	2697	2434	3228	2494	2776	2696	4262	5594	4684	4846	5029	4598
AT1G03993	Cts	0	0	0	0	0	0	0	0	0	0	0	0	0	0	0	0	0	0	0	0	0	0	0	0	0	0	0	0	0	0	0	0	0	0	0	0	0	0	0
AT1G01046	Cts	0	0	0	0	0	0	0	0	0	0	0	0	0	0	0	0	0	0	0	0	0	0	0	0	0	0	0	0	0	0	0	0	0	0	0	0	0	0	0
AT1G01050	Cts	2195	1955	1978	1926	2638	2329	1655	2487	2807	2761	2533	2218	2243	2268	2305	2251	1836	2198	2640	2361	2650	2499	2165	2356	2127	2079	2033	2133	1716	2134	2105	2174	2660	2443	2630	2617	2288	2379	2790
AT1G03997	Cts	0	0	0	0	0	0	0	0	0	0	0	0	0	0	0	0	0	0	0	0	0	0	0	0	0	0	0	0	0	0	0	0	0	0	0	0	0	0	0
AT1G01060	Cts	1331	1453	973	790	1152	1913	877	1355	1479	1437	1160	985	928	946	939	599	438	849	1006	636	854	1107	989	1186	1230	1151	1184	769	580	817	880	730	892	972	1265	1150	802	844	826
AT1G01070	Cts	590	504	341	399	370	316	541	718	496	544	394	374	361	460	372	474	405	323	517	548	478	568	513	558	381	488	345	394	425	427	460	419	568	786	967	749	772	957	660
AT1G04003	Cts	0	0	0	0	0	0	0	0	0	0	0	0	0	0	0	0	0	0	0	0	0	0	0	0	0	0	0	0	0	0	0	0	0	0	0	0	0	0	0
AT1G01080	Cts	3624	3593	3206	3368	3123	3412	3239	3308	4194	4039	3980	3198	3680	3652	3604	2874	2172	2873	3035	3504	3152	1517	1476	2368	2650	1785	2422	1427	789	1029	1931	1399	2491	852	772	1002	623	652	780
AT1G01090	Cts	6373	6113	5747	6384	5685	6337	4641	6560	7651	6576	6558	5566	6639	6853	6565	5902	4619	5940	6930	6876	7146	5444	4864	6263	5546	5128	5732	4672	3432	4090	5323	5231	6172	4898	5064	4943	4089	4747	4398
AT1G01100	Cts	8804	8093	6807	6637	7121	9222	7063	9829	9276	8470	8211	5431	6427	6709	7177	7197	5015	5961	6968	8678	6911	3273	3333	5874	5987	4792	5243	5932	2804	4220	5969	5173	8838	3005	3535	3831	3174	3539	2764
AT1G01110	Cts	230	168	167	191	222	224	126	199	200	169	151	189	181	225	237	228	125	154	269	241	237	176	131	234	265	253	235	220	99	188	286	222	375	113	171	155	125	94	123
AT1G01120	Cts	2900	2124	2198	2012	2098	2938	1513	2483	2306	2379	2224	2582	2317	2442	2566	3223	2684	3061	3794	3899	4216	5616	7589	3526	3389	4614	3939	3129	5257	3203	4146	4951	5254	6888	4980	4501	4380	6162	4998
AT1G01130	Cts	21	13	10	25	22	23	12	25	26	20	28	32	28	20	24	31	11	20	17	28	28	41	44	22	32	45	28	30	19	13	19	21	17	35	35	26	27	35	26
AT1G01140	Cts	3938	3843	3220	3205	4996	4717	4085	3428	3499	3941	3390	4572	4584	4615	3926	6988	8519	9964	7489	6179	5920	10828	12920	8213	8319	13391	8379	10850	9354	13599	9747	13234	4909	24355	20887	22906	21259	22964	22380
AT1G01150	Cts	10	11	9	11	23	12	7	13	13	9	13	11	12	7	15	9	6	9	9	17	18	6	5	8	10	6	9	8	1	5	6	5	12	1	3	4	5	2	0
AT1G01160	Cts	902	906	845	858	1139	1142	1006	950	958	944	813	772	832	912	968	979	850	1064	945	1069	958	1158	1038	1042	821	1010	991	969	751	1109	1131	1117	1133	1604	1685	1537	1353	1555	1452
AT1G04007	Cts	0	0	0	0	0	0	0	0	0	0	0	0	0	0	0	0	0	0	0	0	0	0	0	0	0	0	0	0	0	0	0	0	0	0	0	0	0	0	0
AT1G01170	Cts	2187	1756	1869	1879	2004	2031	2120	2646	2725	2625	2491	2295	2307	2225	2189	1973	1364	1443	2033	2134	2374	2039	1701	2196	1982	1624	1589	2089	1485	1854	2415	1763	2764	2558	2111	1966	1901	2094	1807
AT1G04013	Cts	0	0	0	0	0	0	0	0	0	0	0	0	0	0	0	0	0	0	0	0	0	0	0	0	0	0	0	0	0	0	0	0	0	0	0	0	0	0	0
AT1G01180	Cts	709	626	527	518	652	573	714	538	495	458	381	418	484	603	489	559	559	472	366	486	393	1300	965	1149	816	1014	872	904	901	1052	1001	893	624	1132	1213	862	904	1002	936
AT1G08765	Cts	0	0	0	0	0	0	0	0	0	0	0	0	0	0	0	0	0	0	0	0	0	0	0	0	0	0	0	0	0	0	0	0	0	0	0	0	0	0	0
AT1G01183	Cts	0	0	0	0	0	0	0	0	0	0	0	0	0	0	0	0	0	0	0	0	0	0	0	0	0	0	0	0	0	0	0	0	0	0	0	0	0	0	0
AT1G01190	Cts	386	474	385	301	329	390	423	177	284	181	156	95	64	104	213	241	219	97	202	416	138	10	8	44	72	43	31	289	88	47	103	104	157	7	7	31	12	5	17
AT1G01200	Cts	68	76	53	44	35	59	58	94	89	87	74	70	48	37	67	37	44	42	92	47	99	44	32	30	64	31	46	16	14	31	50	30	65	14	22	21	11	13	5
AT1G01210	Cts	474	498	420	514	516	629	580	599	730	608	611	452	482	484	522	596	515	566	546	680	593	433	381	415	383	386	404	336	187	358	352	340	348	450	590	540	500	552	505
AT1G04017	Cts	0	0	0	0	0	0	0	0	0	0	0	0	0	0	0	0	0	0	0	0	0	0	0	0	0	0	0	0	0	0	0	0	0	0	0	0	0	0	0
AT1G01220	Cts	1428	1563	1422	1594	1574	1572	1135	1399	1543	1630	1531	1419	1624	1476	1647	1486	1150	1318	1677	1674	1359	1342	1028	1034	1213	1410	1455	832	626	808	1017	870	1243	947	1130	864	820	815	761
AT1G04023	Cts	0	0	0	0	0	0	0	0	0	0	0	0	0	0	0	0	0	0	0	0	0	0	0	0	0	0	0	0	0	0	0	0	0	0	0	0	0	0	0
AT1G01225	Cts	176	179	146	141	134	164	133	156	209	137	136	142	111	147	121	105	85	102	161	141	155	88	80	116	114	100	94	81	25	59	88	73	139	37	60	34	34	45	29
AT1G01230	Cts	1232	1114	1002	1062	1201	1070	936	1264	992	1230	1070	1100	1262	1249	1219	1381	1385	1529	1447	1166	1192	1607	1510	1647	1296	1400	1442	1233	1091	1349	1296	1373	1135	1428	1501	1403	1242	1256	1344
AT1G01240	Cts	1465	1223	1276	1553	1850	1347	1589	1499	866	1160	1201	1719	1940	1935	1475	1144	1235	1174	933	953	798	2560	1930	1854	1555	1882	1717	2170	2100	2720	2615	2277	2212	3014	3913	2472	3115	3271	2741
AT1G01250	Cts	84	74	59	66	64	98	87	120	109	211	181	181	124	85	110	67	47	106	88	52	66	93	81	26	66	138	65	41	56	95	47	38	48	68	172	88	79	108	98
AT1G01260	Cts	685	681	653	743	852	827	731	680	786	600	629	686	768	809	855	836	1253	1558	1222	906	1215	1561	1684	1419	792	1096	859	2148	1851	2041	1572	2061	1233	2746	2732	3488	2484	2911	3214
AT1G01270	Cts	0	0	0	0	0	0	0	0	0	0	0	0	0	0	0	0	0	0	0	0	0	0	0	0	0	0	0	0	0	0	0	0	0	0	0	0	0	0	0
AT1G01280	Cts	91	0	0	0	106	77	26	12	97	0	0	29	0	8	0	75	0	25	0	142	0	28	44	43	6	92	40	37	18	17	18	42	93	2	28	6	77	0	0
AT1G01290	Cts	489	433	429	486	581	521	478	516	566	500	457	449	533	538	479	527	506	567	569	572	553	608	629	461	469	491	454	454	393	535	466	447	519	749	734	701	655	751	707
AT1G01300	Cts	4969	4804	3372	2964	3800	4611	2625	3878	4613	4542	3832	3357	3348	3562	3908	4992	4443	6280	5906	5294	5549	5199	5695	5723	4412	5199	4256	3515	2731	2745	3196	3800	4425	3822	3707	4903	3370	3420	3460
AT1G01305	Cts	0	0	1	0	0	0	0	0	0	0	0	0	0	0	0	0	0	0	0	0	0	0	0	0	0	0	0	0	0	0	0	0	0	0	0	0	0	0	0
AT1G01310	Cts	3	0	3	4	3	1	5	0	2	1	1	1	1	1	0	2	1	4	4	0	2	3	5	1	5	6	5	2	0	4	2	2	1	7	5	3	10	7	7
AT1G01320	Cts	15066	20295	17994	18102	19988	22122	9332	12423	19190	21774	19269	16629	18304	19301	19669	18078	11868	14556	15146	19293	11949	13507	11484	10124	13041	15648	15734	8108	7009	10862	8756	8348	11770	15336	17842	15661	16263	17852	15906
AT1G01335	Cts	0	0	0	0	0	0	0	0	0	0	0	0	0	0	0	0	0	0	0	0	0	0	0	0	0	0	0	0	0	0	0	0	0	0	0	0	0	0	0
AT1G01340	Cts	582	688	490	467	704	561	453	494	258	308	247	300	483	485	506	1215	1029	876	641	765	347	1690	1712	1586	1073	1492	1375	968	768	692	664	838	430	1067	1227	987	1061	920	983
AT1G01350	Cts	698	634	652	678	842	814	928	870	819	768	725	648	800	882	839	915	930	1128	1073	892	959	1211	1158	1297	1042	1023	1022	1177	972	1176	1111	1234	1177	1113	1049	1002	1014	1111	1146
AT1G01355	Cts	11	2	4	8	5	5	3	8	6	11	8	12	15	18	17	13	7	8	9	12	12	48	33	35	23	25	28	30	28	27	9	20	16	103	82	54	78	78	73
AT1G01360	Cts	527	465	446	464	538	554	494	534	403	490	522	557	457	505	518	706	647	697	726	736	630	1125	888	1108	692	650	754	1099	900	1037	988	932	849	876	1299	917	909	952	1012
AT1G01370	Cts	258	275	213	253	295	307	272	355	295	248	229	197	193	162	208	185	96	135	167	242	186	86	70	141	173	129	138	124	41	65	125	95	192	6	34	32	37	13	13
AT1G01380	Cts	10	17	19	15	12	15	22	20	20	20	23	19	12	24	21	17	12	16	24	20	30	22	12	15	14	11	15	15	11	9	24	23	29	13	18	17	15	17	16
AT1G01390	Cts	269	300	298	238	261	366	294	334	273	365	367	273	389	363	382	198	126	215	298	227	221	278	182	175	279	261	307	157	149	212	132	183	162	352	370	421	240	356	327
AT1G01400	Cts	1	0	2	0	15	5	2	0	9	0	0	3	0	2	0	1	0	3	1	7	0	0	4	1	0	3	1	2	1	1	0	0	2	0	0	0	1	0	0
AT1G01410	Cts	0	0	0	0	0	1	0	0	0	0	0	0	0	0	0	0	0	0	0	0	0	0	0	0	0	0	0	0	0	0	0	0	0	0	0	0	0	1	0
AT1G01420	Cts	324	320	265	253	230	269	229	287	345	406	394	297	316	318	333	366	309	423	445	370	423	355	301	198	191	177	178	98	117	141	159	122	192	454	786	506	384	562	555
AT1G01430	Cts	1846	1875	1982	1841	2020	2021	1313	1692	2247	1941	1895	1681	1590	1663	1694	1310	1242	1529	1498	1549	1425	2002	1574	1943	1519	1349	1708	1043	1038	1131	1530	1222	2036	1253	1270	781	844	911	750
AT1G01440	Cts	964	1169	1013	1002	1167	1028	721	882	792	820	754	939	1045	1069	980	970	783	788	772	820	634	1690	1463	1395	1196	1364	1408	1290	1421	1414	1240	1354	1264	1534	1974	1389	1520	1637	1351
AT1G01448	Cts	0	0	0	0	0	0	0	0	0	0	0	0	0	0	0	0	0	0	0	0	0	0	0	0	0	0	0	0	0	0	0	0	0	0	0	0	0	0	0
AT1G01450	Cts	206	246	224	224	247	234	127	171	264	205	225	214	251	244	252	237	215	246	249	248	235	330	284	347	201	216	260	240	217	231	318	306	338	319	328	256	234	245	246
AT1G01453	Cts	4	5	3	1	1	4	3	5	1	6	12	4	8	18	1	13	5	5	2	2	3	64	65	21	6	8	10	8	25	26	8	21	2	96	167	66	97	126	92
AT1G01460	Cts	0	2	1	0	0	1	2	0	0	0	1	0	0	0	0	0	0	3	0	0	0	0	1	0	3	3	0	0	0	2	0	0	0	1	1	2	5	2	1
AT1G01470	Cts	2874	2657	2204	2418	2439	2630	2748	3221	1983	3937	4317	4325	5640	5524	4342	6864	15506	20219	10827	6437	12657	15185	18897	12733	8245	13211	10109	18170	18939	23925	10786	20695	7282	32108	27333	37987	30893	31661	38307
AT1G01480	Cts	60	63	38	34	50	55	36	46	29	30	23	40	128	73	70	50	132	98	58	29	71	46	98	72	60	163	93	200	238	266	92	106	39	143	254	313	507	834	343
AT1G01490	Cts	2007	2431	2415	2507	2582	3074	2312	2629	2657	1993	2079	1879	2273	2423	2173	2738	2645	2812	2300	2201	2314	5047	4050	4164	2859	2844	3162	3569	2726	3865	4086	3649	3473	4670	5443	4105	3930	5032	5392
AT1G01500	Cts	1195	1143	890	963	992	1011	794	1039	1258	1165	1293	1084	1298	1271	1266	1318	1347	1570	1293	1261	1191	1421	1309	1395	1056	962	1096	980	781	1069	842	896	882	1603	1889	1603	1552	1792	1790
AT1G01510	Cts	1596	1609	1519	1681	1769	1972	1170	1525	1708	1656	1537	1502	1532	1657	1658	1539	1159	1461	1734	1781	1555	1638	1272	1846	1691	1725	1764	1371	861	1086	1649	1427	2169	969	1262	1212	958	992	891
AT1G01520	Cts	29	36	29	26	27	43	12	31	42	21	33	18	10	17	26	44	15	28	38	42	67	9	6	7	7	17	13	8	16	13	9	8	10	21	62	30	18	33	24
AT1G01530	Cts	4	4	4	3	1	6	4	6	2	4	5	5	5	9	7	5	5	0	2	1	2	7	3	3	7	5	0	0	0	1	1	1	2	1	6	5	2	3	3
AT1G01540	Cts	3547	3318	3028	3061	3014	3252	3186	3109	3073	2910	2768	2798	3019	3096	3089	3104	3017	2980	3179	3228	2606	5161	4889	4973	4124	4090	4316	5160	5072	4632	5833	7093	6074	3660	2993	2531	2607	2936	2326
AT1G01550	Cts	6730	6779	5694	5855	7494	6781	5563	6512	5330	6119	5813	5907	7529	7417	6934	7297	7292	8677	7431	6651	6481	12376	13247	9710	9322	11077	9979	9934	9776	10227	7306	8633	6381	14507	16338	15063	14211	15494	15387
AT1G01560	Cts	514	647	426	424	695	548	598	679	230	314	234	377	515	454	382	719	637	527	225	302	149	1222	1631	1743	3623	6386	3482	1260	992	925	803	985	217	1009	1194	1354	1926	1265	1237
AT1G01570	Cts	58	45	44	53	66	74	66	58	59	36	62	44	77	81	54	60	42	71	60	57	51	74	66	77	58	71	59	95	83	90	132	97	92	85	97	93	85	103	89
AT1G01580	Cts	58	75	60	71	47	64	40	73	87	69	71	76	68	79	86	57	72	78	61	68	84	63	35	47	47	76	58	79	109	72	69	84	69	124	176	128	166	189	140
AT1G01590	Cts	26	46	17	15	30	55	9	15	19	49	54	46	32	43	37	31	10	11	17	22	14	48	25	26	20	33	36	31	33	14	29	34	32	67	103	91	68	59	53
AT1G01600	Cts	432	305	319	176	336	441	236	293	268	267	257	342	296	319	291	300	197	393	278	306	309	497	534	337	408	582	533	207	65	113	218	143	386	26	259	102	105	17	24
AT1G01610	Cts	1925	1799	1676	1741	1702	2059	1073	1465	2129	1627	1698	1636	1620	1605	1780	1987	1448	2069	2136	2257	2053	2179	2073	1843	1781	1741	2038	845	707	708	1224	1119	1862	1328	1651	1022	1202	1079	1036
AT1G01620	Cts	13440	12288	10910	11210	11305	15357	10631	12193	10521	8957	8617	10655	9828	11822	11866	10276	5835	6290	11468	12464	9979	13252	11276	15957	13048	11199	11644	13833	14630	11823	25905	20821	29306	10224	8684	6236	5407	6195	4077
AT1G01630	Cts	1796	1527	1589	1558	1566	1750	1227	1606	1941	1934	1937	1674	1573	1573	1586	1432	1094	1230	1486	1490	1433	2453	2364	1561	1368	1592	1678	978	792	783	1282	1232	1780	1736	1937	1483	1421	1546	1658
AT1G01640	Cts	105	79	79	69	95	85	63	98	108	138	111	109	176	197	111	139	116	131	116	98	111	231	198	219	143	161	126	132	127	193	143	138	155	257	358	314	306	357	255
AT1G01650	Cts	1851	1826	1319	1519	1825	1638	1122	1524	1382	1525	1376	1493	1755	1735	1793	2502	3388	4110	2795	1882	2805	3431	3659	2939	2207	3212	2596	4440	4054	5219	2994	3833	2326	5404	5023	5529	5224	5295	5340
MIR2112	Cts	0	0	0	0	0	0	0	0	0	0	0	0	0	0	0	0	0	0	0	0	0	0	0	0	0	0	0	0	0	0	0	0	0	0	0	0	0	0	0
AT1G01660	Cts	77	68	66	81	102	81	60	68	61	82	74	65	74	75	74	106	82	108	76	93	71	73	62	44	64	84	59	72	38	72	64	80	74	92	97	106	106	99	87
AT1G01670	Cts	104	122	116	109	151	128	91	124	79	124	116	113	142	99	98	164	152	170	129	131	111	151	86	122	128	139	83	140	108	137	155	96	138	163	212	179	186	202	179
AT1G01680	Cts	443	457	430	252	708	616	685	557	99	162	111	275	182	214	198	559	401	554	87	210	40	384	383	303	534	917	485	488	525	340	284	267	45	133	471	324	798	164	190
AT1G01690	Cts	217	266	242	245	327	370	238	284	305	290	224	231	224	239	283	246	141	205	230	326	246	145	91	164	190	190	178	151	46	112	138	118	263	71	143	108	115	78	65
AT1G01695	Cts	20	21	16	27	35	27	15	16	14	18	15	16	11	9	19	11	13	12	6	13	9	8	5	6	15	20	9	12	10	11	17	6	10	4	15	10	9	11	9
AT1G08775	Cts	0	0	0	0	0	0	0	0	0	0	0	0	0	0	0	0	0	0	0	0	0	0	0	0	0	0	0	0	0	0	0	0	0	0	0	0	0	0	0
AT1G04033	Cts	0	0	0	0	0	0	0	0	0	0	0	0	0	0	0	0	0	0	0	0	0	0	0	0	0	0	0	0	0	0	0	0	0	0	0	0	0	0	0
AT1G04037	Cts	0	0	0	0	0	0	0	0	0	0	0	0	0	0	0	0	0	0	0	0	0	0	0	0	0	0	0	0	0	0	0	0	0	0	0	0	0	0	0
AT1G01700	Cts	69	78	92	80	108	81	88	97	97	84	90	96	81	88	83	98	72	89	106	70	108	108	104	68	53	58	54	108	107	136	84	82	95	159	199	170	149	202	227
AT1G01710	Cts	1643	1789	1541	1521	1748	1641	1258	1673	1740	1986	1758	1708	1916	1827	1811	1506	1523	1877	1918	1543	1768	1822	1808	1701	1568	1647	1581	2147	1787	2563	2042	1987	2082	2249	2302	2258	2173	2311	2062
AT1G01715	Cts	39	33	32	37	38	51	38	56	58	35	40	38	42	49	39	35	35	54	49	47	50	32	24	37	27	44	39	49	22	37	53	39	56	24	38	27	32	45	45
AT1G04043	Cts	0	0	0	0	0	0	0	0	0	0	0	0	0	0	0	0	0	0	0	0	0	0	0	0	0	0	0	0	0	0	0	0	0	0	0	0	0	0	0
AT1G01720	Cts	546	491	356	449	646	820	419	602	890	394	392	422	652	654	518	641	805	815	854	481	977	1321	1492	1507	1038	1585	1104	3018	2108	2305	1599	2305	1089	2802	2754	3191	3154	3954	3327
AT1G01725	Cts	217	176	156	186	234	206	199	229	180	222	185	218	230	230	238	239	271	247	245	250	293	382	357	308	252	306	253	348	380	344	365	318	291	571	604	488	560	616	577
AT1G04047	Cts	0	0	0	0	0	0	0	0	0	0	0	0	0	0	0	0	0	0	0	0	0	0	0	0	0	0	0	0	0	0	0	0	0	0	0	0	0	0	0
AT1G01730	Cts	731	682	592	749	903	832	505	762	758	718	633	732	851	966	926	983	819	1000	887	782	812	1377	1365	1103	884	1194	1017	974	814	1032	743	931	880	1802	1802	1487	1639	1759	1740
AT1G01740	Cts	244	249	251	258	304	286	227	249	250	219	250	207	260	239	279	244	196	238	250	295	233	222	234	199	262	269	270	122	95	116	133	112	160	278	319	274	209	282	262
AT1G01750	Cts	15	10	16	13	12	21	15	15	23	19	15	14	13	14	13	12	8	16	17	17	10	19	11	12	11	10	19	15	9	15	15	12	17	13	31	15	8	19	16
AT1G04053	Cts	0	0	0	0	0	0	0	0	0	0	0	0	0	0	0	0	0	0	0	0	0	0	0	0	0	0	0	0	0	0	0	0	0	0	0	0	0	0	0
AT1G01760	Cts	105	111	144	139	120	141	118	120	165	138	134	138	137	117	132	110	96	108	157	142	127	121	94	152	139	179	133	114	77	127	143	125	172	108	133	109	99	134	102
AT1G04057	Cts	0	0	0	0	0	0	0	0	0	0	0	0	0	0	0	0	0	0	0	0	0	0	0	0	0	0	0	0	0	0	0	0	0	0	0	0	0	0	0
AT1G01770	Cts	740	922	950	1014	1061	949	624	664	1065	939	774	914	1016	1140	1008	967	724	697	970	1008	828	1119	888	1021	907	1024	1036	991	916	1089	1150	1005	1390	1514	1648	1333	1735	1878	1272
AT1G01780	Cts	319	258	294	292	330	332	169	269	336	306	297	248	317	323	301	275	197	216	297	292	258	349	270	280	251	271	281	206	222	307	236	195	258	425	482	370	431	516	419
AT1G01790	Cts	7236	8576	8257	8887	8367	8365	7109	7386	7794	8083	8090	8618	9652	8512	9910	7845	7176	8094	8580	8552	6324	7139	6116	6360	8090	7939	9062	6797	6133	6967	7778	7731	7777	4621	4559	4719	3665	3817	3878
AT1G04063	Cts	0	0	0	0	0	0	0	0	0	0	0	0	0	0	0	0	0	0	0	0	0	0	0	0	0	0	0	0	0	0	0	0	0	0	0	0	0	0	0
AT1G01800	Cts	2910	2451	2492	2485	3378	2825	2899	3082	3149	3045	2791	2817	3075	3216	3018	3149	2703	3071	3219	2922	3015	3435	3188	3541	3180	3395	2971	3080	2319	2984	3222	3186	3163	2767	2694	2703	2271	2941	2497
AT1G01810	Cts	20	15	12	9	20	22	15	20	17	16	18	10	18	13	15	15	23	42	22	26	26	10	13	12	16	19	18	11	12	14	6	7	11	18	20	35	26	28	39
AT1G01820	Cts	2705	2461	2059	2529	2779	2497	2176	2382	2272	2290	2207	2189	2793	2953	2578	3178	2699	2913	2714	2911	2544	4054	3924	3232	3042	3188	2871	2892	2491	2957	2978	2792	2682	4739	4710	4627	4393	5527	4920
AT1G01830	Cts	1027	1027	870	987	1043	1063	1074	1123	1173	1107	1091	1114	1151	1067	1103	1354	934	1068	1106	1288	1056	2303	1780	1194	1397	1365	1361	609	385	737	1080	605	1155	1740	2572	1648	1745	1869	1666
AT1G04067	Cts	0	0	0	0	0	0	0	0	0	0	0	0	0	0	0	0	0	0	0	0	0	0	0	0	0	0	0	0	0	0	0	0	0	0	0	0	0	0	0
AT1G01840	Cts	58	38	30	40	41	63	47	52	32	45	58	51	39	42	34	32	10	23	19	47	33	32	10	32	16	23	21	12	7	14	27	12	54	11	16	18	8	10	10
AT1G01860	Cts	614	625	607	670	664	683	670	633	641	692	653	575	683	689	643	460	368	408	512	556	471	376	374	457	413	335	455	359	241	306	494	402	577	364	427	366	335	330	312
AT1G04073	Cts	0	0	0	0	0	0	0	0	0	0	0	0	0	0	0	0	0	0	0	0	0	0	0	0	0	0	0	0	0	0	0	0	0	0	0	0	0	0	0
AT1G01870	Cts	0	0	0	0	0	0	0	0	0	0	0	0	0	0	0	0	0	0	0	0	0	0	0	0	0	0	0	0	0	0	0	0	0	0	0	0	0	0	0
AT1G01880	Cts	69	95	75	85	98	137	52	87	97	72	77	77	77	70	81	76	62	62	82	105	87	65	60	68	74	61	85	72	25	37	58	50	120	30	67	54	46	52	28
AT1G01890	Cts	0	0	0	0	0	0	0	0	0	0	0	0	0	0	0	0	0	0	0	0	0	0	0	0	0	0	0	0	0	0	0	0	0	0	0	0	0	0	0
AT1G01900	Cts	558	654	542	496	510	696	433	582	541	672	610	780	563	543	600	473	315	445	589	570	551	453	367	449	518	587	630	285	237	264	532	314	719	136	279	119	201	153	103
AT1G04077	Cts	0	0	0	0	0	0	0	0	0	0	0	0	0	0	0	0	0	0	0	0	0	0	0	0	0	0	0	0	0	0	0	0	0	0	0	0	0	0	0
AT1G01910	Cts	2931	2988	2356	2581	2974	2744	2311	2562	2621	2472	2416	2257	2762	2777	2819	3371	3119	3724	3223	3235	2740	3409	2742	3109	2970	3407	3203	2600	2242	2446	2867	2749	2972	2306	2556	2331	2509	2369	2131
AT1G04083	Cts	0	0	0	0	0	0	0	0	0	0	0	0	0	0	0	0	0	0	0	0	0	0	0	0	0	0	0	0	0	0	0	0	0	0	0	0	0	0	0
AT1G01920	Cts	632	662	535	558	721	771	608	669	1072	696	604	556	700	661	628	737	591	639	683	834	696	621	558	645	560	618	634	568	312	490	576	525	818	592	689	612	482	563	462
AT1G01930	Cts	632	661	589	725	837	802	717	686	775	758	730	673	674	754	745	798	754	782	839	889	704	813	755	967	764	852	833	976	745	921	881	997	932	800	895	731	809	907	815
AT1G01940	Cts	443	447	401	465	554	549	411	567	598	518	516	429	521	481	465	542	358	574	497	554	477	578	570	569	509	467	468	342	234	227	306	277	466	509	517	509	384	533	473
AT1G01950	Cts	769	822	890	871	971	989	816	991	1104	1013	848	852	995	985	1007	1011	817	961	1258	1166	1081	2184	2091	1710	1657	2021	1544	1569	1452	1550	1487	1894	1484	2697	2697	2736	2441	2660	2370
AT1G01960	Cts	3670	4683	4451	4679	5281	4946	2770	3563	4898	4793	3865	4602	4972	5145	5099	4990	3986	4813	5356	5302	3955	5890	5154	5227	4582	5568	5481	4183	3269	4017	4380	4365	5802	5386	6087	5393	5284	5276	4584
AT1G01970	Cts	1740	1572	1507	1768	1680	1679	1601	1699	1645	1595	1585	1353	1743	1704	1852	1451	1204	1404	1455	1666	1424	812	649	837	1054	835	959	811	565	840	996	898	980	544	624	561	519	611	529
AT1G01980	Cts	1	0	4	7	3	3	0	1	1	1	0	0	1	0	1	1	0	11	2	5	0	0	7	1	13	11	2	1	3	2	0	0	0	3	16	13	14	15	5
AT1G01990	Cts	892	937	723	696	788	872	605	719	973	818	828	721	867	914	855	941	758	910	937	960	829	1058	964	923	720	816	799	917	784	836	857	864	886	1000	1048	985	928	1026	1007
AT1G02000	Cts	530	488	466	453	491	507	305	453	470	486	438	400	544	494	547	563	623	900	671	579	675	896	791	797	662	745	731	810	875	890	703	770	558	944	842	845	810	1031	904
AT1G02010	Cts	451	419	434	494	580	551	357	462	565	468	484	531	572	576	614	566	515	607	647	568	562	489	471	409	396	437	438	368	392	459	412	419	471	434	552	441	420	424	421
AT1G02020	Cts	811	841	727	728	756	738	447	616	804	652	714	660	785	818	729	695	579	751	715	756	655	771	711	679	558	676	740	618	540	664	642	628	593	768	911	817	697	726	829
AT1G02030	Cts	11	14	7	9	15	14	7	8	13	9	10	5	3	10	10	9	5	12	10	9	7	10	7	9	11	7	8	2	3	8	8	4	12	11	12	15	9	11	5
AT1G02040	Cts	4	0	0	0	6	1	0	0	1	0	0	0	1	0	0	7	0	0	0	0	0	0	0	0	1	0	0	0	1	0	0	0	0	0	3	0	1	0	2
AT1G02050	Cts	484	136	191	174	626	465	328	287	636	182	194	262	216	315	195	367	173	287	215	682	214	251	290	253	199	432	268	343	170	239	238	324	565	281	353	252	331	235	248
AT1G02060	Cts	173	231	244	218	265	253	155	190	335	256	225	231	273	320	282	283	180	239	256	284	222	233	188	233	176	209	221	249	141	202	217	232	324	272	303	291	255	267	198
AT1G02065	Cts	268	276	167	152	190	419	102	168	236	135	104	146	137	204	194	316	119	215	183	264	212	212	244	237	194	221	252	266	140	180	215	183	309	62	134	128	70	68	51
AT1G02067	Cts	1	0	1	0	0	0	0	0	1	0	4	2	2	1	0	1	0	1	0	1	1	0	0	0	0	2	1	0	1	1	0	1	0	0	0	1	0	0	1
AT1G02070	Cts	29	16	19	21	24	21	14	28	15	13	19	40	24	19	21	73	21	19	15	32	23	37	25	51	23	50	54	27	10	24	45	27	71	16	47	21	28	27	16
AT1G02080	Cts	5259	7309	6735	6901	8462	7513	3527	5001	7394	7148	5929	6829	7634	7864	7509	7148	5805	7408	7121	7024	4619	7290	6366	6125	5700	7555	7556	6070	5143	6171	5999	6418	7738	6766	9469	8018	8313	7564	6606
AT1G02090	Cts	1472	1444	1159	1341	1416	1643	1092	1438	1486	1440	1446	1184	1427	1429	1400	1553	1305	1721	1482	1486	1527	1241	1311	1406	1260	1379	1273	1194	891	1204	977	1169	1224	1193	1268	1325	1296	1429	1321
AT1G02100	Cts	1162	1113	1006	1104	1271	1275	1082	1289	1522	1115	1047	1128	1317	1472	1300	1318	1267	1513	1472	1316	1406	2065	2004	1748	1515	1762	1492	1979	1567	1959	1737	1838	1603	2743	3146	3129	2594	2905	2904
AT1G02110	Cts	806	879	851	926	808	1012	596	795	1564	936	937	803	941	914	926	754	456	606	1021	1025	1008	718	610	879	761	694	774	694	386	517	832	743	1414	529	660	605	425	420	446
AT1G02120	Cts	4004	4156	3764	4178	4868	4361	3886	4513	3900	3986	3785	3953	4479	4982	4306	5775	4665	5278	4749	4553	3672	5707	5213	5226	4760	5404	5041	4393	3508	4170	4331	4688	4250	5746	6406	5798	5496	6012	5378
AT1G02130	Cts	1849	1724	1469	1680	1887	1837	1318	1623	1621	1500	1454	1526	1539	1611	1696	1673	1349	1608	1540	1683	1441	1648	1433	1495	1509	1681	1471	1532	1380	1485	1401	1502	1476	1919	1972	1695	1708	1798	1821
AT1G04087	Cts	0	0	0	0	0	0	0	0	0	0	0	0	0	0	0	0	0	0	0	0	0	0	0	0	0	0	0	0	0	0	0	0	0	0	0	0	0	0	0
AT1G02140	Cts	3768	3712	3059	3185	3850	3795	3699	4072	3783	3718	3635	3014	3515	3390	3339	3544	2980	3523	3443	3661	3245	3166	3154	3197	3063	3201	3066	2895	2353	3071	3044	2896	3525	3652	3714	3763	2985	3820	3714
AT1G02145	Cts	944	1047	806	839	1057	985	834	952	1079	924	1018	970	1032	1073	1041	911	779	890	964	967	815	1000	974	805	838	813	817	656	494	695	759	761	892	942	1209	1043	909	1127	834
AT1G02150	Cts	5558	5383	4675	5066	4727	5203	3916	4548	5146	5154	5161	3994	5309	5065	5536	3857	3144	3698	4108	5104	4092	2298	2140	3242	3435	2596	3115	2985	2004	2372	3473	3064	4322	2303	2168	2449	2129	2240	2271
AT1G02160	Cts	612	546	591	686	701	752	579	756	748	728	713	646	702	704	685	769	712	738	782	757	822	776	766	749	680	697	710	730	565	742	724	702	842	874	818	861	712	878	798
AT1G02170	Cts	1666	1702	1216	1277	1609	1419	1076	1447	1406	1212	1160	1208	1380	1424	1408	2198	2002	2318	1784	1603	1627	2667	2920	2791	2138	2496	2286	3151	2639	2546	2287	2509	1622	2394	2221	2254	2218	2305	2330
AT1G02180	Cts	221	200	178	147	146	199	121	211	218	202	210	177	153	159	177	136	60	93	167	206	195	64	73	124	100	86	103	90	57	53	113	66	248	41	55	47	48	32	43
AT1G02190	Cts	323	138	68	97	450	405	58	111	336	58	40	110	75	94	88	420	51	96	55	234	57	119	186	125	97	252	233	142	70	91	132	92	193	7	169	44	135	6	9
AT1G02205	Cts	7185	3936	2697	2645	3946	7503	1939	3260	2657	3000	4182	8879	4430	4062	4446	5136	1649	2334	2652	3193	3182	3759	4463	3611	4151	5733	6236	2065	1883	1780	3896	2178	6538	1304	2850	1170	2033	1148	731
AT1G08785	Cts	0	0	0	0	0	0	0	0	0	0	0	0	0	0	0	0	0	0	0	0	0	0	0	0	0	0	0	0	0	0	0	0	0	0	0	0	0	0	0
AT1G04093	Cts	0	0	0	0	0	0	0	0	0	0	0	0	0	0	0	0	0	0	0	0	0	0	0	0	0	0	0	0	0	0	0	0	0	0	0	0	0	0	0
AT1G02210	Cts	0	0	0	0	0	0	0	0	0	0	0	0	0	0	0	0	0	0	0	0	0	0	0	0	0	0	0	0	0	0	0	0	0	0	0	0	0	0	0
AT1G02220	Cts	351	358	329	284	522	384	343	413	200	216	184	175	433	376	301	546	557	508	283	323	175	228	291	320	239	425	315	408	313	384	147	279	134	220	382	370	449	614	384
AT1G02230	Cts	94	107	79	103	138	90	103	95	27	28	32	21	42	46	31	108	59	40	12	50	7	13	16	35	38	46	54	47	44	25	25	28	30	13	27	15	28	18	20
AT1G02250	Cts	1	0	2	3	0	4	1	4	0	2	2	1	0	2	1	6	2	0	0	4	1	3	1	2	2	1	0	2	4	0	3	3	0	1	3	2	6	2	1
AT1G02260	Cts	948	972	822	905	1032	883	921	963	973	957	788	942	1018	1024	976	1059	902	893	933	1102	805	1224	1197	945	983	1042	1015	958	776	1001	1020	985	1002	1408	1636	1392	1408	1516	1450
AT1G02270	Cts	1315	1470	1346	1195	1599	1416	1374	1345	1102	1295	1320	1232	1346	1328	1358	2004	2129	2214	1714	1684	1273	2579	3289	2244	1837	2799	1906	2064	2462	2248	1551	2343	1006	3439	2870	4084	3029	2334	2753
AT1G08795	Cts	0	0	0	0	0	0	0	0	0	0	0	0	0	0	0	0	0	0	0	0	0	0	0	0	0	0	0	0	0	0	0	0	0	0	0	0	0	0	0
AT1G02280	Cts	3261	3261	3063	3188	2934	3462	2988	3602	4057	3038	3225	2390	2977	2799	2994	2848	1924	2438	3169	3893	3207	1555	1336	2382	2540	1722	2136	2355	1209	1670	3084	2423	4130	1513	1554	1648	1402	1479	1379
AT1G02290	Cts	402	449	360	418	489	507	419	415	489	465	428	428	448	412	447	391	266	325	441	468	424	356	255	303	335	350	335	215	129	179	292	209	430	269	327	267	211	232	233
AT1G02300	Cts	910	807	753	968	1083	820	928	890	877	1070	982	1056	1000	1057	863	841	730	690	589	816	647	936	697	688	723	816	898	573	490	659	780	491	716	954	1254	766	1012	975	997
AT1G02305	Cts	3536	3098	2826	2776	3710	3368	3075	3295	2881	3949	3647	3639	4056	4355	3266	3382	2992	3364	3296	3069	3319	5776	5639	4415	3580	4085	3623	4213	4658	5906	4949	4596	4586	9008	10241	7986	9587	10791	8448
AT1G04097	Cts	0	0	0	0	0	0	0	0	0	0	0	0	0	0	0	0	0	0	0	0	0	0	0	0	0	0	0	0	0	0	0	0	0	0	0	0	0	0	0
AT1G02310	Cts	8	25	20	5	4	5	7	21	20	31	56	17	129	168	16	11	11	11	8	3	6	37	245	29	48	166	65	27	36	56	11	67	0	281	688	554	968	1264	545
AT1G04103	Cts	0	0	0	0	0	0	0	0	0	0	0	0	0	0	0	0	0	0	0	0	0	0	0	0	0	0	0	0	0	0	0	0	0	0	0	0	0	0	0
AT1G02320	Cts	0	0	0	0	0	0	0	0	0	0	0	0	0	0	0	0	0	0	0	0	0	0	0	0	0	0	0	0	0	0	0	0	0	0	0	0	0	0	0
AT1G02330	Cts	756	786	893	1010	1077	1137	1025	1142	1019	1015	914	822	1023	1002	1019	1153	1063	1418	1225	1245	1126	1228	1159	1135	1038	995	1101	1111	865	1077	1064	1125	1133	1156	1216	1085	1209	1238	1239
AT1G02335	Cts	441	388	410	356	410	410	333	537	418	404	346	402	323	338	339	365	259	336	484	442	513	393	253	414	403	326	365	288	313	352	413	390	571	148	205	111	156	234	146
AT1G02340	Cts	62	41	24	34	58	75	45	91	78	101	172	172	239	323	70	55	30	39	28	71	90	2146	1567	1862	583	825	880	168	361	432	356	309	373	2715	3270	1344	1405	2097	1443
AT1G02350	Cts	17	9	10	14	13	10	5	10	11	9	13	14	5	15	10	4	4	7	4	5	11	11	11	11	12	6	12	7	4	4	16	11	6	6	8	4	3	8	1
AT1G04107	Cts	0	0	0	0	0	0	0	0	0	0	0	0	0	0	0	0	0	0	0	0	0	0	0	0	0	0	0	0	0	0	0	0	0	0	0	0	0	0	0
AT1G02360	Cts	245	298	195	298	225	233	262	389	243	126	124	118	266	235	314	714	581	403	472	632	430	592	432	771	526	535	674	368	162	205	479	280	340	97	159	127	97	107	84
AT1G02370	Cts	364	425	291	331	408	436	279	355	405	335	350	263	350	356	363	435	235	349	293	487	280	235	214	218	260	274	301	165	71	146	146	98	255	223	318	271	218	256	273
AT1G02380	Cts	138	119	106	121	140	101	95	111	62	81	102	82	98	121	87	60	52	50	45	79	54	98	93	201	136	98	166	165	134	94	122	224	173	61	49	54	52	74	38
AT1G02390	Cts	102	115	92	79	60	79	66	130	42	91	77	49	162	161	88	116	165	171	58	70	94	370	482	195	527	937	739	116	187	165	99	172	79	379	588	481	637	635	386
AT1G02400	Cts	58	56	72	109	85	98	93	95	77	59	61	54	134	124	88	256	534	505	297	191	492	1472	1944	1411	832	957	1221	1097	1643	1790	790	1387	312	3353	2429	2702	3036	2935	3095
AT1G02405	Cts	13	21	10	7	7	6	7	10	7	11	20	11	10	12	19	13	30	60	57	22	31	58	75	50	23	32	28	48	54	49	38	42	27	75	58	103	50	59	103
AT1G02410	Cts	996	990	869	871	1117	1003	1015	1106	1108	975	990	924	1027	979	946	1166	1011	1165	1046	1112	1020	985	921	1140	1027	1090	1082	933	841	990	1029	1021	946	882	916	860	854	977	843
AT1G02420	Cts	203	205	150	175	186	222	160	173	201	194	177	149	195	222	168	219	173	228	244	275	186	180	180	198	132	131	142	166	124	182	162	172	169	194	224	222	201	221	198
AT1G04117	Cts	0	0	0	0	0	0	0	0	0	0	0	0	0	0	0	0	0	0	0	0	0	0	0	0	0	0	0	0	0	0	0	0	0	0	0	0	0	0	0
AT1G02430	Cts	15	18	12	12	29	13	16	18	6	8	7	8	8	7	10	32	12	9	16	7	9	11	8	9	9	11	11	7	6	4	12	6	2	6	9	9	6	7	4
AT1G04123	Cts	0	0	0	0	0	0	0	0	0	0	0	0	0	0	0	0	0	0	0	0	0	0	0	0	0	0	0	0	0	0	0	0	0	0	0	0	0	0	0
AT1G02440	Cts	9	17	10	8	20	18	21	29	7	12	5	14	19	19	11	23	15	16	1	20	4	18	14	16	20	20	18	17	5	7	9	14	4	1	8	7	11	4	6
AT1G02450	Cts	236	253	169	185	245	330	213	401	62	94	81	128	104	141	103	337	108	103	20	95	25	25	41	93	119	172	188	44	40	42	58	24	35	6	29	45	45	6	15
AT1G02460	Cts	138	210	102	131	132	129	54	144	97	177	217	116	205	249	235	200	333	579	119	180	124	110	123	47	78	87	68	59	46	81	23	35	44	163	255	269	256	316	241
AT1G02470	Cts	105	132	114	25	85	118	95	142	110	140	176	148	311	295	111	110	95	105	62	58	55	568	602	177	141	323	201	112	220	258	89	151	37	940	1407	856	1306	1719	1084
AT1G02475	Cts	2329	2151	2264	2027	2894	2314	1784	2354	2300	2553	2254	2327	2665	2655	2559	2807	2321	2883	2448	2467	2210	2921	2631	2497	2252	2401	2385	1480	1445	1869	1543	1440	1365	2396	2421	2084	2088	2691	2608
AT1G02480	Cts	0	0	0	0	0	0	0	0	0	0	0	0	0	0	0	0	0	0	0	0	0	0	0	0	0	0	0	0	0	0	0	0	0	0	0	0	0	0	0
AT1G02490	Cts	2	3	4	2	4	3	4	6	2	4	1	2	1	5	6	1	3	3	1	3	0	0	0	0	0	1	2	2	0	4	0	1	3	0	0	0	0	0	0
AT1G02500	Cts	12155	12420	10160	10674	11978	13085	7826	11062	12165	10107	9450	10080	9954	10846	9845	10923	10766	12950	11255	10565	12153	13996	12830	12212	9890	11824	10970	10491	9352	13212	9265	10611	12064	14790	15403	15263	15191	18515	15586
AT1G02510	Cts	11	0	0	0	4	20	0	2	2	0	1	9	1	2	0	5	0	3	2	12	0	2	2	4	1	4	3	0	1	2	2	1	10	0	3	1	6	1	0
AT1G02520	Cts	43	24	37	29	102	60	11	39	181	27	12	34	26	34	31	55	36	30	41	51	25	24	25	53	36	44	27	59	34	51	49	35	46	22	56	45	80	64	42
AT1G02530	Cts	20	17	22	13	26	50	10	12	19	21	17	26	22	17	19	26	8	21	7	18	4	19	7	12	12	21	20	9	5	14	11	4	21	5	15	11	6	5	2
AT1G02540	Cts	0	0	0	0	0	1	0	0	0	0	0	0	0	0	0	0	0	0	0	0	0	0	0	0	0	0	0	0	1	0	0	0	0	0	0	0	0	0	0
AT1G02550	Cts	1	1	1	0	0	0	0	0	0	0	0	0	1	0	0	1	1	0	0	0	0	0	0	0	2	0	0	0	0	2	0	0	0	0	0	0	2	0	0
AT1G02560	Cts	13855	14215	12654	12439	13738	13279	10043	13706	13724	14896	13206	12920	15373	15395	14275	12221	11239	13537	13489	12803	12710	19228	15923	13396	12045	13860	13177	12528	15158	15480	12143	12308	13775	26139	22928	17512	21761	25245	22400
AT1G02570	Cts	0	1	0	1	0	1	0	1	1	1	0	0	4	0	1	0	4	1	0	0	1	0	5	1	1	1	0	0	1	4	2	2	1	5	6	3	7	12	3
AT1G02575	Cts	0	0	0	0	0	0	0	0	0	0	0	0	0	0	0	1	0	0	0	0	0	0	1	1	0	0	0	0	0	0	0	0	0	0	0	0	0	0	1
AT1G02580	Cts	27	27	9	8	20	11	13	15	2	7	0	0	18	15	3	29	16	19	2	5	1	8	14	12	14	22	16	9	9	10	10	12	1	7	17	14	14	41	20
AT1G08805	Cts	0	0	0	0	0	0	0	0	0	0	0	0	0	0	0	0	0	0	0	0	0	0	0	0	0	0	0	0	0	0	0	0	0	0	0	0	0	0	0
AT1G04127	Cts	0	0	0	0	0	0	0	0	0	0	0	0	0	0	0	0	0	0	0	0	0	0	0	0	0	0	0	0	0	0	0	0	0	0	0	0	0	0	0
AT1G02590	Cts	0	0	0	0	0	0	0	0	0	0	0	0	0	0	0	0	0	0	0	0	0	0	0	0	0	0	0	0	0	0	0	0	0	0	0	0	0	0	0
AT1G02600	Cts	0	0	0	0	0	0	0	0	0	0	0	0	0	0	0	0	0	0	0	0	0	0	0	0	0	0	0	0	0	0	0	0	0	0	0	0	0	0	0
AT1G02610	Cts	231	252	253	349	372	372	309	244	63	132	132	178	384	386	321	155	226	122	70	94	89	1348	1031	1123	1186	1236	1659	1252	1182	1425	1453	1255	890	1112	997	698	733	870	587
AT1G02620	Cts	34	30	37	56	37	33	24	29	11	7	6	22	32	71	43	31	31	18	21	23	38	347	136	238	116	193	186	276	202	269	286	308	268	213	100	123	113	114	87
AT1G04133	Cts	0	0	0	0	0	0	0	0	0	0	0	0	0	0	0	0	0	0	0	0	0	0	0	0	0	0	0	0	0	0	0	0	0	0	0	0	0	0	0
AT1G04137	Cts	0	0	0	0	0	0	0	0	0	0	0	0	0	0	0	0	0	0	0	0	0	0	0	0	0	0	0	0	0	0	0	0	0	0	0	0	0	0	0
AT1G02630	Cts	98	70	45	84	80	127	43	99	50	57	38	52	50	68	91	42	19	29	39	36	39	24	22	79	46	63	55	81	69	100	112	91	129	45	35	34	48	79	30
AT1G02640	Cts	1019	1115	1261	1235	1406	1696	1150	1100	790	751	618	992	821	1025	1174	1441	872	898	1811	1764	1219	3969	3593	6080	3479	2522	3816	4726	3453	5246	7831	5707	8830	1166	1246	843	1012	1458	659
AT1G02650	Cts	45	92	63	80	56	86	46	66	42	44	47	29	41	53	59	59	46	23	46	48	43	53	61	79	108	61	121	158	132	141	132	156	150	19	14	19	22	22	13
AT1G02660	Cts	417	467	530	564	725	610	497	455	346	411	372	546	942	849	711	703	1000	766	542	421	378	5519	7041	5252	7146	9307	8142	9286	9436	8918	5760	8157	3578	7813	6456	6870	6478	8308	5913
AT1G02670	Cts	93	104	73	88	124	169	81	77	105	71	80	54	72	82	88	64	79	87	78	75	51	62	69	89	75	86	72	175	165	132	130	188	147	58	66	59	68	86	65
AT1G02680	Cts	395	355	343	371	488	414	320	439	385	443	391	350	405	403	380	423	322	460	409	428	380	477	487	532	452	471	475	501	366	463	544	492	533	580	557	487	480	562	548
AT1G04143	Cts	0	0	0	0	0	0	0	0	0	0	0	0	0	0	0	0	0	0	0	0	0	0	0	0	0	0	0	0	0	0	0	0	0	0	0	0	0	0	0
AT1G02690	Cts	683	786	655	664	702	1031	629	785	967	722	620	505	535	543	580	663	338	506	604	981	637	282	223	438	463	420	433	511	202	316	507	433	949	213	301	307	358	340	261
AT1G02700	Cts	32	31	32	23	31	20	28	35	56	38	33	31	19	37	19	44	55	54	146	49	85	56	55	33	18	14	18	27	41	26	42	51	31	39	63	57	66	65	77
AT1G02705	Cts	80	51	48	16	30	27	32	46	87	40	56	33	33	26	38	44	43	56	110	60	72	71	56	37	30	20	29	22	36	24	26	30	21	41	47	53	41	26	53
AT1G02710	Cts	0	0	0	0	0	0	0	0	0	0	0	0	0	0	0	0	0	0	0	0	0	0	0	0	0	0	0	0	0	0	0	0	0	0	0	0	0	0	0
AT1G02720	Cts	534	546	471	444	476	490	364	515	709	593	529	442	456	526	499	484	388	474	630	588	581	367	315	541	438	421	500	342	295	332	367	417	537	184	196	174	175	143	128
AT1G02730	Cts	2505	3165	2390	2332	2542	3763	2224	2701	3292	3058	2442	2033	1945	2076	2527	2417	1267	1783	1932	3795	1821	792	585	1321	1431	1385	1522	1301	338	635	1270	974	2915	68	288	190	240	71	66
AT1G02740	Cts	510	418	354	451	514	494	368	405	409	375	372	377	406	436	430	454	434	442	400	422	386	732	633	545	495	668	520	548	506	554	455	476	506	842	927	806	867	877	766
AT1G02750	Cts	367	304	337	357	550	450	608	443	402	316	356	348	386	432	384	437	359	460	394	416	313	509	408	543	517	541	534	503	378	563	616	521	485	516	670	526	572	582	515
AT1G02760	Cts	0	0	0	0	0	0	0	0	0	0	0	0	0	0	0	0	0	0	0	0	0	0	0	0	0	0	0	0	0	0	0	0	0	0	0	0	0	0	0
AT1G02770	Cts	20	14	15	6	19	26	9	14	4	23	11	19	19	16	18	13	14	15	7	9	10	35	41	16	8	17	17	21	24	23	15	17	12	83	101	69	81	63	81
AT1G02780	Cts	25380	25670	24509	24177	25653	32035	22290	30936	32252	30862	31323	20589	25084	25729	25912	25224	16962	21731	23499	29590	22486	13539	13004	19743	20933	18588	18649	19961	11116	16516	22411	19167	29876	14075	18148	18357	14799	16372	14934
AT1G02790	Cts	275	4	3	2	402	6	5	1	1	1	1	0	2	0	0	317	1	52	2	0	0	4	41	2	40	34	16	2	3	34	64	24	6	27	213	100	149	93	77
AT1G02800	Cts	334	296	206	281	335	401	169	259	358	214	170	188	154	169	200	271	72	153	182	336	175	154	87	149	142	159	152	161	37	68	85	104	329	3	26	22	32	2	3
AT1G02810	Cts	45	33	33	16	34	86	37	57	52	48	27	38	29	38	33	37	48	36	35	41	62	30	31	43	94	125	66	45	24	56	58	52	73	23	21	38	14	16	11
AT1G02813	Cts	184	0	0	0	115	185	0	0	3	0	0	37	0	0	0	84	0	0	0	155	0	73	108	58	0	112	22	48	51	23	28	28	58	3	23	21	84	0	0
AT1G02816	Cts	507	481	449	389	506	459	393	502	625	395	348	372	462	515	402	561	594	581	494	443	451	1065	935	948	578	701	651	904	738	880	815	692	716	992	806	693	645	912	653
AT1G02820	Cts	420	249	316	246	338	441	247	207	113	137	171	114	166	148	247	273	295	321	151	256	168	68	36	79	177	123	184	141	133	116	106	94	61	52	31	47	39	44	34
AT1G02830	Cts	0	5	0	0	0	4	0	0	0	0	1	2	1	0	1	4	1	1	0	1	0	0	0	0	0	0	0	0	0	0	0	0	0	0	0	0	0	0	0
AT1G02840	Cts	5116	4969	3986	4530	4731	5062	3766	4697	5345	4379	4443	3975	4602	5108	4667	5076	4172	5127	4901	5322	4902	4730	4411	5048	4584	4634	4435	5255	4480	5492	5956	5644	6104	6633	7278	6648	5878	7183	6132
AT1G02850	Cts	289	250	181	229	413	313	215	241	2012	352	338	337	470	547	362	276	165	171	295	165	385	1638	2028	485	321	559	381	407	531	668	427	308	351	3389	3823	3221	2955	3923	3196
AT1G02860	Cts	281	235	220	274	255	361	249	295	348	291	302	334	429	463	352	544	580	541	758	586	560	1427	1464	1289	644	704	728	1283	1521	1394	1249	1433	1228	1596	1534	1081	1545	1860	1315
AT1G04147	Cts	0	0	0	0	0	0	0	0	0	0	0	0	0	0	0	0	0	0	0	0	0	0	0	0	0	0	0	0	0	0	0	0	0	0	0	0	0	0	0
AT1G02870	Cts	715	897	637	717	816	883	591	791	1175	853	802	552	806	802	737	767	560	664	720	842	704	462	438	696	591	522	612	557	281	475	469	446	643	436	464	565	465	487	429
AT1G04153	Cts	0	0	0	0	0	0	0	0	0	0	0	0	0	0	0	0	0	0	0	0	0	0	0	0	0	0	0	0	0	0	0	0	0	0	0	0	0	0	0
AT1G08815	Cts	0	0	0	0	0	0	0	0	0	0	0	0	0	0	0	0	0	0	0	0	0	0	0	0	0	0	0	0	0	0	0	0	0	0	0	0	0	0	0
AT1G02880	Cts	788	755	498	601	725	707	504	731	677	791	671	657	796	828	717	897	874	1139	1047	835	973	901	790	775	715	771	728	674	595	591	593	580	533	910	1047	1058	980	1096	1183
AT1G02890	Cts	2419	3280	3353	3437	4020	3677	2465	2697	3447	3167	2758	3151	3550	3692	3628	4292	4271	5456	4752	4071	3657	5792	5431	4841	3887	4775	4656	4699	4512	5369	4129	4752	4539	5704	6810	5718	6542	6406	5572
AT1G02900	Cts	45	36	45	43	141	88	44	46	83	58	41	48	29	38	53	74	96	147	126	98	113	126	189	139	103	111	86	178	249	393	170	230	198	280	162	198	340	362	220
AT1G02910	Cts	2535	2525	2476	2575	2840	2743	2467	2515	2311	2395	2442	2049	2631	2498	2731	2547	2364	2637	2483	2669	2089	2096	1812	2325	2431	2302	2490	2146	1839	2283	2358	2445	2515	1869	1843	1773	1735	1949	1746
AT1G02920	Cts	5799	5607	3657	6308	6262	4523	4995	4941	3158	2569	2179	2322	5403	5303	4872	9093	6672	6075	3936	5397	3395	11467	14008	9872	7583	9066	8817	6989	5009	4469	4161	3732	1887	9605	8878	8640	8786	9926	9859
AT1G02930	Cts	8630	9751	5941	9619	10124	7556	8475	9437	5888	6815	4501	4114	8200	7816	8132	21353	19205	17785	10902	11463	9116	26949	32793	23226	15756	20815	17781	14373	11316	8794	7367	8640	4069	18419	16955	18295	15823	17765	20349
AT1G02940	Cts	10	17	4	5	13	12	17	27	18	52	23	11	24	15	9	16	14	26	75	16	45	23	22	26	10	5	12	18	5	14	11	6	12	11	10	14	9	11	11
AT1G02950	Cts	319	265	308	230	316	328	302	417	287	352	305	331	287	249	311	305	211	309	365	300	333	318	243	286	337	321	255	283	259	245	336	304	359	161	155	123	164	160	124
AT1G02952	Cts	0	0	0	0	0	0	0	0	0	0	0	0	0	0	0	0	0	0	0	0	0	0	0	0	0	0	0	0	0	0	0	0	0	0	0	0	0	0	0
AT1G02960	Cts	628	700	680	856	885	797	910	973	1002	818	719	896	886	921	859	951	865	961	1074	1025	953	1152	1055	1027	882	868	994	1000	850	938	1060	1059	1091	1373	1324	1089	1160	1226	1098
AT1G02965	Cts	0	0	0	0	0	0	0	0	0	0	0	0	0	0	0	0	0	0	0	0	1	0	0	0	0	0	0	0	0	0	0	1	0	0	0	0	0	0	0
AT1G02970	Cts	160	214	154	152	206	169	200	212	219	170	192	159	153	130	155	140	71	109	133	154	129	54	51	72	106	80	84	54	18	41	69	59	127	0	21	7	14	3	7
AT1G02980	Cts	10	0	1	0	23	17	3	1	15	1	0	2	8	3	2	8	0	5	0	18	0	7	4	4	2	15	4	10	4	4	6	6	6	1	1	0	5	0	1
AT1G02990	Cts	902	1108	1041	1163	1373	1221	808	1042	980	1041	973	1108	1310	1335	1286	1344	1367	1666	1441	1204	1168	1392	1306	1153	1081	1409	1340	1437	1325	1701	1290	1448	1267	1493	1800	1587	1550	1657	1607
AT1G03000	Cts	1384	1533	1469	1539	1657	1672	966	1191	1529	1430	1333	1423	1608	1669	1574	1368	1161	1341	1394	1429	1129	1514	1159	1342	1348	1470	1518	1271	966	1265	1377	1336	1539	1362	1667	1493	1304	1436	1272
AT1G03010	Cts	55	39	30	28	46	68	52	41	32	35	54	83	95	79	60	115	50	30	42	70	30	166	80	158	144	110	170	38	57	54	148	58	138	18	69	24	46	30	22
AT1G03020	Cts	61	44	18	25	51	72	65	51	9	24	30	41	12	9	14	22	61	24	36	86	30	0	0	3	9	12	19	95	90	49	88	103	70	11	5	4	21	18	19
AT1G03030	Cts	599	634	543	623	780	668	673	778	649	729	669	574	738	717	650	813	710	804	778	726	640	658	659	787	626	743	712	672	507	709	705	708	753	757	761	692	643	694	678
AT1G03040	Cts	1939	1869	1563	1545	2034	2002	1217	1598	1685	1705	1513	1381	1754	1725	1680	2322	1932	2426	2134	2007	1882	2303	1936	1996	1680	1833	1668	1577	1055	1764	1385	1440	1526	1872	2405	2071	1989	2092	2138
AT1G03050	Cts	2	1	1	2	2	3	0	3	1	0	1	2	2	1	0	0	0	6	0	1	0	1	4	1	5	8	4	0	1	4	0	1	1	5	21	3	12	19	10
AT1G03055	Cts	145	157	177	144	195	195	201	163	113	142	178	117	112	97	144	80	73	98	101	73	79	46	44	47	93	88	85	109	86	95	91	91	65	35	36	33	36	38	30
AT1G03060	Cts	2567	3993	3385	3423	4080	3628	1792	2568	3701	3854	2866	3518	4035	4063	3860	5006	4363	4964	4450	4482	2854	4180	3983	3613	3238	4400	4300	4316	3455	4308	3646	4082	4344	3137	4400	3967	4286	3884	3378
AT1G03070	Cts	29	33	24	14	28	25	17	21	18	25	22	26	35	20	20	16	19	18	15	16	16	19	21	14	25	17	15	16	21	19	22	15	25	24	34	41	25	32	22
AT1G03080	Cts	1870	2550	2516	2705	2845	3007	1803	2683	3024	3337	2819	3055	3395	3766	3431	4125	5653	7056	6007	3925	5443	5493	5373	4120	2872	4111	3555	7861	7181	11290	5580	6439	4945	8619	9554	9413	10437	12571	11459
AT1G03090	Cts	1109	1279	1306	1369	1398	1326	1167	1193	1199	1253	1166	1316	1772	2160	1649	1710	1639	1380	2257	1646	1986	2018	1734	4102	1851	1644	1860	7550	3818	6652	7405	6319	6536	2294	2286	1876	1967	2917	1899
AT1G04157	Cts	0	0	0	0	0	0	0	0	0	0	0	0	0	0	0	0	0	0	0	0	0	0	0	0	0	0	0	0	0	0	0	0	0	0	0	0	0	0	0
AT1G03100	Cts	115	149	116	124	129	186	87	125	194	157	120	96	138	149	127	122	108	114	138	137	144	87	76	67	100	95	85	84	59	95	87	74	117	137	154	172	139	146	123
AT1G04163	Cts	0	0	0	0	0	0	0	0	0	0	0	0	0	0	0	0	0	0	0	0	0	0	0	0	0	0	0	0	0	0	0	0	0	0	0	0	0	0	0
AT1G03103	Cts	0	0	0	0	0	0	0	0	0	0	0	0	0	0	0	0	0	0	0	0	0	0	0	0	0	0	0	0	0	0	0	0	0	0	1	0	0	1	0
AT1G03106	Cts	0	0	0	1	0	1	0	0	1	0	0	1	2	2	1	2	1	3	2	0	0	3	2	1	1	3	1	1	2	2	1	0	1	10	6	9	11	13	7
AT1G03110	Cts	543	616	514	620	582	704	504	575	667	569	554	436	565	464	585	525	419	524	491	671	488	256	234	338	460	349	405	282	129	210	261	276	404	142	185	208	144	183	153
AT1G03120	Cts	11	6	9	15	8	11	10	9	16	11	3	6	11	14	7	10	3	11	10	7	11	11	9	13	6	7	10	8	7	11	18	17	16	4	7	5	0	5	6
AT1G03130	Cts	39427	36633	40696	40128	36004	33977	32755	38300	37322	36731	37999	38598	38187	40269	38389	25579	20763	24101	28037	27543	25845	23411	20588	30223	33883	26269	33959	25440	20440	23025	34622	27194	32369	13242	10857	10749	7515	7787	8122
AT1G03140	Cts	1951	1881	1769	2112	2316	2168	2088	2251	2123	1832	1672	1821	2218	2535	2234	2553	2224	2500	2466	2356	2131	3491	2760	3311	2692	2829	2808	3666	2899	3389	3644	3729	3721	3298	3335	2612	2880	3200	2898
AT1G03150	Cts	701	563	528	580	713	642	498	592	529	511	463	504	555	604	617	567	534	640	552	628	539	578	527	545	488	486	519	680	467	667	655	576	581	508	542	486	462	472	495
AT1G04167	Cts	0	0	0	0	0	0	0	0	0	0	0	0	0	0	0	0	0	0	0	0	0	0	0	0	0	0	0	0	0	0	0	0	0	0	0	0	0	0	0
AT1G03160	Cts	2383	2752	2595	2915	2803	2706	1993	2599	3267	3294	2857	2731	3013	2762	3070	2451	2187	2902	2990	2769	2821	1907	1646	2019	2046	2083	2261	1984	1440	2170	2171	1989	2420	2138	2386	2124	1896	1882	2133
AT1G03165	Cts	2	2	3	2	2	2	0	4	5	3	4	6	4	2	4	2	6	5	2	5	2	3	3	0	2	2	1	2	3	1	2	2	2	2	1	2	7	3	3
AT1G04173	Cts	0	0	0	0	0	0	0	0	0	0	0	0	0	0	0	0	0	0	0	0	0	0	0	0	0	0	0	0	0	0	0	0	0	0	0	0	0	0	0
AT1G03170	Cts	32	31	18	15	36	112	6	22	17	25	17	16	19	15	22	43	11	19	11	40	8	14	21	14	27	39	33	22	15	19	28	10	26	13	18	18	24	22	26
AT1G03180	Cts	120	115	104	125	141	132	111	140	154	98	81	84	88	119	96	99	78	97	118	115	118	76	70	85	93	102	98	86	42	45	80	73	90	46	56	42	34	34	34
AT1G03190	Cts	481	545	458	510	582	594	375	518	602	551	487	481	555	534	550	590	473	584	605	598	491	560	432	446	463	511	497	400	323	421	429	413	498	505	648	576	528	621	503
AT1G04177	Cts	0	0	0	0	0	0	0	0	0	0	0	0	0	0	0	0	0	0	0	0	0	0	0	0	0	0	0	0	0	0	0	0	0	0	0	0	0	0	0
AT1G03200	Cts	43	37	46	63	71	63	38	49	45	39	59	53	75	77	42	91	70	102	58	55	61	137	117	63	70	77	82	85	105	113	69	79	74	270	326	246	305	358	305
AT1G03210	Cts	1040	931	674	732	1083	869	962	1033	629	748	644	821	991	992	846	1175	886	990	708	924	657	1112	909	958	1016	1078	1018	738	557	658	711	772	618	756	722	563	712	738	673
AT1G03220	Cts	1705	1798	1366	1812	1443	1592	1253	1889	2406	1371	1240	1052	1928	1916	1920	1876	1823	1655	2023	1852	2200	3047	3364	4718	3662	3054	4089	4234	4396	4002	3510	3061	2884	1996	1442	1798	2420	2514	1494
AT1G03230	Cts	1162	1180	776	1050	958	1056	739	1087	1120	699	603	630	921	1071	1112	1087	829	1015	1034	1156	1072	1036	983	1426	1322	1089	1480	985	503	632	790	676	966	448	451	402	362	385	247
AT1G03240	Cts	2	0	3	3	4	7	1	2	3	1	2	1	2	6	1	2	0	1	2	6	0	0	0	3	1	2	0	2	1	1	2	4	4	3	1	2	2	1	0
AT1G03250	Cts	1004	1061	935	1111	1164	1171	876	1130	1153	1183	1246	960	1210	1170	1191	1258	1164	1530	1259	1186	1221	1313	1215	1166	1078	1238	1132	1095	946	1058	877	996	922	1287	1350	1279	1190	1446	1354
AT1G03260	Cts	449	428	341	422	420	385	348	443	443	398	393	363	422	408	433	450	379	432	542	450	412	513	497	612	510	521	495	436	381	374	462	447	491	419	407	416	396	371	359
AT1G03270	Cts	156	167	185	159	193	212	147	164	233	186	192	138	169	157	159	116	96	120	175	166	154	109	73	120	145	118	123	97	48	70	127	98	178	49	70	65	44	41	28
AT1G03280	Cts	1540	1687	1507	1558	1992	1920	1262	1737	1721	1665	1534	1653	1799	1958	1763	1945	1710	2186	2032	1923	1709	2403	2147	1982	1799	2049	1959	2101	1818	2296	1957	2120	2143	2657	2959	2555	2191	2696	2399
AT1G03290	Cts	2098	2415	1957	2034	3103	2576	2175	2582	1382	1812	1727	2211	2525	2827	2278	2981	2537	2692	2068	2227	1547	3315	2906	2712	2522	3570	2924	2474	2008	2910	2397	2357	2033	3065	3823	2893	3413	3365	3079
AT1G03300	Cts	0	0	0	2	0	0	0	0	0	0	2	0	0	0	0	0	0	0	0	0	0	0	0	0	0	0	0	0	0	0	0	0	0	0	0	0	0	0	0
AT1G03310	Cts	2345	2435	2517	2589	2713	2275	2423	2509	3483	4232	3573	3195	2449	2382	2528	1605	877	1165	1946	2116	2096	1278	1353	785	1157	957	1161	483	421	522	715	546	1243	1079	1507	1286	858	813	869
AT1G03320	Cts	3	1	7	5	8	12	11	10	20	10	13	14	9	17	9	7	1	8	4	12	8	6	6	7	7	12	7	8	1	3	1	2	6	4	6	3	2	5	6
AT1G03325	Cts	0	0	0	0	0	0	0	0	0	0	0	0	0	0	0	0	0	0	0	0	0	0	0	0	0	0	0	0	0	0	0	0	0	0	0	0	0	0	0
AT1G03330	Cts	1108	1077	974	1078	1214	1224	884	1296	1061	1147	1116	933	1105	1085	1091	1006	830	1055	1111	1181	1135	1014	983	1101	1080	993	1114	953	711	973	991	1009	1148	975	1070	949	935	1056	944
AT1G03340	Cts	203	168	127	163	191	202	157	127	117	162	135	131	176	190	158	96	128	169	113	132	88	142	151	117	103	157	130	102	103	121	86	94	82	235	238	188	246	205	250
AT1G03350	Cts	1573	1678	1633	1619	2081	1994	2328	2156	1789	1913	1783	1678	2059	1916	1865	2353	2362	2726	2473	2185	1943	2917	3064	2453	1933	2127	2084	2788	2788	3169	2657	2987	2272	3341	3495	3331	3388	3886	3989
AT1G03360	Cts	490	553	408	442	459	659	438	433	488	398	422	267	336	330	328	478	318	424	350	579	353	199	170	303	321	283	319	256	79	146	194	197	317	122	189	255	176	191	170
AT1G03365	Cts	624	732	793	843	969	983	652	807	904	1005	862	842	976	1015	960	913	774	968	972	970	849	953	853	951	855	915	973	721	600	786	864	741	996	940	1161	992	933	1063	1055
AT1G03370	Cts	2042	2540	2126	2346	2726	2354	2232	2460	1638	1944	1624	2001	2507	2551	2509	3778	3621	3334	2980	2918	1949	5701	5875	5302	4323	5746	4938	6215	5384	5466	4823	5315	3312	5786	6073	5749	5672	5458	5117
AT1G03380	Cts	1750	2130	1998	2187	2442	2087	1532	1738	2045	2187	2001	2644	2806	3086	2583	2187	1876	2136	2213	2080	1876	3379	2880	2346	2010	2356	2280	2370	2439	2951	2514	2521	2486	3758	4956	3611	4108	4095	3586
AT1G03390	Cts	10	2	5	1	30	16	6	11	6	0	1	7	2	4	3	4	4	9	0	17	1	7	5	4	7	10	3	10	5	6	6	4	7	1	1	5	10	4	0
AT1G03395	Cts	0	0	0	0	0	0	0	0	0	0	0	0	0	0	0	0	0	0	0	0	0	0	0	0	0	0	0	0	0	0	0	0	0	0	0	0	0	0	0
AT1G03400	Cts	2057	2054	1592	1603	2209	1803	1424	1595	716	1304	1217	1550	1712	1897	1481	2344	2173	1971	1470	1585	924	2098	1847	2381	1853	2382	2086	2718	2600	2191	2104	2618	1563	1414	1548	1216	1314	1190	1197
AT1G03410	Cts	2019	1976	1598	1547	1586	1805	1447	1894	2165	1828	1817	1509	1750	1749	1784	1666	1385	1646	2063	1861	1752	1347	1334	1527	1592	1264	1349	1128	945	992	1247	1235	1616	1101	1234	1165	963	977	931
AT1G04183	Cts	0	0	0	0	0	0	0	0	0	0	0	0	0	0	0	0	0	0	0	0	0	0	0	0	0	0	0	0	0	0	0	0	0	0	0	0	0	0	0
AT1G03430	Cts	997	1121	821	866	1122	991	1036	1072	730	834	723	905	1006	890	894	1296	1145	1378	1117	987	883	1216	1058	1097	1030	1144	1102	1050	914	1150	834	965	786	1140	1322	1161	1108	1171	1100
AT1G03440	Cts	912	913	844	641	793	820	628	655	822	663	694	655	707	716	681	698	436	495	556	653	645	514	480	488	694	658	735	248	217	284	354	275	466	509	567	379	369	451	392
AT1G03445	Cts	1	0	4	2	3	3	0	0	6	1	2	0	0	1	0	1	3	2	0	2	4	0	0	4	1	1	2	0	0	0	0	0	1	0	1	0	4	1	0
AT1G03457	Cts	254	261	241	297	298	307	192	197	231	150	129	116	160	196	209	262	176	205	216	305	182	356	408	373	272	283	252	386	352	305	326	452	469	313	222	181	136	170	128
AT1G03470	Cts	138	158	152	145	161	267	160	204	184	161	128	121	127	153	155	190	76	131	147	274	135	110	106	133	137	158	148	159	105	119	168	160	266	189	191	165	162	170	127
AT1G03475	Cts	11409	12401	10672	9486	11205	11448	10735	11536	11915	13136	12907	9806	11467	12129	11871	10580	7486	9858	9489	11179	8743	6477	6039	8616	8410	7447	8277	4965	3041	4226	6454	5505	8977	4697	4744	4996	4320	4011	4189
AT1G03490	Cts	0	0	0	0	0	0	2	0	0	1	1	0	0	0	1	0	1	0	0	0	1	1	0	0	0	0	0	0	0	0	0	0	0	0	0	0	0	0	0
AT1G03495	Cts	232	306	185	148	190	231	160	216	182	289	218	122	131	158	145	244	295	299	279	171	266	237	301	192	152	197	165	248	191	243	164	185	133	337	359	408	384	383	381
AT1G04187	Cts	0	0	0	0	0	0	0	0	0	0	0	0	0	0	0	0	0	0	0	0	0	0	0	0	0	0	0	0	0	0	0	0	0	0	0	0	0	0	0
AT1G04193	Cts	0	0	0	0	0	0	0	0	0	0	0	0	0	0	0	0	0	0	0	0	0	0	0	0	0	0	0	0	0	0	0	0	0	0	0	0	0	0	0
AT1G03502	Cts	0	0	0	0	0	0	0	0	0	0	0	0	0	0	0	0	0	0	0	0	0	0	0	0	0	0	0	0	0	0	0	0	0	0	0	0	0	0	0
AT1G03506	Cts	0	0	0	0	0	0	0	0	0	0	0	0	0	0	0	0	0	0	0	0	0	0	0	0	0	0	0	0	0	0	0	0	0	0	0	0	0	0	0
AT1G04197	Cts	0	0	0	0	0	0	0	0	0	0	0	0	0	0	0	0	0	0	0	0	0	0	0	0	0	0	0	0	0	0	0	0	0	0	0	0	0	0	0
AT1G03510	Cts	62	69	55	61	71	75	56	60	90	68	69	45	76	86	87	60	41	66	81	82	74	44	42	52	48	55	42	54	32	48	41	52	83	49	63	74	58	59	37
AT1G03515	Cts	0	0	0	0	0	0	0	0	0	0	0	0	0	0	0	0	0	0	0	0	0	0	0	0	0	0	0	0	0	0	0	0	0	0	0	0	0	0	0
AT1G03520	Cts	466	496	427	451	489	573	318	457	381	381	393	478	550	569	472	445	366	391	400	408	334	584	506	693	656	640	610	483	368	460	580	462	554	527	606	515	466	456	441
AT1G03530	Cts	874	1104	794	810	958	1201	558	675	1096	939	894	685	857	856	902	1103	782	1117	875	1239	880	598	494	555	548	536	569	433	215	333	398	304	611	543	770	709	593	649	601
AT1G03540	Cts	72	127	103	82	94	92	45	77	116	105	80	81	91	112	117	105	68	95	110	90	66	49	55	48	39	62	72	76	55	65	55	60	98	56	81	79	71	79	55
AT1G03550	Cts	327	255	238	248	349	370	188	237	199	261	297	326	347	455	302	417	355	399	281	320	210	569	497	368	280	457	397	378	407	438	323	349	261	697	1136	897	1161	1185	1203
AT1G03545	Cts	0	0	0	0	0	0	0	0	0	0	0	0	0	0	0	0	0	0	0	0	0	0	0	0	0	0	0	0	0	0	0	0	0	0	0	0	0	0	0
AT1G08825	Cts	0	0	0	0	0	0	0	0	0	0	0	0	0	0	0	0	0	0	0	0	0	0	0	0	0	0	0	0	0	0	0	0	0	0	0	0	0	0	0
AT1G03560	Cts	399	421	363	406	405	464	303	385	481	454	451	394	475	467	513	543	532	594	587	584	532	923	1007	767	468	448	491	544	467	537	453	632	521	710	709	702	571	683	652
AT1G03570	Cts	0	0	0	0	0	0	0	0	0	0	0	0	0	0	0	0	0	0	0	0	0	0	0	0	0	0	0	0	0	0	0	0	0	0	0	0	0	0	0
AT1G03590	Cts	750	842	675	873	946	957	1023	905	757	564	534	672	756	775	826	1008	981	915	907	1009	896	1745	1506	1586	1475	1525	1474	1441	1147	1528	1778	1614	1651	1378	1688	1519	1255	1337	1315
AT1G03600	Cts	20587	20421	20515	19006	17883	17730	14147	19646	18065	17967	17412	15399	18843	19042	19716	11535	8870	11587	13734	13049	12539	6283	5452	13636	13084	8939	11798	11009	7642	8491	14525	13034	16595	4502	3301	4028	2989	2673	2789
AT1G03610	Cts	1391	1245	1118	1357	1516	1487	1189	1300	991	905	984	1014	1337	1471	1327	1054	1007	912	863	944	797	2836	2639	4029	3957	3904	4053	4164	3686	4071	4249	4276	3143	3174	2762	2689	2387	2525	2069
AT1G03620	Cts	72	87	70	74	122	128	74	88	123	96	76	101	72	109	70	85	73	92	116	104	120	155	137	175	133	145	109	187	162	238	270	250	266	188	196	200	178	256	170
AT1G03630	Cts	10430	10959	11194	10115	10677	10814	9647	11129	11258	14346	13976	10684	10243	9438	9969	5828	4320	5959	7163	7085	7058	3449	3270	4783	6422	4793	5641	3344	2635	3616	4461	4108	6809	2503	2509	3263	2228	2463	2651
AT1G03640	Cts	0	0	0	0	0	0	0	0	0	0	0	0	0	0	0	0	0	0	0	0	0	0	0	0	0	0	0	0	0	0	0	0	0	0	0	0	0	0	0
AT1G03650	Cts	92	102	59	85	97	92	119	99	97	104	77	85	130	119	113	98	85	94	78	93	65	102	91	129	139	106	126	140	73	136	107	112	102	118	120	120	86	119	92
AT1G03660	Cts	78	70	48	44	92	76	47	73	39	39	33	40	35	24	43	60	18	41	26	50	22	13	9	38	36	26	22	36	27	23	29	21	29	6	29	19	22	5	9
AT1G04203	Cts	0	0	0	0	0	0	0	0	0	0	0	0	0	0	0	0	0	0	0	0	0	0	0	0	0	0	0	0	0	0	0	0	0	0	0	0	0	0	0
AT1G03670	Cts	0	2	1	0	0	1	0	0	0	2	0	0	0	2	0	0	2	0	0	0	0	2	1	0	1	0	0	0	2	2	0	0	0	0	2	3	1	1	2
AT1G03680	Cts	18326	16284	14618	14603	15692	14369	11062	13913	12849	16524	15534	12924	16826	15154	15369	12736	11234	13424	13195	13643	11827	10876	9139	12365	12366	10443	12655	11098	9784	9035	11028	11371	11013	8700	8016	7828	6745	6263	7253
AT1G03687	Cts	578	556	492	555	544	517	393	494	638	565	561	438	551	510	545	469	333	474	527	567	491	336	329	379	371	351	410	354	187	251	372	382	478	300	307	298	265	305	273
AT1G03700	Cts	2	1	3	2	4	9	0	5	0	0	1	3	2	0	0	1	0	7	0	5	0	2	3	3	1	4	2	7	1	1	1	1	3	2	1	3	2	1	1
AT1G03710	Cts	48	27	20	18	49	73	20	22	51	24	17	20	15	12	26	61	14	15	17	52	23	14	15	20	19	28	26	24	12	25	24	17	36	2	11	8	15	4	4
AT1G03720	Cts	1	3	0	3	3	6	1	1	2	0	1	1	1	1	0	3	0	1	1	5	0	0	0	0	0	3	3	0	0	0	1	1	2	0	0	1	0	0	1
AT1G04207	Cts	0	0	0	0	0	0	0	0	0	0	0	0	0	0	0	0	0	0	0	0	0	0	0	0	0	0	0	0	0	0	0	0	0	0	0	0	0	0	0
AT1G03730	Cts	453	440	298	313	389	368	355	436	335	321	330	325	351	410	341	523	459	529	444	411	344	865	911	860	1015	1225	1207	633	650	616	506	638	325	942	900	997	679	786	830
AT1G03740	Cts	1742	2103	1976	2586	2563	2170	1722	1801	1543	1606	1488	1913	2478	2412	2172	3306	3165	3408	2534	2319	1989	8505	8009	7479	6045	7514	7418	4766	4421	3956	4216	4086	3151	8806	9119	8577	7342	8094	8171
AT1G04213	Cts	0	0	0	0	0	0	0	0	0	0	0	0	0	0	0	0	0	0	0	0	0	0	0	0	0	0	0	0	0	0	0	0	0	0	0	0	0	0	0
AT1G03743	Cts	0	0	0	0	0	0	0	0	0	0	0	0	0	0	0	0	0	0	0	0	0	0	0	0	0	0	0	0	0	0	0	0	0	0	0	0	0	0	0
AT1G03746	Cts	0	0	0	0	0	0	0	0	0	0	0	0	0	0	0	0	0	0	0	0	0	0	0	0	0	0	0	0	0	0	0	0	0	0	0	0	0	0	0
AT1G03750	Cts	242	321	235	301	338	326	316	332	325	299	274	346	442	411	367	416	327	389	427	384	366	466	396	439	375	364	382	405	313	441	387	404	407	434	567	419	430	514	469
AT1G03760	Cts	334	356	305	289	438	381	312	384	573	381	337	280	359	429	358	450	410	488	382	431	349	422	467	496	398	414	404	455	271	375	326	359	421	408	565	420	472	521	438
AT1G03770	Cts	180	207	183	212	226	223	194	214	276	230	176	153	188	258	234	233	193	257	276	288	236	261	196	278	296	241	201	334	136	297	257	290	251	238	291	326	282	280	256
AT1G03780	Cts	584	767	603	668	725	1029	519	670	896	676	536	499	483	529	615	627	311	448	485	917	431	254	159	410	420	400	445	420	107	178	385	305	740	12	58	37	43	13	18
AT1G03790	Cts	3	2	0	2	0	0	1	0	3	1	0	0	7	4	0	0	0	0	0	0	0	1	5	1	1	10	1	0	0	2	1	0	1	2	5	9	5	17	4
AT1G03800	Cts	10	16	10	3	6	12	11	21	47	18	22	4	14	8	10	4	4	5	13	9	18	11	8	23	13	14	10	22	5	19	17	9	27	3	14	11	8	15	7
AT1G03810	Cts	0	0	0	0	0	0	0	0	0	0	0	0	0	0	0	1	0	0	0	2	0	0	0	0	0	0	0	0	0	0	0	0	0	0	1	0	0	0	0
AT1G03820	Cts	399	338	406	342	423	661	668	603	562	783	916	665	695	650	515	291	370	560	391	384	476	643	489	424	592	619	380	292	260	459	314	254	353	571	364	701	560	517	889
AT1G03830	Cts	421	552	517	560	622	720	426	579	769	643	569	483	542	535	578	559	383	488	610	716	547	353	351	504	504	425	491	351	115	278	364	291	655	155	259	284	209	192	170
AT1G03840	Cts	39	60	36	41	47	59	41	58	43	43	27	40	38	49	45	52	48	52	57	64	47	44	34	56	44	42	31	34	14	43	46	25	33	38	53	42	62	66	59
AT1G03850	Cts	459	630	538	473	715	714	347	345	93	188	145	148	320	395	232	443	215	203	42	105	32	158	160	500	402	465	513	688	476	340	272	317	147	89	219	155	249	151	173
AT1G03860	Cts	2460	2564	2516	2341	2985	3027	2061	2650	4162	3203	3087	2098	2857	2821	2798	2651	2145	2772	2430	2706	2427	1986	1928	2519	2358	2230	2218	1830	1185	1823	1682	1664	2203	1944	2042	1998	1797	1923	2013
AT1G03870	Cts	2537	2467	2669	1671	1884	2454	1106	1514	1809	1297	1345	1174	1155	1408	1604	2444	1286	828	1939	2270	1607	5289	5656	3722	3394	2755	3101	2149	2113	1388	3009	3311	4094	2624	1304	940	772	967	818
AT1G03880	Cts	0	0	0	0	0	1	0	0	0	0	1	0	0	0	0	2	1	0	0	0	0	0	0	1	0	0	0	0	0	0	3	0	7	0	0	0	0	0	0
AT1G03890	Cts	0	1	0	0	0	0	0	0	0	0	0	0	0	0	0	0	0	0	0	0	0	0	0	0	0	0	0	0	0	0	0	0	0	0	0	1	0	2	0
AT1G03900	Cts	3070	2924	2675	2726	3437	3138	3396	3305	3315	3188	2907	2811	3068	3257	3000	4475	4244	4704	4105	3957	3838	5154	5176	4770	3877	4710	4070	4271	3882	4352	3933	4407	3937	5864	5389	5382	5447	5770	5759
AT1G03905	Cts	101	81	83	67	101	85	82	91	98	92	79	66	113	85	121	99	141	169	149	125	145	220	179	206	152	175	137	114	123	191	118	146	132	121	141	147	152	199	161
AT1G03910	Cts	1885	2078	2005	2298	2428	2487	1849	2319	2434	2373	2177	1917	2337	2453	2404	2651	2326	2838	2804	2843	2519	2908	2490	2880	2446	2635	2648	2876	2160	2851	3012	2872	3220	2828	3235	2991	2862	3033	2903
AT1G03920	Cts	48	57	55	51	62	84	66	79	66	80	57	62	80	64	63	62	37	54	91	89	88	57	48	57	55	51	51	53	65	67	65	79	88	60	62	72	74	106	41
AT1G03930	Cts	2357	2436	2289	2473	2623	2376	2176	2541	2453	2921	2884	2736	3098	2907	2897	2579	2381	2822	3196	2789	2716	2071	1912	2226	2423	2281	2403	1823	1591	1684	2012	1984	2034	1645	1722	1791	1390	1439	1359
AT1G04217	Cts	0	0	0	0	0	0	0	0	0	0	0	0	0	0	0	0	0	0	0	0	0	0	0	0	0	0	0	0	0	0	0	0	0	0	0	0	0	0	0
AT1G03935	Cts	0	0	0	0	0	0	0	0	0	0	0	0	0	0	0	0	0	0	0	0	0	0	0	0	0	0	0	0	0	0	0	0	0	0	0	0	0	0	0
AT1G04223	Cts	0	0	0	0	0	0	0	0	0	0	0	0	0	0	0	0	0	0	0	0	0	0	0	0	0	0	0	0	0	0	0	0	0	0	0	0	0	0	0
AT1G03940	Cts	211	391	175	125	178	205	153	343	240	439	313	141	158	223	169	176	274	403	338	177	311	225	231	142	144	191	136	163	144	156	119	111	128	293	388	346	373	377	332
AT1G04227	Cts	0	0	0	0	0	0	0	0	0	0	0	0	0	0	0	0	0	0	0	0	0	0	0	0	0	0	0	0	0	0	0	0	0	0	0	0	0	0	0
AT1G03950	Cts	511	418	544	495	663	530	617	639	530	595	568	512	659	633	562	725	729	866	698	593	611	1005	900	781	668	803	720	727	777	992	746	775	619	1037	985	941	959	1095	1109
AT1G03960	Cts	566	554	537	574	643	583	444	580	631	659	602	601	724	734	689	601	556	756	679	649	592	669	546	547	481	555	541	461	332	441	397	384	496	685	744	621	639	655	743
AT1G03970	Cts	674	593	653	683	891	748	718	853	749	860	774	777	888	1018	724	922	834	921	863	828	808	1856	1935	1413	1272	1671	1435	1611	1726	1831	1519	1648	1177	2687	2527	2522	2073	2209	2252
AT1G04233	Cts	0	0	0	0	0	0	0	0	0	0	0	0	0	0	0	0	0	0	0	0	0	0	0	0	0	0	0	0	0	0	0	0	0	0	0	0	0	0	0
AT1G03980	Cts	23	21	12	24	22	30	10	17	26	23	9	17	15	16	19	18	12	16	20	21	15	9	18	16	13	12	10	7	5	15	19	15	19	3	2	2	0	3	2
AT1G03982	Cts	0	0	0	0	0	0	0	0	0	0	0	1	0	0	0	0	0	0	1	0	1	0	0	1	0	0	0	1	1	1	0	0	0	1	0	1	0	1	1
AT1G03990	Cts	127	129	116	91	115	141	48	95	104	101	122	98	111	99	115	139	118	141	123	130	95	61	73	81	49	75	76	98	68	110	100	90	93	117	154	125	105	97	119
AT1G04000	Cts	319	301	231	249	301	354	181	265	265	255	293	241	264	265	312	282	224	329	314	328	328	203	170	244	214	190	245	291	207	329	270	275	272	229	287	220	268	313	375
AT1G04010	Cts	420	384	381	351	465	432	331	450	544	507	478	393	498	457	452	406	368	431	521	432	441	694	609	545	525	566	493	364	253	345	401	416	469	455	559	507	424	507	500
AT1G04020	Cts	478	545	504	568	563	583	494	646	661	646	540	485	517	468	498	432	205	320	434	543	359	123	106	232	303	205	256	152	29	101	190	144	322	11	32	26	27	10	6
AT1G04030	Cts	211	227	210	174	243	318	154	215	222	290	189	201	189	200	214	195	132	163	192	222	155	182	136	174	224	199	166	167	148	161	165	172	249	118	169	112	145	132	127
AT1G04040	Cts	2756	2526	3327	2185	2281	2549	2287	3011	5109	3829	3553	2754	2872	2714	2601	2362	1953	1932	3371	3093	3081	4601	4691	3788	3325	2314	3187	1676	1526	1326	3436	2653	4254	2226	2207	1719	1588	1718	1656
AT1G04237	Cts	0	0	0	0	0	0	0	0	0	0	0	0	0	0	0	0	0	0	0	0	0	0	0	0	0	0	0	0	0	0	0	0	0	0	0	0	0	0	0
AT1G04050	Cts	193	195	135	157	197	231	139	180	305	265	177	171	178	197	156	199	100	128	225	223	194	193	135	194	162	186	138	131	73	129	161	173	262	143	162	138	123	121	79
AT1G04070	Cts	179	182	199	175	240	240	153	221	248	216	210	147	211	222	234	260	239	365	275	278	265	238	257	247	209	210	175	282	227	255	168	247	185	388	409	433	425	496	459
AT1G04080	Cts	4059	4865	4329	4606	5357	5532	3347	4174	5134	4936	4571	4170	5417	5596	5088	5020	5030	6663	5442	5311	4911	4801	4624	5058	4427	4837	4711	6030	4691	6104	4705	5387	5274	5682	6067	6152	5738	5884	5518
AT1G04090	Cts	22	38	35	28	34	21	41	18	24	27	27	29	24	21	31	34	28	41	51	44	24	14	15	23	25	17	29	25	22	22	21	24	25	12	12	12	15	15	8
AT1G04100	Cts	154	148	141	143	186	175	152	144	111	141	122	183	170	142	169	239	234	230	230	185	194	249	251	244	196	218	213	285	238	300	251	230	210	174	259	162	228	265	223
AT1G04105	Cts	0	0	0	0	0	0	0	0	0	0	0	0	0	0	0	0	0	0	0	0	0	0	0	0	0	0	0	0	0	0	0	0	0	0	0	0	0	0	0
AT1G04110	Cts	377	449	336	403	332	422	459	360	323	325	266	369	344	339	409	307	222	335	245	401	387	149	100	189	236	191	233	197	73	157	291	125	347	12	34	14	9	4	6
AT1G04120	Cts	2553	3424	2604	2564	3113	3461	1884	2753	3504	3323	2927	2830	2852	3043	2933	3995	4647	5826	4600	3642	4002	3287	3053	2763	2259	3273	2856	2831	2356	3602	2692	2778	3702	3136	4580	3789	4356	4302	3357
AT1G04243	Cts	0	0	0	0	0	0	0	0	0	0	0	0	0	0	0	0	0	0	0	0	0	0	0	0	0	0	0	0	0	0	0	0	0	0	0	0	0	0	0
AT1G04130	Cts	361	344	261	298	366	414	280	362	404	423	417	356	323	384	406	353	332	390	354	369	377	399	385	357	346	407	333	333	258	325	319	337	446	598	545	509	472	515	425
AT1G04140	Cts	3726	4077	3667	3748	4587	4258	2543	3345	4032	3947	3520	3825	4032	4115	4123	4528	4025	4931	4577	4272	3761	5472	5249	4568	3860	4640	4389	4493	4060	4600	3973	4544	4817	5903	6915	5960	5845	6353	5659
AT1G04150	Cts	16	27	13	9	39	43	19	16	24	7	10	10	7	11	24	18	5	13	15	32	12	11	10	5	13	23	7	12	4	8	10	9	25	0	4	3	8	0	1
AT1G04160	Cts	420	571	502	598	609	569	319	462	624	609	574	583	550	510	559	528	631	716	874	694	576	649	639	804	638	777	823	780	661	660	639	952	725	288	335	340	305	287	200
AT1G04170	Cts	4294	4731	4076	3985	4603	4959	4133	4850	5532	5486	5082	3725	4380	4507	4661	4376	3345	4377	4476	5266	4238	3182	2835	3547	3539	3352	3537	2862	1821	2290	2653	2509	3804	2834	3339	3615	2969	3386	3063
AT1G04180	Cts	17	14	5	4	0	2	7	11	5	29	32	34	31	20	10	3	3	7	24	8	5	9	11	16	2	7	4	0	4	1	4	1	13	7	28	13	17	8	22
AT1G04190	Cts	849	951	859	843	1031	1173	1138	1088	1093	1066	1038	785	977	977	972	983	799	1032	1068	1199	1032	846	768	819	881	875	885	642	390	614	684	664	871	802	901	957	870	833	847
AT1G04200	Cts	1457	1658	1335	1450	1966	1540	1114	1521	1411	1448	1262	1435	1603	1672	1559	2099	2401	2578	2494	1892	1696	3293	3338	3820	2475	3533	2862	4169	3511	3637	2767	4477	2226	2557	2249	2505	2333	2261	1932
AT1G04210	Cts	2123	2689	2291	2525	2935	3012	1816	2327	2814	2647	2378	2409	2836	2793	2858	2888	2373	3045	3007	3101	2283	3097	3010	3135	3022	3602	3224	3251	2533	2857	2326	2954	2581	3769	4045	4036	3753	4016	3513
AT1G04220	Cts	271	184	82	101	218	289	95	195	326	165	212	198	123	141	116	306	87	128	322	301	363	163	132	145	102	199	171	77	65	73	147	77	268	86	159	97	142	101	82
AT1G04247	Cts	0	0	0	0	0	0	0	0	0	0	0	0	0	0	0	0	0	0	0	0	0	0	0	0	0	0	0	0	0	0	0	0	0	0	0	0	0	0	0
AT1G04230	Cts	429	359	434	425	530	518	432	498	483	424	450	397	439	526	454	489	464	611	583	550	635	654	699	602	584	564	518	728	701	800	617	764	569	1030	900	886	772	948	863
AT1G04240	Cts	756	796	856	778	733	800	641	823	876	827	1039	898	985	1055	847	682	784	1180	1313	1033	1250	2543	2426	1701	1769	1304	1780	982	1070	963	1356	1270	1663	2523	2140	1339	1308	1684	1418
AT1G04253	Cts	0	0	0	0	0	0	0	0	0	0	0	0	0	0	0	0	0	0	0	0	0	0	0	0	0	0	0	0	0	0	0	0	0	0	0	0	0	0	0
AT1G04250	Cts	755	942	773	678	762	807	916	923	1146	1035	851	638	567	518	694	492	528	586	959	817	950	532	444	485	713	418	649	721	457	652	1133	788	1044	343	468	423	302	417	313
AT1G04260	Cts	846	761	550	600	655	712	521	732	628	597	627	543	661	694	695	841	654	701	724	695	650	855	774	868	729	729	694	619	542	563	580	575	541	514	640	503	558	621	594
AT1G04270	Cts	20161	19634	13917	13472	16044	18953	14984	18248	17781	17646	18199	12116	15914	15344	16245	14984	10128	13479	14035	17692	13521	7533	7069	11762	12427	10323	11439	9668	4955	6463	10739	9180	13906	5574	6692	8031	6095	6815	5466
AT1G04280	Cts	1060	918	970	1124	1284	1246	994	1073	815	673	606	810	1034	1053	991	1080	972	917	805	905	644	1425	1257	1445	1147	1403	1359	1529	988	1163	1449	1404	1229	1277	1314	1083	1148	1233	1265
AT1G04290	Cts	595	496	580	506	679	691	865	760	927	855	749	580	592	566	558	672	550	676	674	635	646	553	462	550	529	590	487	451	381	497	537	495	508	463	507	497	394	480	427
AT1G04295	Cts	0	0	0	0	0	0	0	0	0	0	0	0	0	0	0	0	0	0	0	0	0	0	0	0	0	0	0	0	0	0	0	0	0	0	0	0	0	0	0
AT1G04300	Cts	2312	2830	2843	3088	3474	3298	2070	2553	3454	3106	2819	3014	3663	4119	3511	3710	3427	4497	3965	3709	3136	5723	4707	5114	4023	4849	4576	4918	4277	5016	4858	4945	4503	5756	6478	5411	5430	5684	5530
AT1G04310	Cts	208	234	180	299	265	259	187	199	258	143	174	202	224	217	225	311	206	162	188	222	180	302	232	454	423	366	413	302	148	277	469	225	539	145	286	193	203	180	133
AT1G04320	Cts	0	0	0	0	0	0	0	0	0	0	0	0	0	0	0	0	0	0	0	0	0	0	0	0	0	0	0	0	0	0	0	0	0	0	0	0	0	0	0
AT1G04330	Cts	18	19	27	16	13	33	20	27	24	29	14	9	15	12	14	17	7	8	19	14	20	16	13	15	19	21	14	11	29	15	19	18	20	22	34	34	31	54	24
AT1G04340	Cts	952	870	623	737	849	848	777	942	864	869	755	625	741	732	758	818	738	881	852	798	769	883	803	775	704	703	655	662	533	595	638	617	705	834	918	851	761	902	718
AT1G04350	Cts	2186	1948	2107	1978	2224	2368	1750	1937	2257	2404	2322	1948	2029	2147	1978	1463	1336	1661	1795	1498	1582	1948	1689	1226	1216	1345	1336	1660	1688	2126	1323	1424	1292	2308	2749	2199	2508	2407	2465
AT1G04360	Cts	43	44	39	49	38	50	39	28	48	27	25	27	27	50	35	22	34	21	30	42	15	29	26	56	46	28	73	28	25	10	26	27	52	25	19	29	14	35	20
AT1G04370	Cts	1	0	0	0	2	1	0	1	2	0	0	0	0	1	0	2	3	2	0	0	8	7	1	2	0	8	1	1	1	4	2	1	1	8	10	14	9	18	10
AT1G04380	Cts	6	6	5	4	4	9	6	8	6	8	7	7	5	11	4	8	3	2	10	5	6	7	3	5	6	6	4	4	7	5	7	3	10	3	11	2	4	5	2
AT1G04257	Cts	0	0	0	0	0	0	0	0	0	0	0	0	0	0	0	0	0	0	0	0	0	0	0	0	0	0	0	0	0	0	0	0	0	0	0	0	0	0	0
AT1G04390	Cts	529	601	515	570	662	594	436	490	576	507	500	556	598	614	649	598	511	616	653	621	538	606	532	520	428	537	563	656	510	659	549	578	641	696	930	666	784	823	719
AT1G04400	Cts	6377	6312	5850	6953	8059	6948	6193	6484	6258	6653	6289	7016	8239	8585	7519	8065	7978	8635	7066	7337	5934	13424	10973	10797	9425	10606	11195	9740	8966	11806	9344	9406	8120	12154	13344	10008	11200	12147	9371
AT1G04410	Cts	32242	29064	26113	24012	29990	29603	25525	34399	38851	42478	38119	30599	33213	32841	31911	31284	24599	28097	33333	34032	30920	27514	24283	31225	28054	25863	28791	24067	17813	21629	26697	25666	30173	23926	24424	24073	24610	24244	23045
AT1G04420	Cts	5464	5076	5104	5165	4841	4924	5618	6174	6344	6055	6331	4847	5968	5463	5628	4174	3846	4264	5464	5792	4898	2492	2052	4474	4782	3561	4637	3877	2640	3059	4984	4396	5235	1750	1438	1622	1327	1282	1164
AT1G04425	Cts	0	0	0	0	0	0	0	0	0	0	0	0	0	0	0	0	0	0	0	0	0	0	0	0	0	0	0	0	0	0	0	0	0	0	0	0	0	0	0
AT1G08835	Cts	0	0	0	0	0	0	0	0	0	0	0	0	0	0	0	0	0	0	0	0	0	0	0	0	0	0	0	0	0	0	0	0	0	0	0	0	0	0	0
AT1G04430	Cts	5541	5467	4964	4956	4968	5191	3674	5145	5194	6292	5316	5197	5639	5856	5551	6365	7549	8110	9837	6637	7160	14461	17713	13713	8604	9968	10288	11294	12254	9533	10880	16693	12509	12661	9236	9019	8051	8532	6513
AT1G04440	Cts	2775	2677	2399	2415	3220	2868	1938	2424	2148	2800	2371	2723	3056	3204	2759	2719	3248	3644	2941	2565	2691	5627	5517	4515	3194	4056	3635	5584	6391	6685	4242	5477	3742	7403	5621	5787	6412	7039	5909
AT1G04445	Cts	2	2	0	1	1	2	0	2	3	0	2	2	2	2	2	1	2	0	0	1	1	1	8	4	2	9	5	10	13	14	3	11	3	16	7	16	24	17	20
AT1G04450	Cts	0	0	0	0	1	0	0	0	0	0	2	0	0	0	0	1	0	0	0	0	0	0	0	0	0	0	0	0	0	0	0	0	0	0	3	1	0	1	1
AT1G04455	Cts	0	0	0	0	0	0	0	0	0	0	0	0	0	0	0	1	0	0	0	0	0	0	0	0	0	0	0	0	0	0	0	0	0	0	0	0	0	1	0
AT1G04470	Cts	3	1	0	0	0	1	2	0	1	1	1	1	0	1	1	1	0	8	3	1	1	0	6	1	9	2	1	0	0	4	0	0	1	6	10	1	8	12	7
AT1G04263	Cts	0	0	0	0	0	0	0	0	0	0	0	0	0	0	0	0	0	0	0	0	0	0	0	0	0	0	0	0	0	0	0	0	0	0	0	0	0	0	0
AT1G04480	Cts	6521	6085	4857	5056	5511	7221	6200	7715	7055	6747	7353	4325	5670	5571	5920	5733	4540	5695	5843	7164	6665	3184	3412	4523	5212	4229	4530	4209	2224	3078	4555	3710	5635	2845	3328	4206	3302	3647	3996
AT1G04267	Cts	0	0	0	0	0	0	0	0	0	0	0	0	0	0	0	0	0	0	0	0	0	0	0	0	0	0	0	0	0	0	0	0	0	0	0	0	0	0	0
AT1G04273	Cts	0	0	0	0	0	0	0	0	0	0	0	0	0	0	0	0	0	0	0	0	0	0	0	0	0	0	0	0	0	0	0	0	0	0	0	0	0	0	0
AT1G04277	Cts	0	0	0	0	0	0	0	0	0	0	0	0	0	0	0	0	0	0	0	0	0	0	0	0	0	0	0	0	0	0	0	0	0	0	0	0	0	0	0
AT1G04490	Cts	44	56	38	28	40	75	43	81	24	41	27	37	45	29	56	31	43	44	28	31	35	81	66	57	97	174	87	55	58	75	56	65	51	117	162	118	183	151	125
AT1G04500	Cts	9	18	12	7	18	9	16	29	38	18	21	11	31	36	15	10	15	9	12	13	16	38	35	33	8	57	20	16	19	50	17	15	4	71	120	96	121	158	102
AT1G04510	Cts	2943	2901	2413	2574	2990	2898	2041	2677	3094	2877	2556	2198	2524	2609	2757	2877	2180	2760	2720	2992	2400	2146	1972	2437	2245	2368	2206	1899	1317	1697	1816	1877	2343	1825	1942	1931	1842	1920	1681
AT1G04520	Cts	711	794	650	664	690	899	732	915	1198	842	795	554	608	609	802	618	278	423	741	874	770	179	132	356	559	364	461	248	68	114	258	169	440	19	63	73	42	10	13
AT1G04530	Cts	3918	3800	3469	4306	5273	4894	4252	4478	3075	2950	2794	3620	3603	3411	3941	5170	4202	4725	3827	4236	2809	2536	1870	3185	3802	4177	4281	2714	1967	2604	2367	2651	2145	1379	1787	1831	1636	1707	2017
AT1G04540	Cts	356	327	304	265	437	402	248	344	429	417	339	403	399	435	353	523	425	581	602	428	412	444	453	521	301	321	323	226	187	227	219	316	326	227	274	231	246	181	207
AT1G04550	Cts	1526	1407	1130	1299	1427	1648	1060	1406	1218	1328	1210	1046	1081	1141	1220	1299	761	974	1143	1413	951	763	598	764	926	963	936	536	347	459	694	566	869	549	824	709	695	681	741
AT1G04555	Cts	248	201	189	204	276	223	202	268	216	229	220	210	275	277	222	294	308	300	278	238	283	328	392	372	297	360	332	295	280	330	305	308	218	330	359	324	347	350	307
AT1G04560	Cts	0	2	0	1	0	0	0	0	0	0	0	0	0	0	1	0	0	0	0	0	0	0	1	0	0	0	0	0	1	0	0	0	0	0	1	0	0	0	0
AT1G04570	Cts	109	123	70	103	105	112	69	92	85	131	176	123	143	158	179	167	149	276	166	147	285	46	40	33	69	72	67	43	51	76	30	41	38	101	127	92	134	135	136
AT1G08855	Cts	0	0	0	0	0	0	0	0	0	0	0	0	0	0	0	0	0	0	0	0	0	0	0	0	0	0	0	0	0	0	0	0	0	0	0	0	0	0	0
AT1G04580	Cts	30	8	10	3	50	12	7	16	12	74	33	13	196	145	10	39	0	15	5	11	0	11	114	25	5	40	37	22	38	64	15	97	3	265	374	657	526	817	357
AT1G04590	Cts	775	820	715	782	877	935	740	916	1016	826	841	663	840	899	900	795	591	771	834	940	862	598	488	647	685	584	657	511	340	442	602	480	775	530	545	641	483	532	534
AT1G04600	Cts	436	346	281	479	1150	535	289	304	234	473	309	592	611	843	458	910	779	1026	341	567	157	597	451	365	504	1246	740	261	299	357	239	334	164	251	375	339	704	494	495
AT1G04610	Cts	3	6	9	14	11	12	11	7	11	4	1	7	8	5	6	2	2	9	2	6	4	3	3	2	9	3	6	3	1	4	11	2	5	1	1	1	0	1	0
AT1G04620	Cts	772	737	688	782	719	723	668	857	891	1105	1110	857	1330	1235	1199	1007	905	1087	1030	1159	843	935	798	934	1119	1034	1212	697	592	638	942	752	943	788	884	797	781	780	664
AT1G04625	Cts	0	0	0	0	1	0	0	0	0	0	0	0	0	0	0	0	0	0	0	0	0	0	0	0	0	0	0	0	0	0	0	0	0	0	0	0	0	0	0
AT1G04630	Cts	1139	932	1019	909	974	1180	811	1148	1208	1253	1212	1003	1005	1038	1016	1137	839	1046	1262	1256	1126	799	824	1121	996	913	916	966	662	808	972	920	1167	813	765	811	675	780	732
AT1G04635	Cts	65	64	61	68	77	76	77	77	98	81	80	65	70	68	74	81	79	100	86	128	81	62	45	67	47	36	46	31	25	42	34	54	47	31	34	38	45	39	30
AT1G04640	Cts	1766	1704	1492	1483	1720	1815	2124	2028	1997	1904	1889	1404	1573	1488	1550	1577	1336	1550	1576	1783	1543	1213	878	1482	1417	1118	1270	1423	885	1076	1429	1497	1246	737	739	863	712	740	832
AT1G04645	Cts	6	4	2	7	15	17	2	9	0	2	2	2	1	2	2	0	0	2	0	9	1	1	2	5	2	4	2	3	0	1	1	1	5	1	1	0	6	0	1
AT1G04650	Cts	144	178	142	148	199	189	150	184	198	201	170	149	139	143	158	116	74	93	117	183	85	39	36	58	81	65	81	49	22	33	48	39	90	27	41	43	45	25	19
AT1G04283	Cts	0	0	0	0	0	0	0	0	0	0	0	0	0	0	0	0	0	0	0	0	0	0	0	0	0	0	0	0	0	0	0	0	0	0	0	0	0	0	0
AT1G04660	Cts	244	79	92	73	133	114	54	121	159	144	101	142	57	90	85	220	115	210	177	276	195	184	156	371	123	232	146	241	131	145	309	323	492	25	102	92	54	23	15
AT1G04670	Cts	6	1	0	0	9	2	0	1	0	0	0	0	0	1	0	6	1	1	0	1	0	0	0	1	1	3	0	0	0	1	1	2	0	1	0	3	0	2	1
AT1G04680	Cts	4707	4096	3827	3224	3802	5065	2785	3991	4673	4802	4246	4355	3720	3782	3911	3260	2409	3181	5139	3861	4758	5833	4799	6180	5867	5654	5787	2849	2398	2745	4986	3923	6298	1462	1558	1823	1426	1195	1155
AT1G04690	Cts	4509	4074	3536	3525	4500	4666	3849	4451	4647	4415	4011	3930	4093	4233	4180	4808	4184	4910	4958	4708	4688	5274	4758	4351	4227	5298	4746	3386	3363	3735	3712	3783	4025	5488	6182	5583	5282	5988	5513
AT1G04700	Cts	72	104	88	100	112	103	74	90	104	107	78	81	98	86	103	76	74	103	115	102	101	68	59	79	78	96	77	115	82	71	106	128	97	33	61	63	52	51	41
AT1G04710	Cts	896	849	777	720	932	939	800	972	1434	1436	1361	899	967	984	960	722	514	699	820	899	810	563	567	671	708	614	653	524	383	541	600	569	664	525	614	591	563	626	488
AT1G04720	Cts	0	0	0	0	0	0	0	0	0	0	0	0	0	0	0	0	0	0	0	0	0	0	0	0	0	0	0	0	0	0	0	0	0	0	0	0	0	0	0
AT1G04730	Cts	378	466	371	412	465	527	317	431	545	427	369	357	410	402	433	330	191	274	350	366	255	144	106	236	305	239	249	169	56	140	230	192	332	27	44	59	42	22	30
AT1G04750	Cts	3268	2925	2694	2886	3548	3445	3220	3871	3349	3303	2958	3048	3090	3330	3231	4158	3487	4212	4031	3895	3563	4590	4195	4203	3870	4371	3810	3191	2716	3364	3470	3575	4069	3823	4158	3865	3890	4305	3791
AT1G04287	Cts	0	0	0	0	0	0	0	0	0	0	0	0	0	0	0	0	0	0	0	0	0	0	0	0	0	0	0	0	0	0	0	0	0	0	0	0	0	0	0
AT1G04760	Cts	172	156	118	131	151	189	99	152	201	128	114	135	94	103	143	143	73	93	152	185	137	63	41	96	87	61	78	64	22	47	65	52	161	20	45	42	37	23	30
AT1G04770	Cts	513	571	424	395	597	723	703	840	695	469	452	376	405	517	446	688	302	273	622	617	462	710	736	516	819	1046	1047	326	277	348	758	686	802	925	1123	1115	1293	1171	1131
AT1G04778	Cts	17	13	11	5	9	26	19	25	25	13	11	20	12	14	12	11	7	14	19	17	29	15	13	15	13	14	12	6	11	11	41	23	32	18	11	11	6	20	13
AT1G04780	Cts	2026	2498	2129	2298	2639	2501	2059	2321	2597	2498	2210	2311	2918	3045	2580	3088	3240	3631	3029	2873	2556	5852	5122	4609	3995	5403	4475	4735	4264	5017	4015	4548	3472	6517	7405	6215	6549	7725	6378
AT1G04790	Cts	1073	1201	1151	1138	1397	1433	889	1141	1282	1279	1150	993	1390	1297	1299	1269	1141	1282	1296	1297	1079	1361	1202	1423	1197	1321	1301	1548	1178	1437	1459	1420	1579	1230	1585	1331	1255	1328	1292
AT1G04800	Cts	3298	3716	5114	4840	4214	4296	6367	5285	4141	3807	4099	4675	4506	3965	5218	4685	3352	4277	4527	5387	5844	4472	3345	3606	4554	3283	4940	2848	2116	2589	7024	3970	6099	927	1359	476	548	478	689
AT1G04810	Cts	2696	3063	2707	2578	3213	3073	2096	2615	2999	3003	2844	2528	2979	3013	2909	3386	2613	3077	3069	3058	2636	3088	2675	3011	2718	3169	3052	2657	1986	2723	2808	2834	3379	2637	3058	2857	2641	3020	2565
AT1G04820	Cts	17465	17266	13672	12820	14857	18338	11349	15082	19630	14525	14111	12507	11234	11446	12812	12070	8547	11052	12287	14188	11837	7958	7306	10350	9503	10057	9591	7476	4411	6144	8702	7153	14813	3463	5799	4598	4196	3909	3122
AT1G04830	Cts	636	706	587	631	749	708	469	643	693	715	659	656	763	752	672	708	710	861	851	739	710	918	766	981	656	726	794	1022	827	928	874	962	918	885	998	823	801	934	774
AT1G04840	Cts	57	65	60	57	62	72	47	58	88	50	41	57	64	59	62	58	41	72	42	90	56	32	44	48	39	33	33	44	31	55	47	43	52	48	70	66	41	65	50
AT1G04850	Cts	2950	2889	3055	2926	3773	3629	4122	4015	3855	3558	3119	3377	3595	3702	3570	3867	3417	3978	3990	4042	3774	4976	4431	4188	4033	4448	3661	3960	3578	4212	4459	4342	4505	5280	5452	4821	4687	5245	5062
AT1G04860	Cts	1169	1378	1292	1366	1425	1502	879	1210	1472	1474	1352	1282	1466	1391	1533	1719	1632	1957	1901	1719	1407	2185	1889	1819	1419	1674	1774	1646	1438	1811	1331	1665	1588	2101	2374	2136	2207	2379	2062
AT1G04870	Cts	1453	1494	1218	1325	1521	1535	1360	1612	1584	1457	1314	1066	1475	1494	1499	1655	1169	1579	1310	1709	1287	962	933	1250	1374	1297	1374	1014	614	754	1015	1049	1298	906	1241	1079	1071	1027	988
AT1G04880	Cts	36	14	18	10	58	63	18	17	46	8	15	15	18	8	14	28	9	23	14	41	12	11	15	14	15	25	19	25	19	12	21	13	30	2	12	9	15	10	3
AT1G04890	Cts	0	0	0	0	1	0	0	0	0	0	0	0	0	0	0	0	0	0	0	0	0	0	0	0	0	0	0	0	0	0	0	0	0	0	1	0	0	0	0
AT1G04293	Cts	0	0	0	0	0	0	0	0	0	0	0	0	0	0	0	0	0	0	0	0	0	0	0	0	0	0	0	0	0	0	0	0	0	0	0	0	0	0	0
AT1G04895	Cts	0	0	0	0	0	0	0	0	0	0	0	0	0	0	0	0	0	0	0	0	0	0	0	0	0	0	0	0	0	0	0	0	0	0	0	0	0	0	0
AT1G04900	Cts	387	469	372	358	452	493	350	462	667	539	515	321	470	470	477	445	342	402	447	512	414	258	251	332	354	322	370	260	110	200	233	192	337	177	224	314	219	196	164
AT1G04297	Cts	0	0	0	0	0	0	0	0	0	0	0	0	0	0	0	0	0	0	0	0	0	0	0	0	0	0	0	0	0	0	0	0	0	0	0	0	0	0	0
AT1G04910	Cts	1265	1202	1154	1203	1463	1292	1234	1362	1313	1364	1253	1297	1327	1363	1295	1550	1535	1589	1674	1429	1414	2110	1919	1761	1409	1649	1460	1230	1216	1250	1378	1351	1525	1858	2231	1762	1785	1939	1766
AT1G04303	Cts	0	0	0	0	0	0	0	0	0	0	0	0	0	0	0	0	0	0	0	0	0	0	0	0	0	0	0	0	0	0	0	0	0	0	0	0	0	0	0
AT1G04920	Cts	127	131	169	135	154	127	125	158	168	128	131	120	167	129	168	130	110	121	183	158	255	108	88	101	115	98	139	66	53	78	159	107	171	47	56	50	40	29	27
AT1G04930	Cts	201	187	131	149	176	169	123	146	207	147	147	118	146	133	146	191	198	264	249	221	218	235	226	202	109	125	114	229	225	168	149	155	158	205	205	221	194	206	228
AT1G04945	Cts	319	360	320	316	390	407	266	333	405	363	319	276	345	354	330	457	360	487	334	461	383	316	294	257	242	272	247	233	148	252	167	165	181	354	409	466	390	490	492
AT1G04940	Cts	3987	3608	3107	3360	3562	3663	3135	3696	3618	3721	3631	2965	3350	3122	3561	2577	1983	2465	2642	3282	2757	1598	1504	2162	2384	1976	2271	1608	1025	1400	1826	1511	2308	1059	1164	1095	945	1066	1102
AT1G04950	Cts	812	785	819	882	1001	957	601	862	845	780	739	694	775	873	760	795	636	670	729	864	681	944	725	912	837	798	868	798	639	819	921	850	1100	919	1111	934	815	869	851
AT1G04960	Cts	792	697	746	826	964	864	874	935	767	777	723	763	902	904	817	1018	1066	1177	1040	966	896	1634	1502	1222	1140	1363	1326	1363	1312	1619	1319	1358	996	1715	1778	1584	1755	1887	1477
AT1G04970	Cts	1252	1236	1131	1068	1428	1268	1181	1200	1184	1236	1060	1230	1426	1466	1296	1408	1242	1376	1312	1170	1131	1730	1665	1403	1057	1361	1238	1519	1632	1853	1473	1486	1329	2419	2908	2176	2562	2971	2514
AT1G04980	Cts	1353	1092	745	889	1778	1140	1019	858	628	780	612	818	713	741	739	1277	884	1342	645	630	490	619	568	678	897	1715	995	497	400	514	341	459	364	256	371	359	402	390	312
AT1G04985	Cts	1323	1261	1179	1234	1572	1324	1227	1374	1458	1516	1378	1274	1446	1501	1361	1775	1708	2079	1688	1858	1541	2196	2017	2135	1781	1852	1853	2022	1677	1996	1766	2002	1614	2465	2511	2450	2126	2512	2421
AT1G04990	Cts	1086	928	826	875	1159	837	889	1238	1397	1584	1366	1511	1708	1760	1255	1813	1586	2102	1836	1359	1570	2108	1862	1798	1510	1997	1638	1009	892	1095	1114	1114	1111	1141	1403	1346	1494	1409	1358
AT1G05000	Cts	132	238	160	88	107	152	104	221	108	121	125	114	212	153	116	137	207	143	176	162	147	296	370	327	137	145	205	346	394	334	223	432	195	329	301	319	404	550	360
AT1G05005	Cts	0	0	0	0	2	1	0	0	0	0	1	0	0	1	1	1	0	1	0	0	0	1	0	0	1	0	1	1	0	1	0	1	1	1	0	1	0	1	0
AT1G04307	Cts	0	0	0	0	0	0	0	0	0	0	0	0	0	0	0	0	0	0	0	0	0	0	0	0	0	0	0	0	0	0	0	0	0	0	0	0	0	0	0
AT1G05010	Cts	8064	9798	8403	9829	9252	8680	13652	11355	8144	7107	6566	6511	7959	8107	8590	17284	22207	26695	18353	12457	18154	28285	37943	22889	11572	14670	14074	23056	21526	22046	19912	20200	15575	30636	26921	37269	30659	45480	49107
AT1G05020	Cts	38	43	59	35	54	56	52	55	56	31	22	34	45	39	39	63	96	102	83	81	61	151	169	239	77	123	133	174	124	111	98	143	103	60	38	65	38	47	45
AT1G05030	Cts	484	620	541	595	641	610	396	563	631	546	502	563	628	600	568	666	550	803	757	753	623	716	768	621	501	594	612	496	488	553	590	570	660	710	815	715	641	702	646
AT1G04313	Cts	0	0	0	0	0	0	0	0	0	0	0	0	0	0	0	0	0	0	0	0	0	0	0	0	0	0	0	0	0	0	0	0	0	0	0	0	0	0	0
AT1G05035	Cts	0	1	0	1	0	1	0	1	0	1	0	0	1	1	1	1	0	1	0	1	0	1	1	2	0	0	0	0	1	1	1	0	0	0	5	0	0	1	0
AT1G04317	Cts	0	0	0	0	0	0	0	0	0	0	0	0	0	0	0	0	0	0	0	0	0	0	0	0	0	0	0	0	0	0	0	0	0	0	0	0	0	0	0
AT1G04323	Cts	0	0	0	0	0	0	0	0	0	0	0	0	0	0	0	0	0	0	0	0	0	0	0	0	0	0	0	0	0	0	0	0	0	0	0	0	0	0	0
AT1G05040	Cts	4	0	2	3	5	1	1	0	0	0	0	2	0	0	0	1	5	1	3	2	2	1	1	2	2	0	1	0	2	0	0	0	1	1	2	0	1	0	0
AT1G05055	Cts	474	528	431	487	542	576	460	472	543	566	537	497	526	506	540	541	494	555	559	596	534	449	395	477	427	420	428	413	295	371	363	385	426	443	417	403	356	441	412
AT1G05060	Cts	667	627	601	574	709	654	499	608	611	656	633	625	700	722	680	599	511	631	540	581	548	891	754	615	540	633	587	652	690	708	575	627	514	1135	1273	1137	1080	1246	1194
AT1G05065	Cts	53	38	52	54	37	44	36	32	41	46	48	27	36	44	37	40	30	46	36	33	46	25	19	35	24	13	34	27	12	15	15	15	26	13	17	16	11	14	13
AT1G05070	Cts	827	701	699	724	923	847	798	913	828	749	612	594	685	703	695	847	560	640	823	815	769	607	539	806	882	795	888	479	320	393	618	498	708	375	485	393	329	378	341
AT1G05080	Cts	1	0	0	0	2	2	1	0	0	0	0	0	0	1	1	1	0	0	0	1	0	0	0	1	1	0	1	1	1	0	0	0	0	0	0	0	0	0	0
AT1G05085	Cts	0	0	0	0	0	0	1	0	0	0	0	0	0	0	0	0	0	0	0	0	0	0	0	0	0	0	0	0	0	0	0	0	0	0	0	0	0	0	0
AT1G04327	Cts	0	0	0	0	0	0	0	0	0	0	0	0	0	0	0	0	0	0	0	0	0	0	0	0	0	0	0	0	0	0	0	0	0	0	0	0	0	0	0
AT1G04333	Cts	0	0	0	0	0	0	0	0	0	0	0	0	0	0	0	0	0	0	0	0	0	0	0	0	0	0	0	0	0	0	0	0	0	0	0	0	0	0	0
AT1G05087	Cts	152	198	191	165	206	180	137	178	218	226	172	168	224	236	215	223	185	178	239	196	130	251	266	196	161	163	177	225	154	206	213	275	264	160	247	259	186	199	166
AT1G05090	Cts	329	251	251	252	334	306	254	248	220	177	206	258	287	325	280	221	307	289	297	324	297	388	373	339	262	285	254	331	274	363	320	345	272	250	317	359	299	325	348
AT1G05100	Cts	20	25	21	19	21	33	19	34	35	26	41	25	50	64	45	44	93	124	48	39	176	41	141	54	54	180	52	133	112	144	97	74	51	161	327	302	477	971	408
AT1G05120	Cts	1071	1216	985	1128	1363	1274	854	1123	1086	1218	1065	1163	1334	1433	1315	1277	1568	2264	1475	1242	1367	1542	1393	1255	1156	1599	1250	1754	1619	2140	1341	1560	1249	1749	2099	1951	1957	2161	1932
AT1G05136	Cts	0	0	0	0	0	0	0	0	0	0	0	0	0	0	0	0	0	0	0	0	0	0	0	0	0	0	0	0	0	0	0	0	0	0	0	0	0	0	0
AT1G08865	Cts	0	0	0	0	0	0	0	0	0	0	0	0	0	0	0	0	0	0	0	0	0	0	0	0	0	0	0	0	0	0	0	0	0	0	0	0	0	0	0
AT1G05140	Cts	2651	2652	2376	2300	2806	2717	2105	2581	2686	2811	2644	2149	2686	2404	2649	1983	1593	1976	1990	2197	1840	1384	1164	1362	1660	1385	1621	1304	1027	1405	1561	1343	1705	1421	1375	1396	1229	1331	1369
AT1G05150	Cts	1684	1898	1850	1926	2236	2406	1664	1973	2190	1803	1578	1841	1879	2071	2021	2114	1534	2043	2281	2378	1848	1864	1717	1869	1768	1701	1877	1562	1164	1578	1862	1758	2674	1205	1663	1233	1237	1395	1286
AT1G05160	Cts	474	506	429	525	644	533	425	539	560	508	490	508	615	671	609	609	522	626	645	691	625	597	502	581	504	531	573	466	347	447	501	442	602	613	736	693	595	640	602
AT1G05170	Cts	678	770	557	616	727	664	729	770	542	799	715	669	687	669	761	787	709	852	786	799	758	463	438	464	509	560	507	456	369	542	390	376	353	419	645	618	616	601	496
AT1G04337	Cts	0	0	0	0	0	0	0	0	0	0	0	0	0	0	0	0	0	0	0	0	0	0	0	0	0	0	0	0	0	0	0	0	0	0	0	0	0	0	0
AT1G05180	Cts	1590	1671	1340	1421	1882	1648	1628	1610	1624	1609	1420	1277	1579	1715	1635	1982	1914	2100	1692	1963	1465	2073	1908	1730	1711	1848	1805	1632	1288	1654	1378	1501	1430	2051	1920	1925	1858	2019	1775
AT1G05190	Cts	14869	14420	15946	16191	14919	16488	19567	18912	17298	15796	17825	13704	16106	15064	16804	14425	11274	13358	15716	18057	15337	6831	5419	12107	13091	9137	12000	11967	7204	8890	15450	12949	17232	5387	4595	5694	3475	4045	4007
AT1G05200	Cts	2611	3016	3005	2944	3207	2723	2334	2394	2880	3009	2699	2325	3038	2890	3096	4058	4227	5068	4433	4010	3463	2605	1980	2068	2225	2460	2455	1426	1050	1620	1615	1450	1809	2194	2795	2436	2238	2376	2624
AT1G04343	Cts	0	0	0	0	0	0	0	0	0	0	0	0	0	0	0	0	0	0	0	0	0	0	0	0	0	0	0	0	0	0	0	0	0	0	0	0	0	0	0
AT1G05205	Cts	572	488	493	500	538	601	524	669	753	733	710	574	527	547	515	584	430	533	539	672	605	418	411	501	473	369	424	369	198	295	346	334	499	274	336	325	260	293	292
AT1G04347	Cts	0	0	0	0	0	0	0	0	0	0	0	0	0	0	0	0	0	0	0	0	0	0	0	0	0	0	0	0	0	0	0	0	0	0	0	0	0	0	0
AT1G05210	Cts	351	329	255	273	263	315	274	322	251	307	247	247	260	231	259	255	180	237	241	289	166	119	106	260	210	208	249	169	86	94	200	179	298	18	27	39	22	19	14
AT1G05220	Cts	10	9	7	11	8	3	8	7	4	8	2	5	5	13	3	16	6	12	6	7	3	5	4	9	7	15	9	3	4	5	5	7	1	1	2	4	0	3	6
AT1G04353	Cts	0	0	0	0	0	0	0	0	0	0	0	0	0	0	0	0	0	0	0	0	0	0	0	0	0	0	0	0	0	0	0	0	0	0	0	0	0	0	0
AT1G05230	Cts	973	1137	992	1031	1072	1162	1132	1032	1079	1105	929	937	961	1009	1037	935	895	1096	1140	1058	1095	1076	1126	798	915	880	986	882	653	802	1027	852	1138	1025	1262	1161	931	1251	1132
AT1G05240	Cts	5	6	1	3	5	3	0	0	4	2	1	3	3	3	5	4	5	0	8	7	2	2	7	0	0	6	2	0	4	1	3	5	7	5	5	12	7	12	3
AT1G04357	Cts	0	0	0	0	0	0	0	0	0	0	0	0	0	0	0	0	0	0	0	0	0	0	0	0	0	0	0	0	0	0	0	0	0	0	0	0	0	0	0
AT1G04363	Cts	0	0	0	0	0	0	0	0	0	0	0	0	0	0	0	0	0	0	0	0	0	0	0	0	0	0	0	0	0	0	0	0	0	0	0	0	0	0	0
AT1G04367	Cts	0	0	0	0	0	0	0	0	0	0	0	0	0	0	0	0	0	0	0	0	0	0	0	0	0	0	0	0	0	0	0	0	0	0	0	0	0	0	0
AT1G05250	Cts	0	0	0	3	0	0	1	1	0	0	0	1	0	0	0	0	0	3	0	0	0	2	0	1	1	0	0	1	0	0	0	0	0	0	40	6	0	55	1
AT1G05260	Cts	41	32	36	26	72	89	33	24	91	37	32	35	25	24	22	29	14	29	20	42	23	22	26	31	24	44	20	26	55	63	34	41	45	25	58	28	40	35	21
AT1G05270	Cts	1432	1443	1390	1472	1787	1562	1897	1683	1592	1578	1486	1465	1685	1713	1547	1736	1687	1920	1785	1798	1605	1958	1696	1918	1852	1758	1925	1802	1501	1947	2168	2020	1928	1655	1831	1515	1769	2052	1712
AT1G05280	Cts	0	1	0	0	1	4	0	0	1	0	0	0	0	1	0	0	0	2	0	0	0	1	1	1	0	2	0	1	0	1	0	0	0	0	1	0	0	1	3
AT1G04373	Cts	0	0	0	0	0	0	0	0	0	0	0	0	0	0	0	0	0	0	0	0	0	0	0	0	0	0	0	0	0	0	0	0	0	0	0	0	0	0	0
AT1G05290	Cts	0	0	0	0	2	0	0	0	0	0	0	0	0	0	0	1	0	0	0	0	0	0	0	0	0	1	0	0	0	0	1	0	0	0	0	0	0	0	0
AT1G05291	Cts	0	0	0	0	0	0	0	0	0	0	0	0	0	0	0	0	0	0	0	0	0	0	0	0	0	0	0	0	0	0	0	0	0	0	0	0	0	0	0
AT1G04377	Cts	0	0	0	0	0	0	0	0	0	0	0	0	0	0	0	0	0	0	0	0	0	0	0	0	0	0	0	0	0	0	0	0	0	0	0	0	0	0	0
AT1G04383	Cts	0	0	0	0	0	0	0	0	0	0	0	0	0	0	0	0	0	0	0	0	0	0	0	0	0	0	0	0	0	0	0	0	0	0	0	0	0	0	0
AT1G04387	Cts	0	0	0	0	0	0	0	0	0	0	0	0	0	0	0	0	0	0	0	0	0	0	0	0	0	0	0	0	0	0	0	0	0	0	0	0	0	0	0
AT1G05300	Cts	473	597	439	691	665	941	520	643	974	407	511	449	898	809	774	925	1305	725	611	735	517	931	686	914	812	1251	936	750	501	985	521	767	359	1342	1375	1130	1501	1506	1874
AT1G05310	Cts	217	207	183	199	207	189	168	216	384	181	184	250	184	207	217	145	93	153	231	176	260	282	291	229	177	183	202	94	131	147	205	165	327	275	333	187	150	179	156
AT1G05320	Cts	739	860	899	968	1083	1229	1070	1190	1215	1210	1105	1118	1183	1097	1200	963	772	1030	1312	1136	1154	1456	1064	1010	1081	1046	1144	651	462	631	914	789	1046	846	972	826	646	704	702
AT1G05330	Cts	6	7	2	2	15	9	2	7	8	2	2	9	6	5	2	3	5	3	1	7	0	4	2	8	3	10	8	6	8	2	0	2	8	10	22	12	12	16	18
AT1G05340	Cts	136	180	143	137	150	152	163	186	100	117	127	91	351	431	188	267	404	477	205	160	249	620	1054	879	456	898	594	1504	1805	2116	715	1703	365	2357	2867	2907	3325	4342	2662
AT1G05350	Cts	1314	1282	1015	1103	1297	1250	1234	1389	1346	1328	1225	1132	1315	1237	1285	1665	1516	1781	1762	1511	1350	1470	1330	1719	1423	1643	1606	1415	1018	1224	1320	1401	1346	956	1088	1152	1006	1019	967
AT1G05360	Cts	608	528	540	631	720	685	552	610	654	586	529	555	664	656	632	538	411	541	601	538	476	405	341	425	483	444	431	342	272	393	357	377	512	291	401	329	273	340	286
AT1G05370	Cts	77	98	79	78	69	100	54	111	106	125	75	61	58	68	92	82	51	60	86	102	79	41	42	59	80	58	44	33	17	20	36	34	82	12	34	18	20	25	11
AT1G05380	Cts	1220	1702	1621	1686	1853	1820	1077	1384	1887	1567	1511	1600	1719	1938	1754	1974	1935	2390	2164	2000	1635	2187	2016	2004	1486	1818	1814	2108	1826	2323	2015	2059	2098	2149	2730	2297	2450	2562	2147
AT1G05385	Cts	609	639	778	815	750	662	630	797	796	803	743	724	767	734	770	646	443	544	639	706	629	552	455	589	597	444	526	435	344	372	499	502	693	552	447	526	392	517	452
AT1G05390	Cts	0	0	0	0	0	0	0	0	0	0	0	0	0	0	0	0	0	0	0	0	0	0	0	0	0	0	0	0	0	0	0	0	0	0	0	0	0	0	0
AT1G05400	Cts	28	24	27	24	35	27	16	22	32	20	21	11	25	23	24	30	24	37	24	27	25	35	35	27	25	23	17	34	30	54	25	37	22	67	64	52	62	68	64
AT1G05410	Cts	483	490	468	554	577	632	509	605	681	539	471	450	541	617	608	653	658	805	816	809	766	595	470	645	642	599	678	650	448	551	728	687	875	499	653	537	526	539	508
AT1G05420	Cts	49	51	44	30	45	59	27	36	57	47	52	32	28	24	46	65	55	101	94	85	135	39	30	55	24	16	20	61	36	47	64	78	68	12	41	29	11	18	27
AT1G05430	Cts	1241	1313	1075	1132	1365	1202	1853	1538	1620	1450	1291	1244	1491	1463	1374	1373	1201	1282	1385	1550	1421	1360	1125	1264	1248	1321	1294	932	795	968	1215	1112	1093	1075	1133	1118	1031	1091	1045
AT1G05440	Cts	111	135	77	83	125	161	115	119	137	98	71	72	73	86	97	134	58	73	88	169	102	39	25	68	53	74	58	59	17	25	44	37	118	2	13	10	16	5	5
AT1G05450	Cts	2	1	0	1	2	2	0	2	1	3	1	3	4	9	2	0	1	1	8	1	2	1	10	1	2	9	0	1	6	3	1	6	1	17	23	21	13	26	21
AT1G05460	Cts	655	823	772	789	883	869	635	743	906	851	769	776	797	753	821	667	379	431	607	814	575	434	326	435	630	584	608	412	193	303	553	345	818	243	431	408	266	240	271
AT1G05470	Cts	608	614	561	597	584	665	425	608	691	592	535	529	556	574	542	536	321	416	612	655	516	295	212	401	386	313	411	269	105	187	320	222	534	66	168	110	122	104	73
AT1G05490	Cts	80	65	52	83	117	144	41	92	152	92	49	61	60	66	65	130	85	80	84	111	110	66	57	69	74	116	61	89	80	78	95	76	109	63	150	74	120	98	66
AT1G05500	Cts	1804	1889	1776	1910	2091	1956	2383	2258	2171	2267	2126	1960	2092	1931	2078	1956	1845	2124	2178	2171	2009	1838	1720	1780	1836	1838	1888	1449	1142	1474	1756	1818	1907	1413	1689	1471	1370	1535	1404
AT1G05510	Cts	0	0	0	0	0	0	0	0	0	0	0	0	0	0	0	0	0	0	0	0	0	0	0	0	0	0	0	0	0	0	0	0	0	0	2	1	0	1	0
AT1G05520	Cts	1963	2200	1725	1687	2106	2145	1242	1739	2203	2223	1960	1882	2126	2208	2130	2490	2199	2736	2516	2303	2153	2638	2719	2144	1835	2325	2087	1679	1445	1642	1453	1700	1869	2711	3012	2653	2804	2946	2546
AT1G05530	Cts	3	1	2	6	2	2	4	4	2	2	5	0	4	0	5	6	8	4	3	3	2	4	0	2	5	2	5	1	1	2	5	3	4	3	2	2	1	4	3
AT1G05540	Cts	165	157	144	137	136	203	93	178	165	174	204	141	129	97	153	112	46	90	117	112	119	65	66	53	101	91	105	44	22	38	52	45	66	30	45	48	24	43	37
AT1G05550	Cts	31	20	14	16	39	22	11	24	17	20	13	12	28	16	12	18	15	20	23	18	26	6	5	8	13	13	10	10	8	14	9	8	7	10	7	6	9	9	7
AT1G05562	Cts	0	0	0	0	0	0	0	0	0	0	0	0	0	0	0	0	0	0	0	0	0	0	0	0	0	0	0	0	0	0	0	0	0	0	0	0	0	0	0
AT1G05560	Cts	1056	1249	1047	1142	1027	1198	1181	1496	3808	1350	1429	1050	1341	1459	1265	1137	809	893	1481	1220	1306	596	500	628	724	612	724	574	317	529	779	624	837	862	1224	1596	1152	2721	862
AT1G05570	Cts	4711	6077	3990	3809	7036	5656	2910	3806	3137	4557	3843	4882	5952	7052	5624	6628	5221	6913	4484	4419	2701	8491	8143	5157	4901	8438	5916	5685	4863	6156	3813	5262	3886	8280	10644	9602	11002	9934	8928
MIR5640	Cts	0	0	0	0	0	0	0	0	0	0	0	0	0	0	0	0	0	0	0	0	0	0	0	0	0	0	0	0	0	0	0	0	0	0	0	0	0	0	0
AT1G04397	Cts	0	0	0	0	0	0	0	0	0	0	0	0	0	0	0	0	0	0	0	0	0	0	0	0	0	0	0	0	0	0	0	0	0	0	0	0	0	0	0
AT1G05575	Cts	53	43	46	74	73	63	85	126	71	42	46	47	92	79	79	79	96	78	100	54	78	542	872	289	663	953	977	239	242	259	138	213	98	1171	891	1299	740	666	886
AT1G05577	Cts	8	5	2	5	7	1	3	0	3	2	2	1	4	3	0	11	2	2	3	3	3	2	0	3	2	5	3	3	2	0	5	5	2	15	6	13	5	5	6
AT1G05580	Cts	1	1	0	6	0	1	0	2	0	0	0	0	1	0	0	1	0	15	0	0	0	1	9	0	14	8	1	1	2	8	2	1	1	13	12	5	27	18	27
AT1G05590	Cts	891	955	735	745	911	913	790	876	1003	944	898	782	827	781	833	771	571	789	812	883	777	615	508	630	725	720	741	320	227	357	541	370	622	390	513	419	308	336	293
AT1G05600	Cts	292	253	281	246	281	345	263	288	292	297	234	254	313	298	304	244	165	182	226	273	225	217	159	198	214	201	217	187	128	225	252	209	324	256	279	270	252	255	244
AT1G05610	Cts	22	34	43	25	39	38	38	38	21	21	17	30	27	27	25	44	44	31	40	46	28	23	15	27	39	36	23	44	28	29	58	37	40	9	10	9	11	27	17
AT1G05615	Cts	0	0	0	0	0	0	0	0	0	0	0	0	0	0	0	0	0	0	0	0	0	0	0	0	0	0	0	0	0	0	0	0	0	0	0	0	0	0	0
AT1G05620	Cts	585	538	455	376	524	538	425	538	549	674	543	488	611	555	466	459	464	577	550	455	615	518	696	498	470	577	453	492	355	760	466	470	634	705	693	754	795	865	629
AT1G05630	Cts	1503	1827	1479	1629	1995	1732	1292	1563	1437	1294	1062	1477	1714	1764	1568	2073	1417	1476	1567	1702	1011	2237	2372	2118	2206	2718	2314	1350	1095	1148	1458	1485	1745	1268	1313	1184	1005	1011	822
AT1G05640	Cts	125	137	115	142	140	150	118	151	150	159	97	116	110	128	142	163	83	115	147	148	117	93	86	108	87	77	68	103	38	89	91	100	170	51	82	57	59	41	34
AT1G05650	Cts	0	0	0	0	0	0	1	0	0	0	0	0	0	0	0	0	0	0	0	0	0	0	0	0	0	0	0	0	0	0	0	0	0	0	1	0	0	2	0
AT1G04403	Cts	0	0	0	0	0	0	0	0	0	0	0	0	0	0	0	0	0	0	0	0	0	0	0	0	0	0	0	0	0	0	0	0	0	0	0	0	0	0	0
AT1G05660	Cts	0	0	0	0	0	0	0	0	0	0	0	0	0	0	0	0	0	0	0	0	0	0	0	0	0	0	0	0	0	0	0	0	0	0	1	0	0	1	1
AT1G05670	Cts	322	407	343	393	398	441	291	301	361	372	352	356	414	410	413	401	310	432	457	492	323	302	234	280	272	312	305	188	162	197	227	258	314	296	388	343	337	393	355
AT1G05675	Cts	78	84	57	112	143	75	187	241	260	41	60	45	151	117	134	227	245	112	223	155	142	676	662	721	593	440	716	360	190	267	345	227	152	339	283	263	321	441	452
AT1G05680	Cts	36	54	19	5	50	77	30	95	1744	29	43	46	106	112	57	60	60	43	84	9	60	62	91	90	28	75	54	152	68	253	199	111	55	320	193	415	1016	1417	610
AT1G05690	Cts	234	216	185	198	299	314	304	268	268	220	232	223	249	240	231	212	231	290	266	250	222	195	156	182	237	236	254	201	182	247	235	222	179	243	290	222	269	300	347
AT1G05700	Cts	1	3	2	5	0	2	2	0	8	3	1	0	2	1	0	3	3	1	2	2	3	4	4	4	0	2	2	11	1	3	7	4	3	4	2	9	5	9	6
AT1G04407	Cts	0	0	0	0	0	0	0	0	0	0	0	0	0	0	0	0	0	0	0	0	0	0	0	0	0	0	0	0	0	0	0	0	0	0	0	0	0	0	0
AT1G05710	Cts	360	397	270	298	463	465	242	408	414	361	353	265	280	330	304	478	528	576	415	367	399	673	578	560	499	698	421	599	555	754	420	642	508	966	886	996	1021	1044	899
AT1G05720	Cts	901	868	807	764	1007	948	789	1032	861	937	880	787	982	1068	846	1188	975	1023	941	1012	862	1249	1147	1085	998	1081	930	795	629	843	816	830	892	1118	1352	1166	1067	1039	1133
AT1G04413	Cts	0	0	0	0	0	0	0	0	0	0	0	0	0	0	0	0	0	0	0	0	0	0	0	0	0	0	0	0	0	0	0	0	0	0	0	0	0	0	0
AT1G05730	Cts	62	55	39	69	74	95	56	56	105	70	69	44	63	54	49	65	50	54	46	74	47	36	51	39	46	50	42	57	22	32	23	33	34	29	27	47	46	27	33
AT1G04417	Cts	0	0	0	0	0	0	0	0	0	0	0	0	0	0	0	0	0	0	0	0	0	0	0	0	0	0	0	0	0	0	0	0	0	0	0	0	0	0	0
AT1G05740	Cts	2	0	0	0	1	1	0	0	0	0	0	0	0	0	0	2	0	1	0	1	0	0	0	0	0	0	0	0	0	0	0	0	0	0	0	0	0	0	0
AT1G05750	Cts	307	346	261	307	343	278	276	278	328	302	305	223	326	351	355	341	323	401	355	355	300	291	279	298	221	245	228	349	240	345	269	310	341	323	377	307	286	350	318
AT1G05760	Cts	127	86	114	110	138	158	113	158	111	149	119	110	78	81	154	117	66	131	154	121	164	144	85	116	97	106	103	83	110	100	126	105	116	57	78	40	57	62	31
AT1G05770	Cts	36	37	29	36	25	28	29	44	27	26	23	34	25	28	38	38	33	33	37	51	47	49	28	24	32	43	37	28	33	48	53	32	55	29	21	21	23	17	14
AT1G05780	Cts	170	154	142	149	175	185	162	190	182	235	174	188	226	236	198	168	129	182	173	188	170	258	249	277	190	215	229	185	169	180	161	202	211	217	199	209	199	210	203
MIR5656	Cts	0	0	0	0	0	0	0	0	0	0	0	0	0	0	0	0	0	0	0	0	0	0	0	0	0	0	0	0	0	0	0	0	0	0	0	0	0	0	0
AT1G05783	Cts	13	14	16	8	5	21	14	13	6	11	13	18	14	19	13	14	14	20	10	14	9	26	24	19	20	24	16	48	44	73	20	37	22	83	126	107	130	92	101
AT1G04427	Cts	0	0	0	0	0	0	0	0	0	0	0	0	0	0	0	0	0	0	0	0	0	0	0	0	0	0	0	0	0	0	0	0	0	0	0	0	0	0	0
AT1G05785	Cts	306	314	248	223	257	246	229	321	246	222	196	246	242	278	267	320	279	393	331	246	320	331	313	276	257	271	243	294	288	348	255	282	233	415	402	397	413	491	432
AT1G05790	Cts	913	960	883	1048	1238	1138	839	986	1029	945	859	876	1129	1178	1071	1222	1110	1255	1269	1128	941	1358	1145	1189	1012	1191	1196	1238	1058	1185	1250	1202	1372	1292	1470	1194	1299	1502	1249
AT1G05800	Cts	0	0	0	1	1	0	0	2	0	3	1	1	2	2	3	0	9	20	6	0	8	7	30	3	7	5	2	22	25	63	9	8	7	27	12	32	58	52	37
AT1G05805	Cts	1984	2141	2245	2423	2800	2615	1741	2023	1686	1817	1754	1945	2345	2513	2385	2729	2779	2908	2208	2107	2004	3650	3397	3627	3032	2965	3271	4162	3112	3951	3200	3760	2704	2845	2656	2989	2221	2534	2959
AT1G05810	Cts	317	270	378	349	326	303	319	371	401	248	278	293	325	364	319	543	597	545	553	452	429	875	846	1214	652	612	821	753	588	698	913	895	942	499	401	322	291	334	295
AT1G05820	Cts	109	104	120	115	136	119	84	121	121	105	93	90	95	102	103	103	107	131	137	164	104	99	83	135	88	92	110	105	80	99	115	110	136	65	74	63	60	79	64
AT1G05830	Cts	1528	1971	1681	1901	2076	2068	1319	1656	2077	1722	1627	1834	2168	2233	2105	2004	1707	2126	2143	2029	1657	1942	1649	1985	1798	1999	1987	1918	1504	1887	1937	1890	2119	2014	2476	2292	1963	2139	1895
AT1G05835	Cts	480	412	400	505	469	553	385	544	618	420	361	409	379	393	448	424	194	308	324	441	465	246	150	407	393	276	344	363	91	217	454	354	806	28	52	38	39	12	12
AT1G04433	Cts	0	0	0	0	0	0	0	0	0	0	0	0	0	0	0	0	0	0	0	0	0	0	0	0	0	0	0	0	0	0	0	0	0	0	0	0	0	0	0
AT1G05840	Cts	1051	1120	977	1026	1321	1183	899	1053	958	957	849	1019	1208	1395	1121	1137	990	1097	1049	1019	977	2276	1893	2027	1633	1848	1765	2258	2016	2063	2087	2222	2010	2436	2580	2035	2113	2348	1822
AT1G04437	Cts	0	0	0	0	0	0	0	0	0	0	0	0	0	0	0	0	0	0	0	0	0	0	0	0	0	0	0	0	0	0	0	0	0	0	0	0	0	0	0
AT1G05850	Cts	27852	27893	26369	23187	23601	24035	19211	26145	25497	29141	27337	24314	23791	22886	24309	29389	26249	28669	34318	28801	29451	38470	33224	37906	32293	31528	34073	24209	20707	23144	33128	31564	35767	20636	19293	19928	14321	16358	13235
AT1G05860	Cts	453	416	433	464	524	471	335	477	494	446	383	380	458	438	494	541	338	461	526	541	451	414	451	475	345	384	423	350	243	287	449	377	488	309	397	319	316	329	338
AT1G05870	Cts	867	796	792	698	1020	1040	875	1064	1106	1081	1058	1079	714	803	785	723	521	693	834	865	949	402	338	444	607	478	482	293	230	343	511	399	766	239	428	284	260	254	230
AT1G05880	Cts	96	103	76	31	95	104	81	87	6	27	9	28	35	24	33	58	33	47	4	12	0	20	11	17	53	59	37	36	28	11	6	18	2	5	86	24	48	6	2
AT1G05890	Cts	2006	2175	2114	2357	2829	2547	2481	2603	2678	2351	2156	2400	3157	3334	2779	2626	2425	2798	2817	2603	2607	4482	3767	3762	3204	3754	3306	3985	3437	4126	4139	4004	4070	5850	6515	4985	5525	5736	4907
AT1G05894	Cts	13	19	10	17	22	9	11	10	16	18	8	22	23	11	12	15	15	22	8	23	13	21	22	10	13	17	17	19	15	11	22	16	17	15	21	6	25	20	10
AT1G05900	Cts	715	621	742	734	857	822	692	773	652	693	657	745	722	710	744	714	652	778	753	716	696	629	570	528	630	650	677	506	523	580	546	543	535	704	665	626	605	659	665
AT1G05910	Cts	1510	1830	1492	1642	2068	2023	1315	1539	1771	1878	1569	1525	1837	1871	1875	1856	1509	2074	1834	1927	1387	1690	1536	1278	1487	1853	1589	1239	944	1193	1021	1066	1338	1410	1678	1761	1572	1662	1527
AT1G05920	Cts	2	0	0	0	3	1	5	0	1	0	0	0	3	2	0	1	0	0	0	5	0	1	0	0	0	5	2	3	1	3	1	2	3	0	0	0	0	0	2
AT1G05930	Cts	1	0	0	0	4	3	4	2	0	0	0	0	0	0	0	0	0	1	0	2	0	0	1	0	1	0	1	0	0	0	0	0	2	0	0	0	0	3	0
AT1G05940	Cts	2240	2261	1757	1696	2104	1864	1221	1862	2193	2230	2154	1762	2091	2136	2100	1826	1544	1853	1893	1669	1711	2016	1943	1756	1537	1702	1690	1613	1430	1833	1569	1660	1627	2209	2375	2083	2003	2198	1964
AT1G05950	Cts	212	254	211	245	318	342	258	257	262	241	242	206	208	211	231	204	101	167	149	269	127	89	50	122	156	132	146	93	50	70	101	95	185	27	85	56	73	41	51
AT1G05960	Cts	1601	1606	1576	1789	1905	1777	1191	1581	2060	1701	1543	1821	1978	2126	1957	2369	2307	2773	2483	2361	2052	2686	2562	1952	1672	1838	1804	2124	1922	2042	2025	2224	2365	2273	2564	2532	2246	2593	2464
AT1G05970	Cts	253	246	246	273	254	329	319	340	325	278	261	235	275	296	276	236	205	224	299	282	282	285	270	400	360	298	323	321	243	249	400	330	473	249	278	227	231	223	202
AT1G05980	Cts	0	0	0	0	0	0	0	0	0	0	0	0	0	0	0	0	0	0	0	0	0	0	0	0	0	0	0	0	0	0	0	0	0	0	0	0	0	0	0
AT1G05990	Cts	0	0	0	0	0	0	1	0	4	0	0	1	0	2	1	3	1	0	0	0	0	2	1	3	1	1	3	1	3	8	0	2	2	2	0	1	0	4	0
AT1G06002	Cts	0	0	0	0	0	0	0	0	0	0	0	0	0	0	0	0	0	0	0	0	0	0	0	0	0	0	0	0	0	0	0	0	0	0	0	0	0	0	0
AT1G06000	Cts	2928	3111	1845	1508	2308	2598	1889	2610	1955	2802	2300	1793	1825	1867	2077	2319	3368	6077	3202	1948	4454	1180	1085	1232	1456	2574	1593	2073	1347	2099	1357	1569	1167	2025	2179	3702	1966	2371	3111
AT1G06010	Cts	352	335	268	338	349	346	356	429	470	401	389	339	355	342	344	379	297	391	474	425	482	265	245	337	304	289	330	383	186	313	391	284	506	236	235	212	207	228	257
AT1G06020	Cts	21	17	17	22	16	17	15	13	10	13	14	11	12	12	14	21	27	19	15	24	22	33	9	20	21	17	20	36	22	34	16	30	17	13	20	24	11	15	22
AT1G06030	Cts	3	7	5	5	9	8	1	6	4	4	2	5	2	5	10	2	1	9	3	5	3	7	4	3	3	12	5	7	2	5	3	4	6	3	7	3	11	4	7
AT1G06040	Cts	12634	12102	10423	10176	12091	12779	8480	11340	10673	10033	10441	9317	9645	9529	10074	11296	8933	11028	10982	10934	9443	8143	7129	8195	8694	8138	8825	7816	5500	7657	7881	7492	7932	7466	8780	6492	6206	7021	7849
AT1G06045	Cts	0	0	1	0	1	0	0	1	0	0	0	0	0	0	0	0	0	1	1	1	0	0	0	0	0	1	1	0	0	0	0	0	0	0	0	0	1	1	0
AT1G06050	Cts	354	325	322	307	409	337	397	394	262	290	272	271	372	362	319	340	358	400	276	326	246	544	456	419	443	563	553	450	438	495	412	422	265	518	621	535	541	676	587
AT1G06060	Cts	842	808	732	846	884	839	648	861	823	696	606	748	805	855	828	796	722	846	924	802	825	1156	931	1159	944	1049	1027	1026	867	901	1020	954	991	924	1072	898	829	959	754
AT1G06070	Cts	812	900	777	817	906	927	537	719	801	779	672	682	862	844	869	925	804	1076	864	896	757	1075	1030	972	797	947	850	850	727	866	782	754	886	1114	1159	987	979	1047	1022
AT1G04443	Cts	0	0	0	0	0	0	0	0	0	0	0	0	0	0	0	0	0	0	0	0	0	0	0	0	0	0	0	0	0	0	0	0	0	0	0	0	0	0	0
AT1G06080	Cts	528	309	176	268	180	527	413	228	276	183	212	371	131	153	183	174	52	44	60	240	57	44	40	167	127	215	244	105	33	75	153	58	530	0	16	9	24	3	1
AT1G06090	Cts	66	54	54	77	83	97	76	91	97	77	36	59	58	41	56	45	45	45	90	111	90	61	51	42	51	56	51	55	81	92	64	86	128	39	40	33	36	103	34
AT1G06100	Cts	114	150	106	87	53	94	112	96	31	98	123	75	99	93	152	60	43	88	63	60	91	48	30	44	83	39	70	63	13	16	65	35	119	0	1	2	1	0	0
AT1G06110	Cts	1272	1168	1154	1320	1423	1375	1161	1330	1526	1309	1341	1368	1487	1643	1340	1188	910	1064	1239	1246	1196	1430	1279	1478	1317	1349	1244	1356	1100	1522	1632	1425	1736	2009	2021	1743	1662	1752	1487
AT1G06120	Cts	0	0	0	0	0	0	0	0	0	0	0	0	0	0	0	0	0	1	0	2	0	0	0	0	0	0	0	0	0	0	0	0	0	0	0	0	0	4	0
AT1G06130	Cts	1254	1125	970	1026	1481	1223	1033	1195	1256	1194	1200	1205	1366	1426	1154	1196	1018	1260	1103	1185	1145	1786	1624	1433	1410	1661	1441	1337	1207	1452	1267	1387	1227	2186	2173	2226	2041	1924	1958
AT1G06135	Cts	2	1	1	0	2	0	1	0	0	3	1	1	0	0	0	1	0	1	1	0	0	2	4	2	4	5	8	2	0	1	2	0	0	5	2	2	11	2	3
AT1G06137	Cts	0	2	1	1	2	1	2	4	1	1	0	0	1	1	2	1	2	0	0	2	0	4	1	1	2	3	4	1	0	0	0	0	1	0	2	0	2	0	4
AT1G06140	Cts	52	50	45	46	59	68	37	47	85	56	54	47	65	85	60	76	50	53	66	67	55	58	51	48	51	60	60	47	33	50	48	30	37	67	80	87	77	75	67
AT1G06143	Cts	156	165	147	146	165	141	140	131	169	161	137	124	184	174	159	158	145	152	153	168	118	110	108	126	120	112	120	83	57	101	88	76	125	77	100	105	85	106	103
AT1G06150	Cts	1776	2187	2016	2323	2478	2555	1449	2029	2334	2054	1929	1929	2138	2179	2299	2486	1668	1807	2463	2659	2072	1256	937	1461	1514	1275	1529	1351	755	1121	1495	1400	2267	974	1277	1158	1046	947	952
AT1G06148	Cts	17	6	9	8	11	14	10	6	8	4	6	10	6	13	4	24	22	19	26	8	9	4	10	7	4	7	7	21	15	22	12	18	9	13	7	9	7	7	9
AT1G06160	Cts	82	62	91	156	181	119	149	52	76	45	43	23	61	60	63	228	227	108	112	134	53	1171	1196	734	385	460	464	308	193	302	597	255	319	1066	1215	1119	732	1103	1339
AT1G06170	Cts	35	21	31	23	58	82	6	32	45	23	18	25	12	19	23	45	12	33	17	51	12	18	10	21	18	21	25	31	20	14	20	14	37	1	8	11	14	6	3
AT1G04447	Cts	0	0	0	0	0	0	0	0	0	0	0	0	0	0	0	0	0	0	0	0	0	0	0	0	0	0	0	0	0	0	0	0	0	0	0	0	0	0	0
AT1G06180	Cts	123	172	150	129	156	155	134	184	199	160	123	81	171	168	191	157	135	217	191	153	211	131	113	147	136	99	133	149	66	161	170	87	203	150	180	197	195	229	171
AT1G06190	Cts	3481	3442	3378	3749	3676	3787	3175	3661	4016	3692	3824	2853	3915	3684	3829	3008	2621	2960	3486	4136	3346	1633	1489	2198	2549	2073	2569	2249	1364	1925	2594	2244	3072	1631	1669	1740	1406	1599	1674
AT1G06200	Cts	1190	969	1027	1089	1202	1203	1467	1368	1367	1483	1366	1302	1273	1268	1249	1371	1324	1416	1407	1373	1358	1468	1503	1476	1383	1452	1329	1417	1200	1442	1415	1373	1500	1996	2005	1588	1795	2201	1841
AT1G06210	Cts	1118	1096	979	1132	1328	1301	1587	1371	1277	1341	1256	1166	1209	1222	1232	1428	1428	1684	1469	1429	1417	1218	1165	1169	1223	1259	1196	1155	923	1329	1197	1169	1098	1425	1606	1507	1357	1549	1656
AT1G06220	Cts	3498	4161	3320	3544	4004	4366	2317	3135	3843	4129	3654	3093	3814	3827	3857	3626	2746	3501	3309	4116	2972	2584	2282	2470	2669	2823	2879	2108	1348	1896	2082	2023	2891	2451	3104	2877	2503	2779	2642
AT1G06225	Cts	0	0	0	0	0	0	0	0	0	0	0	0	0	0	0	0	0	0	0	0	0	0	0	0	0	0	0	1	0	0	0	0	0	0	0	0	0	1	0
AT1G06230	Cts	2228	2637	2460	2774	3294	3305	1923	2390	2587	2477	2534	2627	3189	3178	3030	3200	2658	3346	2978	3211	2468	3824	3257	3104	2896	3440	3281	3845	3000	3823	3314	3693	3333	4194	5101	4529	4290	4837	4339
AT1G06240	Cts	839	738	628	647	701	646	437	597	709	581	632	541	516	552	603	570	315	475	581	618	541	370	259	393	386	366	440	349	225	285	345	311	437	233	279	287	208	221	247
AT1G06250	Cts	46	35	45	38	75	69	29	39	57	43	29	43	36	26	28	54	25	41	36	62	42	36	26	25	29	35	33	14	20	17	28	19	33	22	36	24	29	42	36
AT1G06265	Cts	0	0	0	0	0	0	0	0	0	0	0	0	0	0	0	0	0	0	0	0	0	0	0	0	0	0	0	0	0	0	0	0	0	0	0	0	0	0	0
AT1G06260	Cts	309	49	38	53	369	84	46	50	108	59	52	65	70	57	55	206	28	52	60	123	60	43	40	78	34	116	149	47	34	60	132	136	77	61	136	85	138	55	45
AT1G06270	Cts	140	170	131	154	171	174	84	140	188	172	159	165	167	155	161	134	76	106	120	165	130	85	94	70	75	78	75	89	56	83	61	72	122	117	187	175	159	161	167
AT1G06280	Cts	12	0	0	0	37	26	0	0	24	0	0	13	0	0	0	12	0	0	0	38	0	10	22	4	0	29	5	3	7	11	3	9	16	0	5	1	8	0	0
AT1G06290	Cts	3526	3501	3130	3298	4367	3405	3367	3274	3556	3825	3227	3653	3925	3888	3580	4208	3870	4185	3686	3617	3041	4483	4371	4150	3829	4703	4537	4013	3482	4182	4063	3956	3749	3707	4474	4002	4048	4633	3789
AT1G06310	Cts	7	10	3	6	7	18	3	7	9	3	3	4	1	3	3	7	3	5	5	5	3	4	4	2	6	3	1	6	1	2	5	0	0	0	2	1	1	0	0
AT1G06320	Cts	0	1	1	1	0	2	0	1	3	0	0	1	1	0	2	1	0	3	0	2	0	1	0	0	1	1	2	1	1	1	1	1	2	0	0	0	0	0	0
AT1G06330	Cts	1	0	0	1	0	0	0	0	0	0	0	0	0	1	1	1	0	0	0	0	0	0	0	0	0	0	0	0	0	0	0	0	1	0	0	0	0	0	0
AT1G06340	Cts	0	3	0	0	5	3	0	3	3	5	3	3	3	2	3	2	0	1	0	3	4	4	2	2	1	3	4	0	3	0	2	2	2	1	5	2	2	0	0
AT1G06350	Cts	447	175	53	30	278	692	76	86	264	154	177	280	157	137	105	430	79	48	126	189	110	141	261	232	216	521	324	127	51	158	354	96	433	8	330	18	192	2	9
AT1G06360	Cts	2061	2114	1822	1950	1348	1549	1683	1741	1659	1575	1464	1637	1665	1699	1912	1024	717	891	1394	1711	1479	927	777	747	1605	943	1195	535	457	328	779	886	1644	121	124	258	72	32	21
AT1G06380	Cts	404	430	373	358	405	444	305	426	501	459	411	272	433	403	450	463	410	636	442	548	459	389	440	369	312	323	326	225	189	209	204	196	225	337	351	434	371	439	401
AT1G06390	Cts	2560	2502	2079	2247	2852	2620	2139	2579	2815	2176	2015	2220	2630	2646	2250	2537	1975	2443	3034	2537	2562	3629	3091	3795	3185	3129	3047	2513	2167	2252	3200	3226	3512	3054	2794	2718	2548	2824	2332
AT1G06400	Cts	1623	1455	1548	1451	1945	2009	2658	2135	1936	1880	1680	1749	1716	1885	1665	2016	2016	2423	1915	1803	2170	3924	3772	2987	2387	3013	2342	4061	3807	5211	4323	4332	3190	7507	5987	6531	5621	6132	5812
AT1G04453	Cts	0	0	0	0	0	0	0	0	0	0	0	0	0	0	0	0	0	0	0	0	0	0	0	0	0	0	0	0	0	0	0	0	0	0	0	0	0	0	0
AT1G06410	Cts	5167	6117	5643	5980	6765	6478	4249	5202	5082	5063	4381	5285	5912	6297	6057	6743	7325	7820	7245	6412	4947	12933	14733	8637	6907	10135	8684	13280	14379	15672	10324	15019	10001	20993	17210	20135	16937	18727	15685
AT1G06420	Cts	88	72	87	109	121	148	74	112	155	77	80	76	70	64	82	133	69	86	122	141	97	67	54	69	76	99	76	120	42	70	116	89	204	11	44	29	28	7	17
AT1G06430	Cts	5439	5270	5267	5149	7749	5845	6603	5286	4479	5390	4886	5796	5957	5882	5473	5281	5113	5654	4597	4633	4141	6753	6205	5146	5334	6595	5884	7439	8588	8963	7253	7669	5712	8179	8034	6476	7480	8524	6675
AT1G06440	Cts	75	92	68	67	68	80	73	85	119	112	89	64	112	91	108	74	72	81	101	81	78	90	88	93	59	129	88	98	71	115	63	100	87	193	154	143	136	187	143
AT1G06450	Cts	142	147	112	147	197	194	95	136	204	173	171	147	191	187	165	203	165	207	238	222	194	248	171	198	156	189	167	127	104	125	112	110	139	209	252	244	211	243	197
AT1G04463	Cts	0	0	0	0	0	0	0	0	0	0	0	0	0	0	0	0	0	0	0	0	0	0	0	0	0	0	0	0	0	0	0	0	0	0	0	0	0	0	0
AT1G06460	Cts	4707	4320	4529	5618	5306	3780	3119	4413	4442	6105	6185	6291	7935	8231	6802	6682	6262	5893	5526	6022	4642	7082	6103	4401	5332	5542	6009	3636	3706	3792	3780	3861	3563	7184	7844	5809	6118	5655	5494
AT1G04467	Cts	0	0	0	0	0	0	0	0	0	0	0	0	0	0	0	0	0	0	0	0	0	0	0	0	0	0	0	0	0	0	0	0	0	0	0	0	0	0	0
AT1G06470	Cts	1220	1204	1074	1143	1231	1263	1245	1215	1192	1310	1226	1139	1308	1350	1385	1489	1420	1548	1679	1554	1441	1750	1615	1254	1210	1443	1432	921	1020	1148	1111	1187	1220	1589	1667	1520	1475	1635	1410
AT1G06475	Cts	0	0	0	0	0	0	0	0	0	0	0	0	0	0	0	0	0	0	0	0	0	0	0	0	0	0	0	0	0	0	0	0	0	0	11	0	0	0	160
AT1G06480	Cts	0	0	0	0	0	0	0	0	0	0	0	0	0	0	0	0	0	0	0	0	0	0	0	0	0	0	0	0	0	0	0	0	0	0	0	0	0	0	0
AT1G06490	Cts	366	443	463	390	451	414	309	406	473	486	395	413	418	436	467	475	320	393	531	565	405	335	255	272	362	379	341	341	294	285	413	379	593	126	184	179	181	160	118
AT1G06500	Cts	387	344	375	406	396	494	427	474	454	465	498	352	431	417	409	428	263	297	455	385	461	418	294	409	376	326	345	354	237	381	498	372	606	405	441	392	323	354	320
AT1G04473	Cts	0	0	0	0	0	0	0	0	0	0	0	0	0	0	0	0	0	0	0	0	0	0	0	0	0	0	0	0	0	0	0	0	0	0	0	0	0	0	0
AT1G06515	Cts	739	653	642	670	811	703	547	814	756	665	696	573	680	637	658	750	638	756	780	791	693	828	884	905	759	729	727	606	520	573	573	690	725	737	628	603	546	642	507
AT1G04477	Cts	0	0	0	0	0	0	0	0	0	0	0	0	0	0	0	0	0	0	0	0	0	0	0	0	0	0	0	0	0	0	0	0	0	0	0	0	0	0	0
AT1G06510	Cts	821	857	984	930	1277	1039	1021	1099	1000	1102	1040	945	1084	996	964	959	795	945	924	989	818	830	736	925	854	817	861	692	622	666	748	722	794	742	768	711	635	739	666
AT1G06520	Cts	99	75	80	76	72	115	51	48	108	95	62	47	217	198	103	121	122	147	135	95	79	176	360	223	211	286	272	251	314	267	150	281	165	491	874	608	649	1001	544
AT1G06530	Cts	2068	2389	2129	2125	2353	2818	2199	2541	2819	2733	2767	2026	2587	2771	2478	3323	2571	3485	3059	3350	3005	3128	2920	2963	2553	2527	2420	2996	2324	2854	2940	2930	3019	3922	4227	4533	3872	4653	4287
AT1G06540	Cts	14	30	7	15	54	32	18	29	28	40	53	21	20	13	21	11	15	8	32	12	24	5	12	17	19	13	17	21	7	18	7	12	7	28	39	18	26	19	10
AT1G06550	Cts	1238	1490	1331	1305	1531	1818	1288	1683	2014	1819	1807	1520	1310	1257	1418	1167	877	1192	1467	1425	1582	1043	886	889	1014	934	914	832	530	1057	978	937	1220	836	1126	1262	1068	1435	930
AT1G06560	Cts	629	710	591	556	683	789	425	570	786	650	593	495	575	590	619	650	430	516	567	712	527	403	377	508	462	467	515	509	221	366	459	419	643	348	412	417	317	378	323
AT1G04483	Cts	0	0	0	0	0	0	0	0	0	0	0	0	0	0	0	0	0	0	0	0	0	0	0	0	0	0	0	0	0	0	0	0	0	0	0	0	0	0	0
AT1G06570	Cts	1979	2235	2126	1988	2435	2527	2047	1909	2116	1734	1633	1567	2582	2769	2066	2724	2617	2546	2337	2040	2326	3404	3060	4214	2301	2692	2500	5420	4371	5471	5551	4288	4078	6207	7155	4711	6053	7588	5658
AT1G06580	Cts	110	101	105	105	122	139	96	113	126	114	90	123	122	115	97	119	101	128	133	107	130	191	203	166	160	205	161	219	168	198	171	212	158	309	270	278	250	230	204
AT1G06590	Cts	528	625	529	592	648	715	406	563	593	563	484	512	567	594	628	542	476	564	564	610	504	442	369	523	550	566	560	489	307	465	477	489	601	381	447	422	404	417	411
AT1G06610	Cts	0	0	0	0	0	0	0	0	0	0	0	0	0	0	0	0	0	0	0	0	0	0	0	0	0	0	0	0	0	0	0	0	0	0	0	0	0	0	0
AT1G06620	Cts	399	440	337	336	479	342	552	581	355	533	444	372	534	494	552	787	4240	6988	2699	392	3206	2499	4252	1663	1039	3014	1023	10597	8158	9184	4921	8059	2266	9251	3958	10290	9397	11798	12417
AT1G06630	Cts	549	538	581	643	712	710	450	603	694	627	528	570	618	739	623	669	660	785	740	681	656	912	822	916	718	788	752	1220	1001	1223	1091	1294	1145	1066	1050	997	1012	1126	935
AT1G06640	Cts	3311	4263	3460	2342	3307	3078	3622	4974	2911	6695	3753	3378	3902	3817	4014	4173	10863	14795	13665	3449	17617	11509	14395	8871	5245	8209	5482	17829	15526	22203	15516	18010	9443	12434	7560	11006	8790	11736	9396
AT1G06645	Cts	622	530	489	510	738	685	534	483	410	451	467	455	518	534	481	652	559	585	390	527	329	707	554	528	480	479	506	490	415	556	532	544	458	585	518	437	451	501	519
AT1G04487	Cts	0	0	0	0	0	0	0	0	0	0	0	0	0	0	0	0	0	0	0	0	0	0	0	0	0	0	0	0	0	0	0	0	0	0	0	0	0	0	0
AT1G06650	Cts	3474	3304	2766	2847	4049	3284	2729	2766	2414	3016	2763	2647	3272	3385	2913	3613	3547	3756	2997	3067	2559	3862	3418	3624	3331	3983	3791	3968	3430	3927	2862	3464	2279	3574	3226	3281	3492	3509	3119
AT1G06660	Cts	152	201	166	138	174	224	161	183	208	149	140	114	109	104	115	140	103	134	135	228	142	68	43	88	66	86	75	120	32	63	107	90	187	2	14	15	19	4	7
AT1G06670	Cts	1901	2641	2353	2363	2658	2900	1611	2054	2883	2641	2572	2150	2444	2589	2525	2684	2034	2562	2444	3044	2221	1919	1618	1751	1893	2027	1995	1409	937	1350	1493	1380	2110	1835	2507	2421	2140	2259	2235
AT1G06680	Cts	192519	175545	193914	195290	179614	175546	165261	188341	176715	200494	201394	196466	190415	183895	193246	135206	109698	128384	158380	165579	160214	98205	79744	132359	146910	112098	140861	123329	108255	118070	163450	143166	200444	64167	47135	56039	40181	35716	42672
AT1G06690	Cts	3058	3337	3061	2711	3056	3202	2448	2588	2778	3165	3539	2433	3169	3048	3371	2486	2384	2954	2257	2741	2045	1919	1995	2242	2660	2261	2753	2386	2064	2309	2149	2394	2368	1927	2365	2202	2011	2293	2245
AT1G06700	Cts	2039	1893	1992	2108	2526	2483	2460	2531	3036	2439	2368	2480	2408	2641	2339	2851	2421	2700	3126	2884	2828	3526	3082	3565	2829	2890	2868	3046	2614	3205	3618	3448	3701	4174	4246	3475	3516	3722	3244
AT1G06710	Cts	321	453	355	386	481	497	277	359	518	448	386	294	464	436	427	433	363	434	431	468	310	259	257	230	271	300	294	275	148	258	233	200	318	258	345	301	314	320	278
AT1G04493	Cts	0	0	0	0	0	0	0	0	0	0	0	0	0	0	0	0	0	0	0	0	0	0	0	0	0	0	0	0	0	0	0	0	0	0	0	0	0	0	0
AT1G04497	Cts	0	0	0	0	0	0	0	0	0	0	0	0	0	0	0	0	0	0	0	0	0	0	0	0	0	0	0	0	0	0	0	0	0	0	0	0	0	0	0
AT1G06720	Cts	1296	1865	1558	1646	1799	2143	1085	1430	2206	1802	1730	1230	1770	1876	1964	1859	1219	1540	1641	2249	1440	1194	1137	1292	1403	1353	1508	1052	460	803	873	820	1383	1076	1399	1507	1291	1446	1205
AT1G06730	Cts	780	846	697	669	684	784	459	628	809	724	663	546	704	672	699	686	622	735	781	776	680	583	560	666	531	548	617	492	349	457	508	559	600	515	566	517	491	544	446
AT1G06740	Cts	216	231	175	188	217	254	156	160	261	216	216	171	238	241	223	234	181	229	271	241	221	225	194	212	209	251	225	204	173	216	177	180	252	301	342	327	273	304	280
AT1G06750	Cts	4	9	5	4	9	4	4	4	5	2	4	5	2	4	6	9	10	7	6	7	8	5	4	6	0	11	5	15	15	11	5	8	7	10	8	12	22	16	22
AT1G06760	Cts	6361	5941	6527	7086	8063	7652	5792	7082	5527	5628	5242	5974	6308	6591	6458	8305	7112	7119	8308	8292	7171	3916	3370	4846	5583	5296	5969	5766	3516	6557	6868	5813	7910	2295	3345	2481	3047	2978	2398
AT1G04503	Cts	0	0	0	0	0	0	0	0	0	0	0	0	0	0	0	0	0	0	0	0	0	0	0	0	0	0	0	0	0	0	0	0	0	0	0	0	0	0	0
AT1G06770	Cts	436	383	343	388	523	508	470	455	415	316	351	341	434	498	426	573	587	587	488	584	401	562	501	577	514	665	606	548	419	481	515	533	432	458	569	475	469	540	467
AT1G06780	Cts	469	443	402	463	614	503	410	492	442	508	462	558	675	627	518	647	728	828	719	585	576	877	800	589	570	719	697	540	621	821	503	565	446	984	1106	1018	989	1122	1048
AT1G06790	Cts	367	429	349	311	419	438	291	367	468	453	397	246	355	288	346	401	230	268	337	447	368	214	202	232	291	248	271	148	91	150	162	135	270	214	274	267	214	240	235
AT1G04507	Cts	0	0	0	0	0	0	0	0	0	0	0	0	0	0	0	0	0	0	0	0	0	0	0	0	0	0	0	0	0	0	0	0	0	0	0	0	0	0	0
AT1G06800	Cts	392	411	431	356	424	488	445	442	545	482	409	457	428	473	489	537	614	647	667	542	643	1120	1057	916	754	839	769	769	705	704	797	758	739	1024	1048	957	815	1026	996
AT1G04513	Cts	0	0	0	0	0	0	0	0	0	0	0	0	0	0	0	0	0	0	0	0	0	0	0	0	0	0	0	0	0	0	0	0	0	0	0	0	0	0	0
AT1G06810	Cts	3	1	0	0	0	0	0	0	1	0	0	0	2	0	2	0	0	0	0	0	0	1	1	0	0	0	0	0	0	0	1	1	1	1	0	2	1	0	1
AT1G06820	Cts	1991	2111	1888	1823	2179	2128	2424	2106	2434	2496	2377	2078	2612	2576	2393	1880	1676	2087	2232	2097	1879	1933	1591	1888	1839	1686	1802	1510	1199	1628	1683	1651	1730	1682	1833	1899	1534	1766	1534
AT1G06830	Cts	240	307	328	293	197	359	269	204	326	193	128	120	93	101	155	312	390	181	369	498	327	144	145	172	324	213	264	578	287	264	499	354	271	85	130	175	71	111	160
AT1G06840	Cts	662	783	744	755	813	848	509	674	969	686	644	650	690	731	774	900	574	648	893	963	755	1411	1344	1162	848	995	1011	877	678	681	1037	920	1057	1248	1579	1437	1186	1339	1279
AT1G06850	Cts	329	291	283	263	254	276	235	324	310	322	338	291	329	343	312	308	210	286	346	295	290	466	414	516	506	508	545	292	201	225	322	312	364	271	287	254	212	234	230
AT1G08875	Cts	0	0	0	0	0	0	0	0	0	0	0	0	0	0	0	0	0	0	0	0	0	0	0	0	0	0	0	0	0	0	0	0	0	0	0	0	0	0	0
AT1G04517	Cts	0	0	0	0	0	0	0	0	0	0	0	0	0	0	0	0	0	0	0	0	0	0	0	0	0	0	0	0	0	0	0	0	0	0	0	0	0	0	0
AT1G06860	Cts	0	0	0	0	0	0	0	0	0	0	0	0	0	0	0	0	0	0	0	0	0	0	0	0	0	0	0	0	0	0	0	0	0	0	0	0	0	0	0
AT1G04523	Cts	0	0	0	0	0	0	0	0	0	0	0	0	0	0	0	0	0	0	0	0	0	0	0	0	0	0	0	0	0	0	0	0	0	0	0	0	0	0	0
AT1G06870	Cts	663	768	607	618	670	713	494	713	703	674	644	594	728	739	668	838	714	858	830	744	671	828	859	829	793	867	869	774	678	715	625	774	687	742	837	743	796	846	855
AT1G04527	Cts	0	0	0	0	0	0	0	0	0	0	0	0	0	0	0	0	0	0	0	0	0	0	0	0	0	0	0	0	0	0	0	0	0	0	0	0	0	0	0
AT1G06880	Cts	0	0	0	0	0	0	0	0	0	0	0	0	0	0	0	0	0	0	0	0	0	0	0	0	0	0	0	0	0	0	0	0	0	0	0	0	0	0	0
AT1G06890	Cts	1818	1834	1609	1771	2112	1899	1536	1885	2108	2039	1813	1932	2155	2253	2029	2508	2208	2462	2623	2381	2186	3358	3078	2878	2514	2898	2695	1777	1594	1895	2042	2034	2150	2804	2876	2548	2552	2706	2393
AT1G06900	Cts	1664	2084	1874	1924	1974	2078	1375	1759	2399	2265	2002	1760	2048	2148	2065	2195	1793	2095	2343	2568	1904	1781	1625	1970	1839	1752	1941	1925	1295	1762	2167	2073	2630	1505	1772	1768	1542	1654	1430
AT1G06910	Cts	210	198	223	237	302	261	248	279	257	275	253	213	234	250	269	249	174	239	263	289	229	187	166	161	203	189	183	147	91	147	169	143	197	181	245	203	161	176	175
AT1G06920	Cts	2	2	0	1	3	2	0	2	2	1	1	2	0	0	1	1	0	0	0	0	1	2	0	0	1	2	2	0	0	0	1	1	1	0	2	1	1	0	0
AT1G06923	Cts	0	0	0	0	0	0	0	0	0	0	0	0	0	0	0	0	0	0	0	0	0	0	1	0	0	0	0	0	0	0	0	0	0	0	1	0	0	1	0
AT1G04533	Cts	0	0	0	0	0	0	0	0	0	0	0	0	0	0	0	0	0	0	0	0	0	0	0	0	0	0	0	0	0	0	0	0	0	0	0	0	0	0	0
AT1G06925	Cts	0	0	0	0	0	1	0	0	0	0	0	0	0	0	0	0	0	0	0	0	0	0	0	0	0	0	0	0	1	0	0	0	0	0	0	0	0	0	0
AT1G06930	Cts	0	0	0	1	0	1	0	0	0	0	0	0	0	0	0	0	0	0	0	0	0	0	1	2	1	0	2	0	0	0	0	0	0	0	0	1	0	1	0
AT1G06950	Cts	8619	11457	10075	9360	9920	11602	6918	9485	14165	12524	12227	8255	11552	11419	11422	8561	5912	8288	9359	11514	8281	4757	4297	6751	6965	5789	7039	4802	2370	3846	5130	4549	8708	4165	5081	5231	4277	5145	4780
AT1G06960	Cts	722	703	674	736	833	812	677	972	892	802	770	696	741	764	787	706	532	700	782	771	696	555	464	659	719	615	599	461	304	392	638	563	812	392	406	431	287	264	296
AT1G06970	Cts	6	0	1	2	5	1	1	2	6	4	7	2	3	0	2	4	2	1	3	2	3	0	3	7	5	2	2	3	3	3	5	2	0	1	6	6	3	3	3
AT1G06980	Cts	61	68	105	78	58	59	105	92	131	156	176	87	120	144	118	58	24	39	70	74	39	96	52	53	46	37	44	8	13	10	29	20	23	24	48	16	14	18	20
AT1G06990	Cts	25	0	0	0	34	13	0	0	10	0	0	2	0	0	0	30	0	0	0	21	0	0	5	4	1	10	17	0	4	5	4	14	5	0	15	5	8	0	0
AT1G07000	Cts	1267	1515	1112	1233	1730	1333	1124	1420	841	832	716	1072	1252	1352	1134	2449	2347	1976	1496	1579	1086	6676	6994	5929	6053	8887	6817	5719	5685	5430	3696	5632	2050	8727	7704	8323	7304	7008	6242
AT1G07010	Cts	3016	3212	2686	2371	2986	3212	2222	2880	4006	4153	4059	2654	3242	2964	3067	2328	1842	2412	2749	2395	2586	1640	1551	1511	1591	1596	1616	1148	934	1427	1293	1283	1381	1489	1669	1779	1430	1718	1700
AT1G04537	Cts	0	0	0	0	0	0	0	0	0	0	0	0	0	0	0	0	0	0	0	0	0	0	0	0	0	0	0	0	0	0	0	0	0	0	0	0	0	0	0
AT1G07020	Cts	368	344	313	324	471	357	345	466	350	342	310	332	327	373	325	427	414	384	395	395	329	519	461	583	464	440	442	515	485	483	533	520	532	327	308	371	330	332	293
AT1G04543	Cts	0	0	0	0	0	0	0	0	0	0	0	0	0	0	0	0	0	0	0	0	0	0	0	0	0	0	0	0	0	0	0	0	0	0	0	0	0	0	0
AT1G04547	Cts	0	0	0	0	0	0	0	0	0	0	0	0	0	0	0	0	0	0	0	0	0	0	0	0	0	0	0	0	0	0	0	0	0	0	0	0	0	0	0
AT1G07025	Cts	0	0	0	0	0	0	0	0	0	0	0	0	0	0	0	0	0	0	0	0	0	0	0	0	0	0	0	0	0	0	0	0	0	0	0	1	0	0	0
AT1G07030	Cts	981	940	828	768	935	1025	760	884	1169	897	857	703	891	855	865	1038	1051	1210	918	998	854	861	827	849	737	702	702	986	706	825	797	852	831	852	961	927	934	968	806
AT1G07040	Cts	998	918	805	910	1237	919	775	947	1103	1196	1021	1332	1929	2375	1312	1449	1428	1504	1396	1072	1248	3061	2855	2842	1527	1981	1774	2506	2204	3172	2234	2257	2053	4092	4248	3201	4689	5788	3861
AT1G07050	Cts	61	59	53	123	68	63	80	74	26	143	113	131	427	417	385	570	915	790	267	568	222	74	53	85	132	87	178	80	23	77	88	66	26	37	24	77	86	62	67
AT1G07051	Cts	0	0	0	0	0	0	0	0	0	0	0	0	0	0	0	0	0	0	0	0	0	0	0	0	0	0	0	0	0	0	0	0	0	0	0	0	0	0	0
AT1G07060	Cts	5	4	3	2	8	11	4	2	8	9	11	3	1	11	6	3	3	3	7	5	7	5	0	2	4	2	5	10	4	3	0	2	4	3	13	7	10	10	9
AT1G04557	Cts	0	0	0	0	0	0	0	0	0	0	0	0	0	0	0	0	0	0	0	0	0	0	0	0	0	0	0	0	0	0	0	0	0	0	0	0	0	0	0
AT1G07070	Cts	921	813	692	690	732	953	655	930	961	1102	1195	692	788	684	704	782	457	604	717	831	808	384	328	536	532	409	473	312	167	224	383	331	606	178	198	278	176	233	177
AT1G07080	Cts	3056	2686	2413	2531	2949	2613	2044	2766	2872	3073	2739	2779	3090	3112	2898	2853	2486	3144	3113	2426	2996	4100	4049	3109	2948	3127	3086	2753	2817	3006	2861	3069	3116	4341	4704	4203	3583	3899	3940
AT1G07090	Cts	533	467	535	405	470	446	513	553	704	735	635	518	541	690	617	682	761	1101	1169	723	1161	1260	1190	921	525	451	406	507	443	643	538	526	663	1735	1904	1598	1490	1728	2142
AT1G07100	Cts	0	0	0	0	0	0	0	0	0	0	0	0	0	0	0	0	0	0	0	0	0	0	0	0	0	0	0	0	0	0	0	0	0	0	0	0	0	0	0
AT1G07110	Cts	5843	6028	5936	6395	6926	7098	4042	5328	6032	7085	6609	6072	7787	8120	7572	6449	5883	6686	7130	6801	5520	5858	4745	6678	6235	6003	7166	7342	5613	6735	6703	7527	6563	5600	5369	5115	4813	5312	4794
AT1G07119	Cts	0	0	0	0	0	0	0	0	0	0	0	0	0	0	0	0	0	0	0	0	0	0	0	0	0	0	0	0	0	0	0	0	0	0	0	0	0	0	0
AT1G07120	Cts	29	22	29	33	28	53	41	24	39	29	39	29	30	33	26	30	32	39	37	21	38	45	44	28	21	39	26	27	41	58	24	43	48	98	130	117	147	253	120
AT1G04563	Cts	0	0	0	0	0	0	0	0	0	0	0	0	0	0	0	0	0	0	0	0	0	0	0	0	0	0	0	0	0	0	0	0	0	0	0	0	0	0	0
AT1G07128	Cts	0	0	0	0	0	0	0	0	0	0	0	0	0	0	0	0	0	0	0	0	0	0	0	0	0	0	0	0	0	0	0	0	0	0	0	0	0	0	0
AT1G07130	Cts	132	109	114	148	177	151	124	139	143	82	89	94	126	150	136	233	212	203	174	164	160	689	713	489	385	507	446	403	399	389	279	337	247	754	605	594	568	631	600
AT1G07135	Cts	652	753	646	720	766	613	890	819	551	496	623	563	648	652	575	1795	1516	795	769	1037	448	5132	5891	5321	14393	16008	17715	2329	2740	1931	1905	2677	1128	3041	2017	2655	2027	2063	1893
AT1G07140	Cts	5147	5148	5404	4988	5813	6039	5398	6025	6188	5818	5558	4654	5484	5423	5438	7237	6367	7734	7086	7486	6313	7844	7546	7860	6472	7069	6780	6893	5594	6069	6341	7242	7087	7685	6997	7423	6804	7789	6861
AT1G07150	Cts	57	99	49	73	65	103	55	84	69	51	53	27	58	47	65	73	140	182	132	84	169	214	438	232	187	253	205	1049	1424	714	534	1060	442	1567	244	1943	947	1136	804
AT1G07160	Cts	5	7	2	9	14	4	11	15	9	3	6	5	8	8	8	22	29	12	16	23	10	32	32	68	62	46	83	24	25	27	22	24	7	5	14	23	31	24	25
AT1G07170	Cts	537	437	430	487	515	551	502	595	694	492	547	458	523	591	504	569	460	498	527	572	578	842	659	847	568	573	589	714	566	662	725	646	719	794	844	614	717	830	717
AT1G07175	Cts	16	6	3	11	9	10	6	4	5	4	2	6	1	0	1	1	1	1	15	3	6	0	0	1	0	2	0	4	3	1	3	6	2	0	0	0	0	1	0
AT1G07180	Cts	3702	3807	3999	3909	3973	4182	4229	4077	4277	3928	4034	3341	4091	3855	4016	2785	2682	3714	3677	2949	3189	2697	2877	3433	3528	2839	3282	3663	3051	3075	3139	3711	2893	1975	1634	1754	1235	1671	1430
AT1G07190	Cts	0	0	0	0	0	0	0	0	0	0	0	0	0	0	0	0	0	0	0	0	0	0	0	0	0	0	0	0	0	0	0	0	0	0	0	0	0	0	0
AT1G07200	Cts	1086	1259	1193	1251	1368	1322	1180	1307	1233	1228	1134	1253	1212	1597	1488	1807	1550	1894	1696	1768	1408	2162	1367	2132	1578	1403	1861	2164	1770	2175	2440	1958	2616	1408	1816	1191	1587	1660	1170
AT1G07210	Cts	1289	1283	1059	1145	1320	1371	1146	1372	1866	1320	1288	950	1279	1268	1196	1328	1143	1201	1405	1433	1358	1169	1155	1156	1087	1225	1156	952	607	832	921	871	1160	1017	1034	1092	900	1061	908
AT1G07220	Cts	758	781	607	566	829	857	450	646	636	625	584	550	599	612	661	946	990	1021	826	824	669	891	989	993	813	1202	833	993	828	1041	753	998	576	933	866	1083	1046	1040	963
AT1G04567	Cts	0	0	0	0	0	0	0	0	0	0	0	0	0	0	0	0	0	0	0	0	0	0	0	0	0	0	0	0	0	0	0	0	0	0	0	0	0	0	0
AT1G07230	Cts	1693	1738	1519	1795	2095	1751	1329	1655	1477	1739	1414	1645	2010	2154	1876	1983	1858	1949	1897	1780	1759	2689	2510	2444	2153	2620	2338	2308	2390	2495	2458	2331	2128	2909	3223	2617	2795	2476	2477
AT1G07240	Cts	1068	1054	1079	1326	1200	1109	1111	1226	1262	1130	1075	1257	1500	1497	1442	1978	2145	2219	1895	1654	1798	3996	4004	2966	2121	2383	2256	2923	2765	2682	2467	2586	2149	4711	4095	3772	3833	4455	4500
AT1G07250	Cts	2211	2041	1665	1912	2052	1899	1548	1691	1890	1857	1754	2068	2337	2307	2276	2340	2190	2549	2233	2075	2003	2219	1890	2129	1692	1667	1897	1989	1955	2138	2199	2149	2073	2116	2308	1630	1882	2042	1913
AT1G07260	Cts	80	75	56	83	102	119	82	111	129	94	85	83	84	108	91	129	137	207	166	149	147	173	194	217	125	129	105	109	58	89	137	139	193	140	227	328	159	298	318
AT1G07270	Cts	72	78	50	71	78	65	70	86	86	74	57	51	53	65	72	62	45	56	56	67	51	12	15	22	38	26	26	21	8	15	23	25	36	0	4	4	3	6	1
AT1G07280	Cts	5529	5789	4916	5253	5430	5107	4068	4655	4578	5800	5573	5058	6132	6098	5825	5880	5661	5644	5582	5115	4617	6693	4673	4291	4540	4508	5138	4072	4242	5354	4844	4325	5143	6065	6376	3861	5839	6122	5225
AT1G04573	Cts	0	0	0	0	0	0	0	0	0	0	0	0	0	0	0	0	0	0	0	0	0	0	0	0	0	0	0	0	0	0	0	0	0	0	0	0	0	0	0
AT1G07290	Cts	77	84	68	60	69	67	57	83	87	57	83	76	78	89	69	84	74	90	102	106	97	56	53	72	37	37	46	53	53	46	47	66	66	76	89	62	76	73	66
AT1G07300	Cts	164	200	148	145	123	202	120	246	279	262	243	172	188	194	194	161	139	155	213	190	239	242	229	203	175	203	164	169	178	215	146	170	169	263	333	313	314	324	301
AT1G07310	Cts	2162	2102	1767	1910	1904	1794	1196	1643	1740	1515	1535	1545	1879	2013	1978	2237	2095	2187	2144	1869	1812	3155	2941	2890	2184	2423	2444	2896	2836	2677	2418	2760	2281	2429	2658	2204	2197	2653	2299
AT1G07320	Cts	20562	19852	19835	19078	17035	20754	22599	23121	23575	20554	21809	16882	19182	19279	21720	16586	11483	15055	17830	22246	16706	6022	5354	13259	15234	9388	13557	10310	5562	6655	15321	11265	18979	3828	3557	4228	2995	2900	2853
AT1G07330	Cts	7	10	6	9	9	14	11	9	9	9	7	3	14	6	8	3	11	11	15	4	11	4	3	3	3	8	8	7	4	17	5	8	8	4	12	9	7	3	3
AT1G07340	Cts	83	0	0	0	128	83	0	0	25	0	0	13	0	1	0	77	0	1	0	73	0	1	3	11	1	24	12	6	8	16	18	16	15	2	13	12	9	0	7
AT1G07350	Cts	1084	1092	1016	883	1129	1235	956	1099	1370	1228	1113	1028	953	1048	1006	1214	1096	1632	1244	1177	1406	1123	1229	926	846	1008	900	1062	1217	1366	1118	1090	1192	1735	2313	1896	2063	2205	2065
AT1G07360	Cts	2112	2033	1792	1942	2144	2291	1414	1853	2358	2054	2112	1921	2102	2119	2153	2197	1889	2373	2161	2146	2031	1783	1889	2016	1759	1722	1760	1806	1487	1718	1445	1566	1553	1820	1904	2060	1808	1935	1909
AT1G07370	Cts	1098	1154	743	852	924	978	724	1016	958	945	825	694	649	682	713	583	336	510	561	733	642	202	154	303	438	326	311	257	92	158	295	247	537	17	65	45	56	16	10
AT1G07380	Cts	398	418	359	381	435	419	341	474	493	535	461	551	524	522	490	394	324	346	450	450	466	675	597	428	481	532	503	324	336	419	463	339	546	894	1203	784	823	910	814
AT1G07390	Cts	137	217	137	185	184	172	116	151	205	156	183	122	215	185	204	231	197	194	196	266	181	190	150	216	192	206	242	147	107	147	121	94	118	178	266	238	209	228	190
AT1G07400	Cts	41	46	35	38	45	35	16	45	45	23	26	28	90	29	28	41	97	30	39	47	59	45	47	52	17	41	22	26	40	73	38	32	57	50	51	63	76	68	63
AT1G07410	Cts	75	55	54	54	82	76	75	76	111	104	91	84	66	74	79	93	71	79	94	96	111	95	76	83	94	80	83	47	70	73	99	73	94	45	48	51	71	73	44
AT1G07420	Cts	1224	1096	1008	1217	1214	965	647	1033	896	1038	996	1065	1408	1347	1367	1757	1685	1619	1562	1570	1254	1701	1289	1517	1222	1393	1392	1024	870	772	1197	1229	1205	1018	1117	772	825	878	923
AT1G07430	Cts	64	57	33	40	74	82	22	67	42	117	154	177	175	169	94	136	178	251	66	49	223	96	189	94	113	161	115	300	384	423	138	193	103	414	1071	671	1470	1392	1179
AT1G07440	Cts	1164	1149	1122	865	1028	1302	1933	1439	1460	1910	1925	1567	1343	1196	1137	1255	841	1027	1047	1367	1324	1659	1177	1049	1221	1071	1305	1000	828	1007	1075	954	1128	2225	2379	2104	1934	1488	1874
AT1G07450	Cts	114	99	100	78	84	111	125	116	122	73	106	86	60	38	70	79	30	40	74	61	86	24	27	33	54	29	48	30	19	24	67	26	39	11	30	19	13	10	11
AT1G07460	Cts	0	0	0	0	0	0	0	0	0	0	0	0	1	0	0	0	0	0	0	0	0	0	0	0	0	0	0	0	0	0	0	0	0	0	0	0	0	0	0
AT1G07470	Cts	1049	923	909	1072	1200	1130	708	1110	1013	1052	1000	1023	1161	1235	1086	1125	1003	1155	1144	1117	1041	1319	1123	1452	1217	1359	1267	1277	1137	1348	1201	1278	1091	1259	1371	1253	1243	1323	1150
AT1G04577	Cts	0	0	0	0	0	0	0	0	0	0	0	0	0	0	0	0	0	0	0	0	0	0	0	0	0	0	0	0	0	0	0	0	0	0	0	0	0	0	0
AT1G07473	Cts	10	3	1	1	7	6	4	4	4	2	2	3	6	4	3	8	4	5	2	6	2	6	4	5	5	5	5	10	4	6	3	1	2	7	12	10	14	8	9
AT1G04583	Cts	0	0	0	0	0	0	0	0	0	0	0	0	0	0	0	0	0	0	0	0	0	0	0	0	0	0	0	0	0	0	0	0	0	0	0	0	0	0	0
AT1G07476	Cts	1	1	0	0	0	1	0	0	0	0	1	0	0	1	0	0	0	0	0	0	0	0	0	0	0	0	0	0	0	1	1	0	0	0	2	0	1	1	2
AT1G07480	Cts	1064	997	977	1188	1306	1213	896	1133	1069	1011	1038	1005	1233	1180	1158	1094	1061	1053	1081	1181	1171	1266	1206	1381	1286	1361	1271	1484	1162	1324	1396	1372	1344	1101	1384	1090	1061	1179	1065
AT1G04587	Cts	0	0	0	0	0	0	0	0	0	0	0	0	0	0	0	0	0	0	0	0	0	0	0	0	0	0	0	0	0	0	0	0	0	0	0	0	0	0	0
AT1G07485	Cts	26	19	17	21	31	38	18	13	32	24	12	11	7	18	23	14	4	11	7	20	16	5	4	4	17	7	8	4	5	4	4	7	10	0	5	2	3	0	0
AT1G07490	Cts	119	128	132	110	100	145	103	131	174	95	101	127	76	97	89	98	40	36	73	102	56	34	9	69	86	29	64	17	9	11	64	22	74	4	14	8	4	5	3
AT1G07510	Cts	1610	1752	1689	1774	2105	2027	1455	1703	1994	1790	1638	1716	1925	1841	1956	2205	1991	2426	2201	2040	2034	2769	2604	2265	2527	3452	2504	2599	2389	3345	2380	2578	1994	3861	3834	4219	3693	3988	3643
AT1G07500	Cts	0	0	0	0	0	0	0	0	0	0	0	0	0	0	0	0	0	0	0	0	0	0	0	0	0	0	0	0	0	0	0	0	0	0	0	0	0	0	0
AT1G07520	Cts	4	9	2	10	3	7	7	5	9	5	0	5	0	7	2	3	0	9	0	3	3	63	36	88	290	24	495	11	2	3	7	5	11	10	3	6	13	12	8
AT1G07530	Cts	1333	1569	1266	1426	1842	1773	1201	1516	1481	1315	1264	1395	1561	1731	1577	1717	1596	1820	1535	1662	1360	2415	2060	2315	2377	2718	2427	2029	1575	2307	2073	2061	1929	3088	4237	2962	3092	3493	3069
AT1G07540	Cts	13	1	0	0	13	4	0	2	0	1	1	0	0	0	1	19	0	2	2	1	1	1	1	1	0	0	0	2	0	0	1	0	3	1	2	4	3	0	0
AT1G04593	Cts	0	0	0	0	0	0	0	0	0	0	0	0	0	0	0	0	0	0	0	0	0	0	0	0	0	0	0	0	0	0	0	0	0	0	0	0	0	0	0
AT1G07550	Cts	0	0	0	0	0	0	0	0	0	0	1	0	0	0	0	1	0	0	0	0	0	0	0	1	0	0	0	0	0	0	0	0	1	0	1	0	0	0	0
AT1G07560	Cts	0	0	0	1	0	0	0	0	0	0	1	1	0	0	0	0	1	0	0	0	0	0	0	1	0	0	0	0	1	0	1	1	0	1	0	2	0	0	2
AT1G07570	Cts	606	551	499	576	674	647	651	659	692	410	398	415	466	417	525	869	674	751	1040	918	958	832	572	1138	785	700	776	671	509	637	1038	708	986	309	423	309	309	319	278
AT1G04597	Cts	0	0	0	0	0	0	0	0	0	0	0	0	0	0	0	0	0	0	0	0	0	0	0	0	0	0	0	0	0	0	0	0	0	0	0	0	0	0	0
AT1G07580	Cts	0	0	0	0	0	0	0	0	0	0	0	0	0	0	0	0	0	0	0	0	0	0	0	0	0	0	0	0	0	0	0	0	0	0	0	0	0	0	0
AT1G07590	Cts	19344	15550	15418	19176	20744	20882	27838	26875	12645	17846	16255	14554	21294	23443	21271	18388	24962	22132	19585	18415	23018	19074	21063	15952	16174	21672	16206	42800	36516	46531	26471	34562	20702	29977	34374	36134	39076	46550	33735
AT1G07600	Cts	0	0	0	0	0	0	0	0	0	0	0	0	0	0	0	0	0	0	0	0	0	0	0	0	0	0	0	0	0	0	0	0	0	0	0	0	0	0	0
AT1G04603	Cts	0	0	0	0	0	0	0	0	0	0	0	0	0	0	0	0	0	0	0	0	0	0	0	0	0	0	0	0	0	0	0	0	0	0	0	0	0	0	0
AT1G07610	Cts	419	329	351	361	336	443	654	989	486	427	399	313	410	408	492	276	346	307	465	552	586	110	168	220	301	226	267	821	697	620	496	747	616	237	353	526	494	605	335
AT1G07615	Cts	330	342	279	306	395	393	293	348	486	379	401	302	368	378	364	460	388	431	414	451	425	366	329	402	339	360	343	331	213	270	305	296	328	334	358	357	374	338	340
AT1G07620	Cts	365	389	372	249	476	475	357	454	147	250	223	316	390	445	273	450	330	322	226	223	141	1247	1600	531	524	898	660	467	623	568	283	367	227	1668	2065	1489	1781	1890	2025
AT1G04607	Cts	0	0	0	0	0	0	0	0	0	0	0	0	0	0	0	0	0	0	0	0	0	0	0	0	0	0	0	0	0	0	0	0	0	0	0	0	0	0	0
AT1G07630	Cts	1056	1311	1064	1237	1304	1269	1118	1302	1084	1209	1066	1068	1333	1427	1227	1621	1544	1510	1307	1378	1143	2427	2629	1853	1631	1961	1674	1477	1584	1759	1502	1309	1401	2258	2886	2197	2797	3047	2748
AT1G04613	Cts	0	0	0	0	0	0	0	0	0	0	0	0	0	0	0	0	0	0	0	0	0	0	0	0	0	0	0	0	0	0	0	0	0	0	0	0	0	0	0
AT1G07640	Cts	1485	1749	1478	1233	1500	1499	916	1291	1307	1326	1126	1022	1119	1066	1161	1829	1704	1944	1637	1612	1358	1354	1175	960	939	1175	960	699	678	990	738	717	696	960	1132	1161	1293	1262	1141
AT1G07650	Cts	2984	3463	3063	3300	4101	3409	2910	3671	3081	2656	2414	3020	3816	4043	3888	6801	6201	5562	6247	6154	4780	8828	8655	6906	4661	6024	5623	6502	5855	6257	6538	7134	5989	8871	8661	7391	7445	8175	7257
AT1G07645	Cts	0	0	0	0	2	0	0	0	0	1	0	0	0	0	1	3	0	0	0	2	0	0	0	0	0	1	0	0	0	0	0	0	0	0	1	0	0	0	0
AT1G07660	Cts	881	781	726	871	993	1038	836	1047	847	781	726	722	749	766	777	860	658	939	895	993	849	994	893	970	1047	990	974	967	739	890	922	1022	1010	882	1045	930	832	1022	923
AT1G07670	Cts	3098	3412	2638	2711	3677	3283	2125	2833	3055	3120	2688	2837	2850	3010	3092	3253	2887	3673	3556	3123	2838	3841	3372	3151	3647	5356	3991	2640	2574	2990	2391	2664	3124	3920	4667	4185	4343	4601	3857
AT1G07680	Cts	0	0	0	0	0	0	0	1	0	0	0	0	0	0	0	0	0	0	0	1	0	0	0	0	0	0	0	0	0	0	0	0	0	0	0	0	0	0	0
AT1G07690	Cts	0	1	0	0	1	0	0	1	0	0	0	0	0	0	0	0	0	2	0	1	0	0	0	1	2	2	0	1	0	2	2	0	0	1	0	0	0	2	0
AT1G07700	Cts	2621	2464	2310	2541	3118	2631	2520	2484	2673	2457	2345	2309	2228	2210	2191	2851	2454	2647	2407	2727	2288	2055	1857	1897	2008	2186	2177	2057	1775	2360	1932	1798	1833	1781	1628	1673	1490	1722	1789
AT1G07705	Cts	1321	1608	1215	1365	1574	1595	902	1192	1444	1388	1264	1239	1453	1437	1424	1552	1126	1459	1343	1493	1152	1304	1213	1088	1124	1303	1223	923	720	964	900	799	1133	1118	1288	1266	1158	1191	1082
AT1G07702	Cts	0	0	0	0	0	0	0	0	0	0	0	0	0	0	0	0	0	0	0	0	0	0	0	0	0	0	0	0	0	0	0	0	0	0	0	0	0	0	0
AT1G07710	Cts	45	30	46	37	32	37	42	50	43	29	24	32	33	47	27	54	44	42	97	75	57	46	40	33	27	27	44	33	44	47	49	60	69	29	46	22	21	36	29
AT1G07720	Cts	1266	1318	1168	1006	1126	1253	1071	1405	1557	1259	1446	1378	1283	1381	1398	1671	1559	1884	2015	1837	2255	2934	3111	1938	2182	2257	2284	917	908	1097	1618	1418	2273	3062	4252	2376	2572	3409	3589
AT1G04623	Cts	0	0	0	0	0	0	0	0	0	0	0	0	0	0	0	0	0	0	0	0	0	0	0	0	0	0	0	0	0	0	0	0	0	0	0	0	0	0	0
AT1G07725	Cts	558	451	462	488	578	535	368	503	576	478	539	464	538	619	563	625	582	694	704	684	638	810	767	879	575	545	600	909	864	954	895	894	907	1026	1053	951	922	1040	1062
AT1G07728	Cts	0	0	0	0	0	0	0	0	0	0	0	0	0	0	0	0	0	0	0	0	0	0	0	0	0	0	0	0	0	0	0	0	0	0	0	0	0	0	0
AT1G07740	Cts	204	239	202	213	234	242	132	184	256	220	217	199	254	268	266	227	215	233	240	220	214	200	213	178	167	180	157	183	148	205	157	169	193	189	228	161	186	202	182
AT1G07730	Cts	10	0	0	0	0	4	0	0	0	0	0	0	0	0	0	0	0	0	0	6	0	0	0	0	0	0	0	0	4	0	0	0	0	3	0	10	0	14	0
AT1G07745	Cts	266	237	252	245	301	283	234	277	309	268	262	252	285	292	282	275	212	265	279	257	228	255	201	231	245	209	206	214	177	243	227	266	302	245	246	231	256	270	212
AT1G07747	Cts	0	0	0	0	0	0	0	0	0	0	0	0	0	0	0	0	0	0	0	0	1	0	0	0	0	1	0	0	0	0	0	0	0	0	0	0	1	0	0
AT1G07750	Cts	1739	1545	1024	1083	1511	1805	1118	1717	1968	1827	1744	1774	1708	1794	1641	1244	1232	1552	1673	1289	1910	2248	2522	1436	1546	1886	1365	1120	1161	2300	1513	1454	1752	3223	3552	3415	3237	3761	2912
AT1G07760	Cts	0	0	0	0	0	0	0	0	0	0	0	0	0	0	0	0	0	0	0	0	0	0	0	0	0	0	0	0	0	0	0	0	0	0	0	0	0	0	0
AT1G07770	Cts	11412	10397	9540	9926	10054	11596	8943	12842	12955	10994	10898	8028	10251	10642	10683	9831	6752	9138	10691	11647	10372	5010	4892	8904	8994	6664	7566	8146	4119	5286	8323	7425	10104	5274	4896	5689	4459	5610	4075
AT1G07780	Cts	724	890	686	680	726	835	549	695	918	781	804	553	689	595	729	497	347	543	516	797	628	256	287	414	455	303	380	323	143	271	379	302	583	319	357	437	297	313	300
AT1G07790	Cts	2203	2082	1725	2248	2263	2465	1530	2009	1731	1613	1673	1431	1625	1483	1810	1702	1046	1501	1603	2238	1588	779	687	927	1215	1012	1100	1189	608	871	1076	1057	1549	584	767	789	760	889	891
AT1G07795	Cts	4	0	0	0	9	2	1	1	1	1	0	0	1	3	0	6	1	0	2	4	0	2	0	5	1	8	1	0	0	1	1	1	4	2	3	2	4	2	0
AT1G07810	Cts	1809	2180	1803	1927	2207	2143	1380	1784	2469	2109	1781	2024	2537	2629	2267	2568	2550	2704	2676	2425	2305	4222	4154	2986	2349	3019	2644	2752	2993	3467	2497	2823	2878	6061	6899	5386	6629	7215	5950
AT1G07820	Cts	3652	3295	3009	3398	3679	3971	2965	4003	3323	3338	3146	2711	2913	2856	3036	2848	1907	2544	3175	3490	2826	1636	1357	2445	2631	1905	2398	2468	1171	1746	2786	2567	4000	1016	1289	1203	1109	1242	1131
AT1G07830	Cts	490	501	412	483	522	590	469	580	819	543	494	364	468	463	486	614	399	478	501	659	550	434	419	510	489	411	429	420	197	340	428	424	631	425	498	559	343	449	398
AT1G07840	Cts	645	711	621	623	722	866	601	717	724	799	839	601	715	667	670	877	737	908	921	1027	840	709	651	743	645	670	614	508	362	450	532	560	712	847	872	860	750	957	864
AT1G07850	Cts	18	0	2	0	18	2	3	1	0	1	0	1	0	0	1	11	0	3	2	0	1	5	1	0	4	2	3	6	3	6	3	3	3	3	2	3	8	7	0
AT1G07870	Cts	370	382	328	260	446	451	374	433	399	396	366	356	350	421	348	440	475	564	429	438	491	951	1018	819	904	1510	847	931	1101	1197	834	1298	705	2052	1880	1845	1885	1903	1757
AT1G07860	Cts	0	0	1	0	4	2	0	0	2	0	0	0	1	0	0	0	0	0	0	0	0	1	0	0	1	0	1	0	0	1	0	0	0	0	0	2	0	0	2
AT1G07880	Cts	212	209	161	151	157	232	251	294	277	251	239	191	146	158	193	179	141	160	196	216	180	124	109	189	200	160	148	145	126	120	203	164	259	39	70	68	71	46	28
AT1G07885	Cts	1	1	2	0	4	3	0	1	4	6	3	2	1	1	3	0	3	7	2	3	2	2	3	1	0	1	1	1	2	4	2	1	4	4	3	1	3	1	4
AT1G07890	Cts	22923	22912	20884	14123	20245	22573	21355	26929	40177	30991	29924	20613	18361	20039	20098	21678	21468	32905	27786	21395	29882	26332	29342	23316	20884	23869	20565	18850	15827	20067	17464	20373	18268	31654	32109	35489	25891	34038	33282
AT1G07900	Cts	94	171	125	52	78	111	67	155	29	71	91	66	110	146	106	71	80	103	51	36	53	38	62	28	28	86	31	29	34	40	17	28	11	88	159	145	301	310	235
AT1G07902	Cts	3	7	4	4	4	7	4	2	2	3	3	3	3	8	8	2	7	5	4	3	7	2	2	4	3	1	1	7	0	4	5	4	4	3	3	5	6	10	7
AT1G07901	Cts	0	0	1	1	0	1	3	0	4	0	1	0	0	0	0	1	3	0	2	1	3	1	2	0	1	0	1	1	0	3	0	0	2	1	2	2	1	1	1
AT1G07910	Cts	842	1028	985	944	1042	1039	782	908	1207	1200	1114	1029	1083	1040	1041	1084	828	1002	1126	1158	915	1204	1068	847	882	891	941	733	593	676	848	837	1066	1382	1574	1474	1323	1345	1464
AT1G07920	Cts	34671	35049	23838	25120	28910	35306	18910	25339	25798	31425	30896	22297	29853	28966	31289	27384	23032	26453	24210	30142	24230	19951	18721	20831	23178	23479	23072	21075	14337	17546	20062	19977	23198	20388	24294	25210	19842	24176	23086
AT1G07930	Cts	21367	21959	15442	15662	17998	22633	11199	16119	17129	21172	20328	14076	18733	18482	19381	18607	15464	18670	17382	20389	17523	13076	13174	14406	14230	14640	14750	13918	9035	11242	11905	12965	15235	14625	15603	17115	14396	16876	15109
AT1G07940	Cts	29573	31795	21015	21735	25466	30388	17196	22735	23072	28379	27006	20242	26776	26400	27648	25030	21497	25220	22816	27249	21434	18382	17538	19851	20783	21337	21632	18914	12332	15984	17440	17073	21521	17152	22160	22527	17883	23620	20914
AT1G07950	Cts	528	485	404	400	461	481	455	503	549	461	435	429	412	468	437	532	461	520	555	585	564	655	580	602	498	468	463	527	456	546	575	626	688	711	727	678	656	794	654
AT1G07960	Cts	654	605	643	615	733	767	720	778	730	668	615	609	764	651	677	807	705	926	899	802	853	872	819	787	659	728	698	696	600	763	554	692	705	1049	949	985	955	1087	1000
AT1G07970	Cts	710	761	638	665	762	834	445	666	823	732	743	577	673	684	705	684	526	602	620	776	577	572	468	636	631	653	627	502	270	394	487	507	643	401	475	488	397	444	386
AT1G07980	Cts	431	431	537	485	584	559	487	572	645	566	560	499	588	582	540	665	551	672	666	656	722	684	685	640	545	555	514	660	602	687	615	686	714	876	928	898	835	915	895
AT1G07985	Cts	12	18	9	5	7	9	15	14	24	11	5	9	14	11	12	3	1	5	5	4	8	10	25	21	21	20	23	29	32	44	116	42	75	40	42	26	20	30	20
AT1G07990	Cts	2182	2338	2188	2340	2790	2695	1663	2042	2098	2269	2164	2215	2543	2736	2309	2775	2389	2792	2393	2413	2116	3386	3016	2708	2323	3192	2901	2735	2621	2868	2601	2719	2541	3768	4469	3588	3563	3867	3721
AT1G08000	Cts	491	503	342	430	454	484	260	375	409	488	402	402	389	397	454	429	353	437	438	457	432	382	331	355	328	387	380	318	237	243	270	248	283	276	257	300	221	275	252
AT1G08005	Cts	0	0	0	0	0	0	0	0	0	0	0	0	0	0	0	0	0	0	0	0	0	0	0	0	0	0	0	0	0	0	0	0	0	0	0	0	0	0	0
AT1G08010	Cts	802	752	617	692	734	772	436	658	682	699	660	575	657	679	697	670	706	869	837	761	780	664	717	632	640	636	656	622	480	515	544	619	579	641	645	708	516	550	566
AT1G08030	Cts	624	626	656	698	865	856	842	805	796	796	746	654	772	784	797	879	697	872	884	922	808	983	830	821	764	819	767	632	512	631	728	710	805	903	1129	1062	939	1069	909
AT1G08035	Cts	13	5	8	5	16	6	7	10	10	7	10	4	6	16	5	6	4	4	11	10	10	6	1	4	10	6	2	3	3	5	2	2	6	3	5	7	8	3	6
AT1G08040	Cts	860	898	876	902	1011	1000	808	1121	1046	1180	1054	1060	1082	1134	1038	824	716	824	952	911	893	1051	906	901	886	938	828	913	740	962	967	883	1137	951	1145	924	960	985	811
AT1G08050	Cts	754	960	577	563	843	755	519	635	276	407	328	493	584	663	546	1371	1412	1280	755	659	535	855	931	1285	764	1296	1105	1233	1054	1248	666	880	304	583	833	754	1380	861	773
AT1G08060	Cts	995	1290	1207	1216	1478	1363	606	855	1247	1178	1083	1279	1324	1250	1351	1411	1114	1329	1376	1272	919	1251	1082	1016	1058	1367	1343	1212	1006	1385	1140	1208	1359	1243	1676	1343	1398	1388	1225
AT1G08065	Cts	4	0	0	0	22	12	1	0	28	0	0	11	0	0	0	6	0	0	0	25	0	10	10	10	0	16	13	3	3	7	4	7	10	1	3	3	2	0	0
AT1G08070	Cts	63	67	54	63	64	83	27	54	70	52	49	46	73	53	61	54	33	43	36	62	50	41	49	62	63	52	52	67	46	59	40	75	60	55	62	54	57	58	31
AT1G08080	Cts	2	1	1	1	1	6	3	4	4	5	6	13	1	6	6	2	1	0	0	4	2	8	5	4	3	9	4	5	7	3	7	3	7	5	3	4	10	8	3
AT1G08090	Cts	43	93	63	133	30	63	42	68	19	34	15	29	16	21	80	93	203	89	89	111	104	166	96	124	83	105	63	137	70	138	98	54	84	145	121	144	121	178	142
AT1G08100	Cts	0	0	0	0	0	0	0	0	0	0	0	0	0	0	0	0	0	0	0	0	0	0	0	0	0	0	0	0	0	0	0	0	1	0	8	2	0	0	1
AT1G08110	Cts	2848	2537	2715	2599	3070	3024	2585	3241	3338	3419	3291	2952	3323	3219	2957	2695	2112	2556	2870	2703	3139	3512	3550	2897	2648	2950	2645	3688	3287	3487	3552	3361	3388	5636	5818	4924	5403	5128	5033
AT1G08115	Cts	0	0	0	0	0	0	0	0	0	0	0	0	0	0	0	0	0	0	0	0	0	0	0	0	0	0	0	0	0	0	0	0	0	0	0	0	0	0	0
AT1G08120	Cts	2	2	1	1	2	3	1	1	0	3	4	2	1	0	2	2	0	1	2	0	3	0	1	1	0	2	0	2	3	0	1	1	1	2	3	3	2	1	1
AT1G04643	Cts	0	0	0	0	0	0	0	0	0	0	0	0	0	0	0	0	0	0	0	0	0	0	0	0	0	0	0	0	0	0	0	0	0	0	0	0	0	0	0
AT1G08125	Cts	717	680	695	667	821	765	721	721	729	710	653	564	679	750	716	752	592	668	682	789	745	760	661	682	625	682	642	547	448	697	716	684	806	836	829	754	672	899	771
AT1G08130	Cts	1466	1677	1346	1563	1586	1843	905	1269	1292	1280	1306	1099	1319	1195	1467	1142	881	1188	1162	1475	1108	705	704	729	1122	1048	1065	782	425	607	787	724	989	435	678	648	534	590	517
AT1G08135	Cts	0	0	0	0	1	0	0	0	0	0	0	0	0	0	0	0	0	1	0	1	0	1	1	1	0	0	0	0	0	1	0	1	1	0	0	0	0	0	0
AT1G08140	Cts	2	1	1	2	0	0	1	1	0	0	0	0	0	0	0	0	0	5	1	1	0	1	3	1	3	2	0	1	1	3	1	0	0	2	4	5	9	8	11
AT1G08150	Cts	2	0	0	2	0	0	0	1	0	0	0	0	0	0	0	1	0	2	0	1	0	0	2	0	2	2	0	2	0	0	0	0	1	5	5	5	9	3	1
AT1G08160	Cts	536	475	420	375	437	448	283	474	393	405	362	429	329	344	397	357	273	363	469	341	370	398	299	294	368	341	293	271	227	195	351	279	378	124	148	136	150	141	66
AT1G08165	Cts	33	35	25	28	21	20	36	34	24	25	31	35	37	35	39	36	29	22	28	41	34	29	24	22	24	20	35	15	20	25	26	17	27	20	29	19	22	35	26
AT1G08170	Cts	1	2	2	2	2	3	2	3	1	3	7	4	2	9	7	5	5	5	6	3	1	5	4	0	10	5	2	4	4	6	2	5	2	7	10	6	6	8	11
AT1G08180	Cts	93	96	120	107	100	116	120	114	112	115	131	116	101	129	105	120	83	123	114	176	112	160	83	117	106	96	93	71	52	100	132	67	165	121	248	130	138	158	153
AT1G08190	Cts	3249	3621	3561	3289	3613	3894	2732	3410	4155	4136	3944	3960	3660	3382	3721	3643	3386	3830	4532	3954	3449	4744	4211	3630	3524	3842	3645	3294	2859	3379	3860	3957	4721	4621	5697	5039	4394	4795	4420
AT1G08200	Cts	9117	8358	8107	7903	8727	8400	7582	9062	8808	9406	8632	7670	8001	8121	8441	8554	13588	20899	14246	8419	15867	11414	11287	12268	9839	11675	10644	19247	16058	21876	14617	17169	14399	11032	10154	13881	9443	11007	11377
AT1G08210	Cts	848	753	664	750	779	863	584	784	842	624	607	637	685	799	827	774	705	820	908	942	837	1020	888	887	779	757	825	1022	758	889	985	940	1193	1045	1084	971	877	1004	817
AT1G08220	Cts	293	347	233	233	292	329	201	275	430	358	288	221	270	278	302	306	270	308	320	313	288	226	241	228	239	203	222	156	78	154	124	139	172	265	265	300	218	273	239
AT1G08230	Cts	412	421	376	319	412	429	342	395	685	369	445	384	526	580	506	470	502	767	592	492	703	1075	1178	698	484	773	551	509	398	815	527	439	492	2721	2959	2808	2103	2908	2791
AT1G08240	Cts	0	0	0	0	0	0	0	0	0	0	0	0	0	0	0	0	0	0	0	0	0	0	0	0	0	0	0	0	0	0	0	0	0	0	0	0	0	0	0
AT1G08250	Cts	252	89	123	27	14	66	67	19	0	95	40	77	100	44	73	271	356	482	302	218	365	155	136	35	0	5	0	2	146	320	0	0	0	325	371	461	437	548	587
AT1G08260	Cts	993	1553	1447	1621	1831	1827	1038	1413	2169	1687	1396	1375	1441	1441	1580	1130	757	1096	1451	1435	1097	743	578	948	958	999	1008	1057	425	701	1024	941	1444	302	566	458	393	264	233
AT1G08270	Cts	34	26	25	33	36	27	28	35	47	31	42	33	30	47	39	53	52	52	56	35	60	52	34	41	28	23	26	52	58	51	49	43	37	53	55	43	42	57	41
AT1G08280	Cts	293	299	289	256	286	327	200	290	378	388	389	277	318	318	348	346	284	394	504	450	417	252	218	242	199	224	221	128	54	116	158	150	207	174	179	230	159	175	184
AT1G08290	Cts	90	85	65	52	70	86	81	83	78	105	73	59	72	95	82	134	250	393	198	93	160	156	118	117	137	243	99	450	478	538	214	402	169	296	287	427	494	517	340
AT1G08300	Cts	121	154	164	183	198	199	128	127	184	118	145	125	125	138	158	250	267	288	204	246	242	277	253	144	133	158	184	255	210	258	230	212	178	183	211	194	188	216	192
AT1G08310	Cts	16	28	18	9	16	11	10	13	16	7	12	13	16	11	12	12	17	13	6	8	14	20	26	15	11	21	12	8	20	19	15	12	21	44	44	29	53	38	46
AT1G08315	Cts	322	336	287	288	323	271	308	315	356	297	330	278	354	407	357	402	476	447	395	324	334	1015	1266	867	773	919	731	892	1106	1041	696	924	549	1254	1113	990	1042	1424	1031
AT1G04647	Cts	0	0	0	0	0	0	0	0	0	0	0	0	0	0	0	0	0	0	0	0	0	0	0	0	0	0	0	0	0	0	0	0	0	0	0	0	0	0	0
AT1G08320	Cts	33	18	19	29	63	99	14	31	59	24	4	12	25	37	26	63	24	30	19	39	16	37	25	43	26	42	14	72	35	37	27	28	34	42	70	67	69	119	70
AT1G04653	Cts	0	0	0	0	0	0	0	0	0	0	0	0	0	0	0	0	0	0	0	0	0	0	0	0	0	0	0	0	0	0	0	0	0	0	0	0	0	0	0
AT1G08340	Cts	79	69	74	53	98	176	88	117	121	99	95	70	61	71	77	90	58	143	112	95	122	122	100	128	100	96	83	192	386	484	147	400	275	408	368	451	546	1313	547
AT1G08350	Cts	427	453	375	399	503	520	380	456	523	434	417	426	424	485	460	473	352	412	470	544	385	329	364	376	374	361	377	295	211	288	350	298	431	292	325	295	249	238	229
AT1G08360	Cts	11407	11149	9377	9589	11045	13060	8546	12751	14589	12412	12507	8502	11063	11178	10921	10122	7018	9354	10947	12727	10800	5747	5320	9021	8932	7357	8348	7085	3350	4789	7191	6512	10566	4721	5709	5953	4427	5459	5720
AT1G08370	Cts	1844	1667	1396	1397	1566	1588	914	1288	1448	1289	1290	1248	1330	1409	1351	1648	1460	1798	1526	1421	1437	1731	1649	1671	1383	1578	1481	1431	1232	1390	1252	1206	1124	1406	1834	1655	1546	1477	1382
AT1G08380	Cts	133035	115868	130115	141531	132279	122561	127998	135846	116324	126911	127250	139781	132804	126468	132343	103104	92060	97013	111832	122932	112894	79015	62431	100708	116284	88222	113848	96827	76814	76748	114140	107540	112347	41741	31808	37786	25158	22414	27046
AT1G08390	Cts	312	302	335	359	310	322	319	344	293	309	322	307	276	256	298	215	185	216	249	275	253	143	98	216	225	208	214	185	135	154	213	209	273	96	82	109	71	85	68
AT1G08400	Cts	191	218	188	188	219	250	157	182	233	210	205	188	200	253	268	259	253	311	272	270	231	291	286	230	211	203	204	185	189	197	153	213	191	374	426	375	397	442	385
AT1G08410	Cts	886	1003	823	950	1076	1160	735	909	1136	1005	946	704	928	896	943	1127	1012	1260	947	1229	901	823	727	771	796	774	871	579	396	501	541	512	645	766	895	909	759	905	926
AT1G08420	Cts	2574	2935	2614	2596	3203	2940	1925	2314	2707	2816	2563	2663	2920	2998	2907	3417	3157	3764	3542	3261	2674	4206	3899	3439	2966	3678	3306	3588	3589	3816	3290	3796	3416	3988	4858	3684	4304	4461	3689
AT1G08430	Cts	4	5	11	6	3	4	9	20	11	14	8	25	17	20	22	8	1	9	6	6	9	4	3	2	8	2	7	1	0	1	0	4	5	1	1	1	1	1	2
AT1G08440	Cts	18	9	9	22	17	26	5	10	4	25	10	28	7	10	8	16	6	11	13	23	28	14	9	20	12	17	7	22	9	21	17	7	24	10	20	15	22	29	6
AT1G08450	Cts	9839	8686	7338	7834	14145	10594	9115	9315	5029	6326	5901	8525	8901	11060	8400	13347	9711	11480	6725	9169	5270	14930	11134	11234	11281	19605	14075	9078	9071	8869	8058	9127	5676	8345	10897	8567	12561	8759	9798
AT1G08460	Cts	1565	1190	1033	1228	1676	1332	1040	1183	1192	1341	1182	1438	1362	1608	1271	1516	1331	1454	1214	1303	1207	1914	1944	1697	1416	1745	1573	1702	1666	1811	1534	1633	1452	2575	2606	2078	1971	2289	2146
AT1G08465	Cts	762	697	618	700	778	711	593	646	633	553	540	589	581	545	642	735	502	563	636	772	624	740	563	603	642	585	603	433	375	389	557	489	538	449	654	537	422	400	405
AT1G08470	Cts	880	850	767	769	873	926	929	902	925	952	926	882	909	945	982	832	670	832	1014	942	1017	1091	913	852	1005	1005	1107	650	383	604	864	747	1091	520	590	567	433	474	432
AT1G08480	Cts	1609	1358	1134	1172	1407	1479	1452	1718	1879	1812	1698	1442	1491	1585	1544	1458	1301	1582	1588	1584	1851	1642	1550	1452	1389	1410	1290	1175	956	1249	1283	1182	1339	1573	1671	1685	1506	1511	1427
AT1G08490	Cts	2367	2426	2084	2380	2622	2507	1593	2121	2243	2425	2237	2056	2503	2440	2634	2522	2156	2663	2661	2619	2125	2264	2138	2247	2320	2235	2421	1758	1356	1702	1634	1785	1761	1674	1741	1771	1669	1825	1723
AT1G08500	Cts	43	47	36	42	51	34	38	54	37	45	38	48	63	59	63	39	57	81	43	54	63	121	113	73	86	112	88	61	81	47	84	81	79	71	75	37	51	68	41
AT1G08510	Cts	4851	4476	3963	4260	4509	4175	3147	3929	3500	3574	3508	4226	4227	4363	3941	4277	4047	3961	4662	3944	3681	9134	8890	6956	5558	6580	6893	6151	7095	5615	6859	8398	6829	7584	6572	5359	4564	5674	4907
AT1G08520	Cts	11664	12974	13062	13515	12500	13176	11241	12730	14625	13039	13159	12189	15130	14823	14219	10796	8735	10679	13179	13977	11219	8044	6928	11137	11426	9695	11554	9924	6491	8082	12323	10514	14077	6542	6014	6357	4860	5455	4563
AT1G08530	Cts	406	417	422	420	585	470	464	512	576	574	499	472	477	525	456	500	399	419	502	528	430	441	396	437	385	399	434	248	206	223	293	329	428	246	283	299	227	241	223
AT1G08540	Cts	4956	5159	5705	6122	5718	5760	3830	4564	4980	4596	4733	4585	4758	4875	5391	4372	3276	3958	4406	5653	3856	2564	2247	3281	3834	3094	3821	3506	2423	2943	4180	3420	4867	1902	2058	1841	1699	1945	1701
AT1G08550	Cts	4439	4431	4914	6382	5634	4664	5095	4704	3379	3888	4154	4609	6108	5575	6102	5731	5537	4841	4347	5959	3756	3299	2414	3538	4880	4150	5191	4811	3763	4215	5170	4691	3789	2469	2138	2044	2022	1898	1962
AT1G08560	Cts	1327	1665	1170	1239	1192	2016	1513	1728	1649	1379	1168	1045	1056	959	1212	1330	689	954	947	1951	976	524	345	892	881	812	861	1030	263	530	994	709	1899	36	185	97	142	35	41
AT1G08570	Cts	3214	2813	2357	2507	3501	3419	3210	2808	2121	2446	2715	2978	3728	3620	3197	3821	3232	3031	2175	3303	2086	5718	4199	5327	4364	4115	4157	4367	2911	4651	4661	4799	3657	6057	6335	5439	5381	5259	4704
AT1G08580	Cts	1241	1446	1264	1249	1445	1763	1346	1685	1518	1559	1478	1062	1263	1350	1309	1447	1085	1543	1273	1692	1298	811	630	880	1036	903	922	554	290	431	494	445	648	548	708	855	697	835	835
AT1G08590	Cts	209	284	227	281	304	266	150	241	315	309	218	263	286	282	292	282	220	252	305	293	294	275	249	324	216	199	228	255	230	209	320	287	405	186	265	199	200	206	196
AT1G08592	Cts	0	0	0	0	0	0	0	0	0	0	0	0	0	0	0	0	0	0	0	0	0	0	0	0	0	0	0	0	0	0	0	0	0	0	0	0	0	0	0
AT1G08600	Cts	1160	1606	1299	1476	1724	1774	898	1254	1538	1425	1278	1400	1609	1711	1588	1563	1166	1489	1426	1614	1155	1647	1476	1115	1336	1771	1482	1214	996	1321	1076	1189	1531	1905	2534	2137	2219	2366	1975
AT1G08610	Cts	377	408	334	351	365	463	299	309	440	368	396	229	352	292	365	400	221	281	313	459	263	206	229	220	290	223	269	205	111	151	196	196	288	307	399	413	277	337	338
AT1G04657	Cts	0	0	0	0	0	0	0	0	0	0	0	0	0	0	0	0	0	0	0	0	0	0	0	0	0	0	0	0	0	0	0	0	0	0	0	0	0	0	0
AT1G08620	Cts	965	1158	1107	1278	1372	1358	749	940	1358	1352	1067	1271	1300	1293	1401	1512	1469	1734	1458	1458	1115	1657	1528	1139	1127	1495	1317	1584	1541	1894	1218	1410	1355	2197	2669	2466	2435	2692	2298
AT1G08630	Cts	99	70	47	49	153	128	104	78	94	41	69	41	97	96	63	281	123	78	83	169	86	404	480	480	123	200	154	253	160	289	378	185	347	656	1189	888	629	1212	878
AT1G08640	Cts	4087	4133	3495	3197	3539	3913	2994	4034	4488	4442	4329	2897	3836	3722	3825	2821	2048	2941	3387	3648	3288	2114	2127	2534	2520	2231	2240	1590	1060	1375	1683	1679	2387	2361	2666	2616	2195	2375	2451
AT1G08645	Cts	0	2	0	0	0	0	0	0	0	0	0	0	0	0	0	0	0	0	0	0	0	0	0	0	0	0	0	0	0	0	0	0	0	0	0	0	0	0	0
AT1G08650	Cts	2898	2132	1341	1587	1661	1320	1638	1392	644	839	645	924	807	716	1321	2866	3011	2018	1627	2413	1424	1027	1072	740	1231	1457	1301	1440	1846	1327	1565	1205	1191	964	1120	979	1233	1143	1038
AT1G08660	Cts	1410	1541	1530	1597	1667	1680	1669	1701	1982	1740	1639	1607	1718	1712	1750	1680	1292	1704	1868	1740	1670	1785	1573	1776	1721	1725	1797	1046	731	985	1479	1226	1876	1063	1315	1367	828	965	885
AT1G08670	Cts	2	0	0	0	2	0	0	0	0	0	0	0	0	0	0	0	0	0	0	0	1	0	0	0	0	0	0	0	0	0	0	0	0	0	1	0	0	0	0
AT1G08680	Cts	1464	1512	1427	1490	1697	1793	909	1209	1488	1484	1394	1338	1514	1584	1494	1460	1320	1594	1570	1538	1527	1703	1380	1545	1343	1502	1481	1694	1275	1658	1627	1562	1685	1769	1895	1717	1542	1800	1561
AT1G08695	Cts	0	0	0	0	0	0	0	0	0	0	0	0	0	0	0	0	0	0	0	0	0	0	0	0	0	0	0	0	0	0	0	0	0	0	1	0	0	0	0
AT1G08700	Cts	1383	1445	1079	1192	1227	1301	910	1202	1239	1096	1111	1023	1170	1195	1115	1266	1030	1079	1076	1100	892	1053	885	1164	1020	1053	1056	899	700	845	855	933	1041	780	964	767	843	815	730
AT1G08710	Cts	319	352	329	324	392	422	302	394	394	349	393	313	388	412	417	449	383	432	438	361	398	590	544	526	376	424	385	462	403	532	450	427	482	763	850	680	776	831	816
AT1G08720	Cts	1265	1347	1201	1318	1620	1388	1212	1220	1124	1241	1127	1366	1486	1474	1413	1677	1545	1805	1640	1448	1192	2752	2795	2494	1939	2569	2116	3563	3452	3709	2888	3960	2195	3787	3606	4311	4107	4341	3774
AT1G08730	Cts	75	79	69	81	90	77	49	86	128	73	59	78	84	77	82	81	26	53	70	84	72	43	38	46	73	64	74	35	17	26	41	41	101	52	61	53	32	24	22
AT1G08750	Cts	637	573	560	582	724	635	446	631	622	670	589	554	692	658	542	598	521	675	676	623	620	694	587	712	605	633	573	470	362	443	486	454	572	483	518	476	417	485	459
AT1G08760	Cts	592	667	596	567	812	747	590	601	675	633	542	637	619	662	627	780	611	714	654	754	646	812	664	758	717	759	813	615	557	679	829	723	845	784	1064	786	806	994	803
AT1G08770	Cts	747	643	512	535	593	619	657	670	696	685	658	534	614	603	632	772	840	966	783	662	744	1085	1145	983	649	760	664	1019	968	952	945	1083	690	1326	1272	1167	1073	1523	1161
AT1G08780	Cts	580	584	454	519	651	669	505	687	692	614	588	488	627	617	667	621	498	617	664	667	679	634	588	676	574	667	603	693	425	568	641	690	770	678	666	620	573	670	654
AT1G08790	Cts	0	0	0	0	0	0	0	0	0	0	0	0	0	0	0	0	0	0	0	0	0	0	0	0	0	0	0	0	0	0	0	0	0	0	0	0	0	0	0
AT1G08800	Cts	696	844	814	842	809	1015	536	700	622	779	703	725	1010	1082	936	1170	2068	3126	1476	1078	1304	1688	1583	1282	1011	1369	1293	2885	3046	2980	1376	2374	1250	2194	2279	2167	2850	3363	2692
AT1G08810	Cts	309	329	373	423	435	394	331	371	282	300	340	295	343	335	407	429	359	443	387	448	357	355	250	287	269	270	306	260	228	326	351	227	307	254	266	233	222	303	344
AT1G08820	Cts	1486	1364	1142	1247	1657	1483	1105	1372	1402	1557	1400	1514	1609	1702	1521	1840	1878	2194	1978	1557	1871	2938	2733	2275	1842	2622	2149	2358	2131	2754	2033	2309	1994	3389	3652	2979	3288	3466	3329
AT1G04667	Cts	0	0	0	0	0	0	0	0	0	0	0	0	0	0	0	0	0	0	0	0	0	0	0	0	0	0	0	0	0	0	0	0	0	0	0	0	0	0	0
AT1G08830	Cts	14589	15499	13731	10297	13413	13129	19425	21301	22211	23625	19296	17357	18265	17322	16491	18808	16564	21166	25118	17865	27610	23093	23166	22524	18685	19273	16648	20704	12316	22115	19093	15937	20191	22172	24375	24835	20399	24147	23776
AT1G08840	Cts	298	469	398	480	466	516	232	362	455	471	374	383	543	429	518	438	261	338	427	492	330	330	352	362	420	470	511	294	136	181	238	235	371	300	410	374	239	275	269
AT1G08845	Cts	249	234	216	258	277	277	200	245	233	248	217	191	208	217	250	265	196	283	221	251	219	255	199	229	233	208	246	211	166	186	205	178	204	228	252	208	203	292	217
AT1G08860	Cts	35	42	19	10	49	44	16	22	11	6	6	9	8	7	3	50	30	18	12	16	4	19	22	20	24	39	22	128	75	66	50	53	18	10	15	21	43	14	11
AT1G08870	Cts	0	0	0	0	0	0	0	0	0	0	0	0	0	0	0	0	0	0	0	0	0	0	0	0	0	0	0	0	0	0	0	0	0	0	0	0	0	0	0
AT1G08880	Cts	2739	2507	2554	2882	3330	3197	2551	3384	2892	3370	3096	2744	2831	2804	2923	2969	2411	3153	2983	3387	2861	1881	1569	2355	2545	1888	2483	1851	1099	1595	1973	1331	2373	1244	1603	1247	1527	1613	1536
AT1G08890	Cts	316	255	252	318	367	220	219	325	299	443	556	715	795	816	618	335	398	452	364	320	336	1735	2028	749	619	823	637	509	750	535	515	657	597	3243	3369	2656	2049	2481	1917
AT1G08900	Cts	1407	1526	1310	1516	1821	1590	1592	1531	1169	1148	1115	1434	1854	1854	1663	1382	1337	1336	1192	1224	1045	3501	2777	2456	2141	2442	2259	2050	1903	2204	2225	1806	1639	3358	3159	2914	2452	2702	2620
AT1G08910	Cts	1148	1251	995	1030	1412	1380	660	908	1344	1128	1189	1010	1212	1174	1253	1197	905	1299	1106	1163	1111	1184	971	1081	1041	1174	1094	1002	768	836	841	915	1016	1067	1399	1270	1115	1216	1172
AT1G04673	Cts	0	0	0	0	0	0	0	0	0	0	0	0	0	0	0	0	0	0	0	0	0	0	0	0	0	0	0	0	0	0	0	0	0	0	0	0	0	0	0
AT1G04677	Cts	0	0	0	0	0	0	0	0	0	0	0	0	0	0	0	0	0	0	0	0	0	0	0	0	0	0	0	0	0	0	0	0	0	0	0	0	0	0	0
AT1G04683	Cts	0	0	0	0	0	0	0	0	0	0	0	0	0	0	0	0	0	0	0	0	0	0	0	0	0	0	0	0	0	0	0	0	0	0	0	0	0	0	0
AT1G08920	Cts	732	713	660	719	777	791	805	865	548	720	630	672	1448	1423	930	752	1743	2186	1049	608	1424	1931	2811	1399	1616	3209	1727	3051	3158	3949	2021	2819	1538	4005	5419	6231	5935	7804	5021
AT1G08930	Cts	6145	6434	5027	5444	6988	5799	6291	5850	4207	3725	3468	3946	6399	6124	6026	14089	14131	11575	12253	9713	9387	54007	60176	36546	27097	30407	29906	26399	28376	21280	20447	28387	16611	49240	42144	40290	34006	35474	31975
AT1G08940	Cts	209	229	223	241	209	297	269	291	224	202	239	211	329	362	331	358	412	352	440	342	358	782	831	662	514	748	550	730	533	753	543	652	456	897	932	953	957	1352	1181
AT1G08950	Cts	0	0	0	0	0	0	0	0	0	0	0	0	0	0	0	0	0	0	0	0	0	0	0	0	0	0	0	0	0	0	0	0	0	0	0	0	0	0	0
AT1G08960	Cts	562	709	515	483	538	597	337	431	629	580	540	467	558	613	599	612	570	732	719	659	566	575	536	538	506	535	516	380	370	365	366	419	418	399	452	444	381	426	382
AT1G08970	Cts	1595	1586	1456	1653	1809	1814	1439	1779	1728	1572	1638	1553	1744	1825	1698	1689	1420	1789	1624	1568	1504	2044	1952	1852	1730	1991	1812	1628	1253	1545	1679	1453	1555	2023	2305	2233	1794	2092	2124
AT1G08980	Cts	2903	2448	2276	2765	2739	2321	2422	2561	2123	2313	2213	2732	3203	3552	3014	2796	3051	2737	2896	3059	2520	5969	4779	5983	5347	5961	5377	5906	5238	5219	6132	6880	5342	6827	5797	5141	4867	4820	4154
AT1G08985	Cts	0	0	0	0	0	0	0	0	0	0	0	0	0	0	0	0	0	0	0	0	0	0	0	0	0	0	0	0	0	0	0	0	0	0	0	0	0	1	0
AT1G08990	Cts	0	1	1	1	5	0	4	2	12	5	1	2	1	3	2	1	1	2	0	4	2	1	5	4	4	6	0	1	0	2	2	4	2	5	10	10	7	13	5
AT1G09000	Cts	114	160	110	148	149	188	112	145	150	145	106	108	117	117	140	112	101	135	133	162	111	93	59	94	95	102	84	120	72	113	116	98	132	43	59	74	56	67	54
AT1G09010	Cts	3136	3352	3020	3119	3738	3444	2899	2984	3453	3531	3131	3386	3783	3822	3592	2748	2212	2650	3012	3098	2732	3857	2922	3307	3354	3463	3309	3409	2719	3817	3997	3444	4575	3384	3711	3046	3249	3638	2971
AT1G09020	Cts	2134	2457	2023	2134	2375	2300	1508	1924	2151	2176	1942	1975	2172	2130	2251	2334	2078	2516	2305	2256	1952	2142	2033	1986	2063	2274	2241	2037	1809	2103	1824	2100	2091	1994	2295	2079	1988	2068	1844
AT1G09030	Cts	0	0	0	0	0	0	0	0	0	0	0	0	0	0	0	0	0	0	0	0	0	0	0	0	0	0	0	0	0	0	0	0	0	0	0	0	0	0	0
AT1G09040	Cts	193	201	184	205	235	254	165	184	185	175	141	160	197	198	200	256	230	276	245	251	184	233	219	232	239	275	242	217	181	224	208	219	191	205	212	202	206	249	230
AT1G09050	Cts	200	209	242	238	360	268	222	250	248	226	179	233	247	249	229	296	287	324	275	294	235	266	216	269	265	352	306	285	236	271	240	286	230	184	228	202	241	274	246
AT1G09060	Cts	1825	2053	1899	2107	2387	2481	1833	2052	2181	2086	1834	2018	2194	2165	2106	1975	1831	1955	2208	2139	1857	3719	3294	3580	3228	4091	3336	3999	2987	3920	3362	3913	2846	4211	4125	4086	3507	4335	3485
AT1G09070	Cts	6900	8088	6239	5701	8601	9339	10350	8841	6690	6062	5853	6721	7014	7007	6683	10393	15081	15743	13231	9020	10861	38600	50011	30856	43593	68277	39474	48447	48376	53061	29095	50027	14186	94296	79003	98107	79052	91131	84901
AT1G09080	Cts	1220	1007	502	728	1773	1147	694	559	324	433	367	881	581	757	733	929	450	1218	250	351	68	599	251	436	1344	4043	1659	333	571	428	215	442	66	127	346	223	422	239	168
AT1G09090	Cts	1	0	1	1	0	0	1	3	1	3	0	0	1	2	2	1	2	2	1	1	6	0	1	4	1	2	0	6	1	1	2	1	3	3	1	1	1	4	3
AT1G09100	Cts	1084	1165	1020	1008	1447	1187	1128	1115	1144	1253	1138	1112	1161	1138	1186	1335	1010	1142	1344	1397	1241	1634	1465	1202	1140	1411	1245	1097	1000	1417	1231	1105	1223	2029	2022	1938	1898	2156	1978
AT1G09110	Cts	0	0	0	0	0	0	0	0	0	0	0	0	0	0	0	0	0	0	0	0	0	0	0	0	0	0	0	0	0	0	0	0	0	0	0	0	0	0	0
AT1G09130	Cts	8904	8684	7561	7881	9237	8506	5240	7143	7976	9298	8820	7730	9512	9542	9502	7739	7777	8946	7766	7757	7282	9654	8813	7853	7564	8523	8270	9000	8237	9393	7152	7954	7463	11282	10847	9499	9568	10318	10737
AT1G09140	Cts	2624	2940	2368	2546	2850	2913	2099	2643	2931	2629	2610	2667	2815	3095	2797	2783	2661	2916	3057	3034	3066	3661	3516	2776	2326	2573	2562	3164	2878	3731	3382	3434	3331	6008	7211	5811	5910	6654	5901
AT1G09150	Cts	1427	1533	1338	1460	1799	1675	1130	1540	1768	1702	1671	1425	1578	1562	1463	1546	1178	1514	1650	1740	1552	1403	1181	1407	1460	1370	1364	1073	846	1075	1084	1110	1706	1402	1467	1415	1265	1253	1145
AT1G09155	Cts	3	4	3	4	10	10	14	13	19	12	19	6	7	1	9	11	13	19	13	6	16	5	3	5	5	5	1	15	9	131	8	7	7	7	7	4	7	10	10
AT1G09157	Cts	2	1	3	0	1	2	1	0	3	4	1	1	3	1	2	1	2	4	5	0	10	1	4	0	3	4	0	3	3	52	5	7	1	3	1	6	2	7	3
AT1G09160	Cts	1370	1448	1282	1350	1412	1547	1214	1463	1517	1246	1201	1108	1248	1278	1226	1132	835	1088	1298	1392	1119	1419	1649	1347	1573	1738	1479	1424	1287	1228	1455	1464	1499	1621	1453	1585	1240	1455	1105
AT1G09170	Cts	32	42	50	55	27	33	33	37	15	38	29	39	35	36	53	26	22	32	25	26	25	43	35	19	30	34	36	27	9	9	20	17	24	7	11	5	4	12	5
AT1G09176	Cts	4	0	4	2	4	4	3	2	5	2	3	3	8	7	2	4	4	9	2	1	6	8	6	2	7	12	8	8	12	15	5	15	1	12	17	21	31	65	22
AT1G09180	Cts	128	89	83	81	97	97	115	109	67	110	70	96	106	79	102	35	71	142	126	30	156	26	38	29	56	75	63	108	99	193	89	95	45	63	104	99	130	152	172
AT1G09190	Cts	124	118	100	91	138	133	94	105	172	114	126	77	125	123	133	113	93	105	106	138	99	86	81	70	98	93	85	107	70	99	91	100	105	108	137	133	117	109	107
AT1G09195	Cts	424	532	466	560	635	530	539	602	488	468	467	556	669	627	580	802	721	801	731	640	511	833	763	658	615	639	620	701	716	843	701	734	671	940	1068	815	918	969	834
AT1G09200	Cts	3678	3742	3283	3433	3955	4090	3194	4396	3514	3541	3544	2895	2996	2755	3289	2590	1655	2548	2898	3689	3028	980	868	1909	2215	1752	1914	1593	564	896	1613	1458	2490	96	275	255	222	77	93
AT1G09210	Cts	12484	9562	8031	8672	15187	11649	8160	9433	8000	9235	7915	8564	8201	8841	9168	8799	5725	9593	7570	6930	7133	7567	6014	6913	9269	15236	10412	4135	2786	4408	4282	4065	5696	3463	4590	3791	3805	3656	3340
AT1G09220	Cts	64	72	46	44	56	56	53	69	74	57	60	48	76	61	72	49	45	66	53	58	54	42	42	38	34	46	28	57	38	52	41	40	48	66	56	75	52	60	59
AT1G09230	Cts	900	874	863	737	1008	953	623	673	945	762	760	680	764	864	842	904	766	958	851	882	812	971	870	747	732	811	822	601	500	751	463	583	506	1159	1096	973	989	1171	1036
AT1G09240	Cts	1437	1879	1341	920	1063	1746	971	1447	2378	1276	1457	856	1938	2121	1525	1459	1684	2500	1292	940	1371	2690	2633	1517	1322	2370	1557	1607	2169	2806	617	1307	455	4373	4381	3247	4423	5585	4436
AT1G09245	Cts	0	0	0	0	0	0	0	0	0	0	0	0	0	0	1	0	0	0	0	0	0	1	0	0	0	0	0	0	1	0	0	0	0	2	1	0	1	0	0
AT1G04687	Cts	0	0	0	0	0	0	0	0	0	0	0	0	0	0	0	0	0	0	0	0	0	0	0	0	0	0	0	0	0	0	0	0	0	0	0	0	0	0	0
AT1G04693	Cts	0	0	0	0	0	0	0	0	0	0	0	0	0	0	0	0	0	0	0	0	0	0	0	0	0	0	0	0	0	0	0	0	0	0	0	0	0	0	0
AT1G09250	Cts	796	673	843	793	719	898	1061	917	743	690	617	741	762	747	858	862	815	798	1161	1029	1051	1341	1016	1198	1070	1120	923	1808	1645	1317	2142	2205	1692	1917	1649	2119	1182	1582	1646
AT1G09260	Cts	4	0	0	1	4	0	0	0	0	0	0	0	0	0	0	1	1	1	0	3	0	1	0	5	0	1	1	7	5	2	4	2	1	0	2	2	1	0	0
AT1G09270	Cts	2558	2861	2298	2419	2684	2841	2120	2351	2549	2556	2315	2409	2649	2769	2890	3117	3053	3789	3428	3127	2888	3780	3448	3107	2949	3458	3198	3404	3275	3764	3039	3383	3270	3885	4289	4113	4147	4687	4308
AT1G09280	Cts	868	736	646	802	844	831	739	823	975	759	691	785	875	1020	870	811	714	818	934	894	852	1068	956	1143	931	1031	1020	1032	795	1061	1108	1001	1231	1288	1396	1082	1177	1256	1071
AT1G09290	Cts	464	462	413	446	526	554	628	489	572	483	490	369	490	449	513	527	421	476	450	616	497	446	339	423	425	424	425	333	233	340	369	305	422	363	430	417	364	485	424
AT1G09300	Cts	426	433	371	331	469	463	309	366	529	398	364	264	395	383	349	440	359	387	294	362	337	290	262	287	281	311	315	338	238	308	236	217	249	293	368	310	282	305	295
AT1G09310	Cts	27119	20557	21852	23860	19248	23672	20914	28486	39672	39230	40569	31007	26685	27224	24884	15685	10913	14356	26706	21446	29327	28068	28168	23216	21515	19641	24934	8029	8391	7032	20918	13467	30954	13951	21858	12434	10491	14670	12926
AT1G09320	Cts	487	450	410	476	489	538	412	403	443	473	404	405	476	499	510	498	510	586	505	548	453	655	516	643	484	504	538	640	504	671	555	593	547	613	694	587	638	685	677
AT1G09330	Cts	1381	1272	1179	1145	1532	1425	1926	1734	1539	1436	1332	1260	1394	1336	1343	1758	1646	1985	1754	1565	1446	1943	1894	1790	1454	1600	1471	1424	1249	1305	1354	1403	1293	1840	1819	1834	1654	1797	1607
AT1G09340	Cts	36971	38194	35821	32277	32408	36001	34117	35084	38616	39813	43424	30829	34642	31522	37005	28656	24129	28880	31662	36983	30520	17018	13569	24971	30906	21138	28513	20830	16822	15852	26718	23821	24626	11432	9999	11356	7677	8037	9518
AT1G09350	Cts	106	69	66	93	85	83	43	203	198	308	502	479	466	499	356	124	237	401	324	228	574	266	344	126	247	157	178	68	204	96	72	117	116	1435	2238	1869	938	1304	1107
AT1G09360	Cts	0	0	0	0	0	0	0	0	0	0	0	0	0	0	0	0	0	0	0	0	0	0	0	0	0	0	0	0	0	0	0	0	0	0	0	0	0	0	0
AT1G09370	Cts	2	3	2	5	1	2	2	3	1	4	4	0	3	3	4	1	2	1	2	1	0	4	4	4	3	3	0	3	0	0	1	2	1	0	0	3	0	0	0
AT1G09380	Cts	2	0	3	2	4	0	8	5	15	6	2	0	31	4	0	0	2	3	2	3	3	11	37	16	10	16	11	5	17	3	2	14	8	21	52	45	49	112	53
AT1G09390	Cts	1233	1169	1057	1058	1296	1164	902	1279	976	1135	1140	1141	1178	1127	1089	943	677	593	844	951	704	866	763	1147	1110	980	999	1194	1058	743	1207	1452	1427	1034	613	691	737	547	489
AT1G04697	Cts	0	0	0	0	0	0	0	0	0	0	0	0	0	0	0	0	0	0	0	0	0	0	0	0	0	0	0	0	0	0	0	0	0	0	0	0	0	0	0
AT1G09400	Cts	12	7	8	7	4	8	4	16	6	13	13	5	10	10	13	8	10	9	8	7	4	21	24	14	8	18	10	22	26	31	14	27	12	52	67	33	57	85	55
AT1G09410	Cts	47	45	50	29	48	49	45	56	72	55	43	33	60	44	57	44	34	50	64	50	55	41	44	41	30	35	45	82	81	80	58	82	67	76	70	76	63	66	58
AT1G09415	Cts	519	473	473	579	577	553	483	620	530	561	505	587	660	787	539	482	348	384	469	458	415	769	730	783	654	636	617	898	613	819	936	872	677	1067	724	795	638	819	810
AT1G09420	Cts	269	310	228	295	377	415	228	267	217	236	240	236	261	289	270	339	219	251	191	477	181	225	178	257	158	202	233	251	124	195	195	168	360	223	301	268	305	320	300
AT1G09421	Cts	0	0	0	0	0	0	0	0	0	0	0	0	0	0	0	0	0	0	0	0	0	0	0	0	0	0	0	0	0	0	0	0	0	0	0	0	0	0	0
AT1G09430	Cts	3440	3500	3349	3446	4215	3915	4358	3878	3010	3225	3017	3370	4330	4552	3689	5653	5351	5200	4620	4990	4051	6009	5158	6440	5029	5498	5293	6014	4607	5950	5994	5846	5305	6296	5196	5169	5382	6622	5016
AT1G09440	Cts	385	368	476	373	489	491	439	446	400	478	467	400	412	359	405	334	215	254	382	353	307	394	325	329	348	285	353	203	219	269	350	322	395	330	389	300	363	453	263
AT1G09450	Cts	228	248	225	250	320	321	246	294	292	212	160	201	179	167	190	197	105	149	210	311	198	88	47	133	146	141	152	150	27	86	140	127	270	2	26	21	38	6	12
AT1G09460	Cts	173	187	151	176	188	235	113	124	165	111	80	84	116	146	164	201	128	140	161	207	112	176	204	353	207	160	184	364	217	179	416	262	350	50	94	66	66	57	38
AT1G09470	Cts	198	237	227	239	271	335	259	290	296	212	192	159	142	164	168	210	153	210	235	381	259	62	67	127	118	83	120	160	34	80	130	113	241	10	38	21	33	15	6
AT1G09480	Cts	52	62	51	55	67	76	80	72	48	41	30	22	54	54	45	57	99	82	49	55	40	92	104	87	45	68	53	178	122	140	88	90	32	321	381	335	334	403	366
AT1G09483	Cts	0	0	0	0	2	0	0	0	0	0	0	0	1	0	0	0	0	0	0	3	0	0	0	0	0	0	0	0	0	2	0	0	0	0	0	2	0	0	1
AT1G09490	Cts	1298	1241	1162	1125	1287	1284	1501	1241	1136	1030	1040	1050	1205	1141	1162	925	806	858	993	981	874	1334	1168	894	987	1044	995	1119	1370	1259	1318	1399	1213	1509	1598	1244	1408	1672	1279
AT1G09500	Cts	136	169	217	266	430	271	227	124	99	60	79	52	256	294	235	108	313	171	127	63	55	57	246	86	170	376	187	717	584	945	179	295	73	353	396	1297	767	4243	1083
AT1G09510	Cts	0	0	0	0	0	1	0	0	0	0	0	0	0	0	0	0	0	0	0	0	0	0	3	0	1	0	0	3	0	0	0	1	0	18	7	19	8	74	19
AT1G09520	Cts	517	452	384	477	481	557	347	469	465	361	405	335	407	422	420	570	385	445	412	454	404	459	406	586	528	439	476	507	302	426	455	416	457	365	448	386	325	343	329
AT1G09530	Cts	419	525	424	475	470	515	378	422	416	376	398	418	478	382	438	490	402	399	450	558	376	488	331	544	536	534	566	398	307	343	431	293	584	296	456	355	377	360	303
AT1G04703	Cts	0	0	0	0	0	0	0	0	0	0	0	0	0	0	0	0	0	0	0	0	0	0	0	0	0	0	0	0	0	0	0	0	0	0	0	0	0	0	0
AT1G09540	Cts	7	18	10	14	7	32	3	7	16	4	11	43	16	15	13	22	6	7	14	6	2	7	5	17	16	19	30	1	6	14	6	3	13	11	39	5	23	9	7
AT1G09550	Cts	0	0	0	0	1	0	1	0	0	0	0	0	0	0	0	0	0	0	0	0	0	0	0	0	0	0	0	0	0	0	0	0	1	0	0	0	0	0	0
AT1G09560	Cts	3913	5069	3062	2612	3337	3200	2077	2894	1934	2594	2265	1649	3233	3541	2657	5316	4718	4288	2954	2846	2095	6638	8471	7482	5710	7414	6143	4080	4121	3192	3047	3424	2027	3218	2860	2719	3331	2958	2579
AT1G09570	Cts	3492	3876	3958	4722	4730	4404	3688	4093	3907	4206	4089	4865	5725	6595	5334	5849	5235	5295	7342	6395	5345	9569	7389	10089	6616	6627	7472	11349	8647	10046	11538	11078	11665	10685	11687	9598	8579	9577	8443
AT1G09575	Cts	153	180	134	180	180	159	240	210	156	125	123	132	174	186	187	169	198	168	173	162	162	285	337	567	656	617	600	716	683	698	559	789	428	431	251	423	331	369	259
AT1G09580	Cts	372	313	322	332	348	347	320	433	484	428	405	335	360	325	367	389	294	351	417	420	416	261	247	337	309	285	330	257	172	205	264	285	398	157	205	198	178	187	173
AT1G09590	Cts	7855	8859	6781	6414	6816	9403	6079	8420	9024	9405	10237	5696	7141	7071	7356	7089	5123	6810	6918	8714	7446	3648	3481	5351	5743	4863	5014	4562	2081	3185	3863	4033	7203	2879	3459	4524	3217	4008	3817
AT1G09600	Cts	83	99	66	78	105	125	64	77	63	74	64	72	43	48	56	54	25	29	41	91	47	39	20	50	32	39	52	34	12	33	51	27	65	6	22	9	8	7	3
AT1G09610	Cts	28	37	40	25	62	78	55	60	73	47	45	41	43	32	30	51	24	54	55	34	43	62	35	46	47	48	38	33	99	103	66	51	58	115	102	103	117	228	86
AT1G04707	Cts	0	0	0	0	0	0	0	0	0	0	0	0	0	0	0	0	0	0	0	0	0	0	0	0	0	0	0	0	0	0	0	0	0	0	0	0	0	0	0
AT1G09620	Cts	5567	7223	6207	6401	7111	7492	4106	5328	7051	6391	6017	5403	6509	6764	6983	7610	5692	6835	6817	7836	5781	6273	5717	6383	5932	5781	6252	5295	3502	4491	5419	5396	6851	6127	7298	6875	6283	6739	5881
AT1G09625	Cts	0	0	0	0	0	0	0	0	0	0	0	0	0	0	0	0	0	0	0	0	0	0	0	0	0	0	0	0	0	0	0	0	0	0	0	0	0	0	0
AT1G09630	Cts	1005	893	846	942	1014	1103	923	1200	946	1012	878	749	969	930	1089	1289	1006	1179	1038	1162	1033	1056	1038	1300	1270	1260	1231	871	606	744	865	876	917	557	689	611	559	489	510
AT1G09640	Cts	9556	9935	8570	8636	9789	10971	7186	9657	11670	10882	10568	7527	9972	10471	10023	11255	9551	11553	10751	11476	10184	9764	9362	10104	9118	9300	9186	8742	6284	7536	7601	7948	9016	10791	11904	11806	10555	12102	10120
AT1G09645	Cts	689	584	544	572	753	687	762	752	579	611	580	547	638	659	651	881	852	902	857	666	691	1341	1189	1174	1007	1110	1019	897	782	986	936	830	767	1160	1213	1126	1097	863	1193
AT1G09650	Cts	26	21	18	18	35	45	20	21	38	17	12	17	22	11	21	26	7	22	26	35	33	15	7	14	15	18	14	12	7	14	14	10	18	9	9	13	12	12	9
AT1G04713	Cts	0	0	0	0	0	0	0	0	0	0	0	0	0	0	0	0	0	0	0	0	0	0	0	0	0	0	0	0	0	0	0	0	0	0	0	0	0	0	0
AT1G09660	Cts	1295	1202	1204	1135	1280	1363	846	1153	1457	1237	1113	1018	1084	1102	1110	1085	637	840	995	1314	1024	875	701	852	1151	956	1035	598	411	496	537	597	1049	802	850	846	673	751	701
AT1G04717	Cts	0	0	0	0	0	0	0	0	0	0	0	0	0	0	0	0	0	0	0	0	0	0	0	0	0	0	0	0	0	0	0	0	0	0	0	0	0	0	0
AT1G09665	Cts	1	3	0	0	0	2	0	0	0	1	1	0	0	1	0	0	0	1	0	0	0	0	0	0	0	0	0	0	1	1	0	0	1	0	0	0	0	0	1
AT1G09680	Cts	97	106	87	98	154	119	71	104	115	88	87	96	134	149	107	133	88	97	85	104	62	107	80	100	94	115	121	100	54	68	64	60	75	99	113	95	104	94	75
AT1G09690	Cts	16131	16956	14138	14072	14896	19035	15848	18890	18904	19468	18967	12262	16091	16539	16972	15587	10883	13564	15376	19147	16053	7244	6917	12427	13894	10837	11851	10468	4663	7080	11794	10796	18608	5727	6575	8653	6101	7213	6049
AT1G09700	Cts	439	491	477	459	588	652	429	604	682	490	503	345	398	494	464	591	452	552	589	627	532	509	426	557	504	493	486	416	215	296	417	379	545	346	422	424	311	381	380
AT1G09710	Cts	260	259	231	287	295	323	172	264	343	321	303	253	243	250	269	236	155	155	271	319	245	257	189	248	239	207	220	259	158	233	270	232	335	340	414	339	297	355	331
AT1G09720	Cts	1	0	0	0	3	2	1	2	3	0	0	0	0	2	0	1	0	0	0	0	0	0	1	1	4	0	0	0	0	0	1	5	1	0	0	0	2	0	0
AT1G09730	Cts	1248	1408	1353	1536	1856	1559	1195	1461	1429	1423	1345	1354	1439	1497	1544	1686	1496	1771	1650	1652	1419	1897	1665	1648	1525	1870	1849	1941	1597	1990	1891	1853	1943	1996	2246	1980	1951	2212	1985
AT1G09740	Cts	368	299	329	368	411	310	350	424	357	338	311	403	506	529	418	329	320	319	365	317	353	574	601	437	475	559	408	555	536	595	635	598	543	753	795	772	817	1009	883
AT1G09750	Cts	18075	15202	14427	13318	10614	11735	7565	11377	14245	11761	12289	13020	11801	14211	13586	7189	3564	4473	8505	9589	7619	3239	2455	5509	7059	3576	5186	2704	1061	1587	5150	3012	9695	441	782	781	485	202	252
AT1G09760	Cts	1524	1626	1433	1598	1869	1877	1984	1868	1946	1802	1643	1379	1639	1628	1731	1616	1289	1528	1739	1895	1691	1229	1105	1396	1482	1378	1433	1196	736	1148	1296	1138	1566	1076	1157	1132	1012	1153	1028
AT1G09770	Cts	3483	3988	3698	4506	4682	4638	2883	3992	4809	4272	4063	4179	4648	5100	4506	5318	4437	5202	5295	5384	4683	6121	5228	6101	4980	5498	5259	5937	4432	5599	5418	6055	6802	6995	7705	6303	6321	6777	6040
AT1G09780	Cts	7987	7953	5794	6501	6840	7130	4273	6642	6898	7411	7046	5391	6923	6662	7699	8355	8142	8602	8433	9075	7400	6297	6164	6147	6704	6631	7464	5591	4449	4879	4416	5470	5267	5015	4435	5343	5222	5265	4458
AT1G09790	Cts	8	0	0	0	16	0	1	1	4	0	1	0	0	0	0	14	0	0	1	0	1	0	0	2	0	1	0	1	0	0	2	0	0	0	1	2	2	0	1
AT1G09794	Cts	81	86	77	87	102	95	125	134	136	142	135	103	122	112	99	184	159	199	155	156	152	198	186	212	129	146	158	129	101	127	129	134	102	164	184	163	158	191	156
AT1G09795	Cts	3451	3998	3359	3447	3274	3479	3217	4081	5064	5016	5092	3719	4743	4757	4671	3633	3265	4485	4769	4176	4436	3916	3457	3776	3803	3708	3821	3183	2457	3344	3409	3267	4083	3872	3703	3763	3196	3633	3529
AT1G04723	Cts	0	0	0	0	0	0	0	0	0	0	0	0	0	0	0	0	0	0	0	0	0	0	0	0	0	0	0	0	0	0	0	0	0	0	0	0	0	0	0
AT1G09800	Cts	213	206	178	163	215	249	203	229	277	253	199	162	156	165	164	182	124	135	170	196	189	105	111	151	146	122	134	106	53	106	96	94	175	92	134	145	93	105	92
AT1G04733	Cts	0	0	0	0	0	0	0	0	0	0	0	0	0	0	0	0	0	0	0	0	0	0	0	0	0	0	0	0	0	0	0	0	0	0	0	0	0	0	0
AT1G09810	Cts	531	568	478	557	639	689	334	445	487	441	441	364	478	491	482	542	367	454	460	534	427	568	530	469	521	532	586	258	191	248	291	235	394	530	526	575	504	634	508
AT1G09812	Cts	72	48	43	52	44	63	54	57	79	87	57	78	46	58	55	64	30	34	53	70	64	27	18	35	41	22	33	20	11	22	35	21	55	4	23	15	16	11	11
AT1G09815	Cts	1080	1156	983	931	1131	1129	935	1276	1125	1003	957	818	998	1059	1023	1307	1108	1391	1178	1348	1137	1188	1142	1162	989	1032	998	957	723	822	829	892	927	962	1126	1040	1141	1216	1129
AT1G09820	Cts	201	207	212	253	280	295	287	295	312	243	243	225	254	253	289	318	240	282	294	315	236	152	159	196	176	174	194	146	72	141	164	158	219	100	126	142	119	137	105
AT1G09830	Cts	2188	2351	1793	1713	2168	2215	1747	1753	2216	1862	1739	1454	1709	1787	1818	2087	1501	1791	1471	2071	1296	1303	1115	1232	1354	1415	1371	830	592	826	889	824	1067	938	1192	1177	1085	1120	1081
AT1G09840	Cts	1700	1779	1563	1541	1882	1682	1681	1757	1923	1832	1652	1609	1707	1724	1701	1865	1814	2002	2127	1906	1856	2102	1896	1683	1429	1536	1507	1612	1463	1620	1629	1748	1795	2179	1866	1881	1743	1914	1717
AT1G09850	Cts	1175	1089	869	855	988	937	860	974	1282	1556	1407	1055	1233	1388	1209	1039	1072	1281	1425	1042	1366	1266	1249	1077	1007	1068	1005	1065	853	1267	1123	1103	1169	1527	1295	1608	1273	1442	1478
AT1G04737	Cts	0	0	0	0	0	0	0	0	0	0	0	0	0	0	0	0	0	0	0	0	0	0	0	0	0	0	0	0	0	0	0	0	0	0	0	0	0	0	0
AT1G09860	Cts	3	2	2	0	8	4	1	3	4	3	0	3	2	0	4	1	3	1	0	6	1	3	3	4	4	5	2	3	2	2	1	4	2	4	2	3	2	2	2
AT1G04743	Cts	0	0	0	0	0	0	0	0	0	0	0	0	0	0	0	0	0	0	0	0	0	0	0	0	0	0	0	0	0	0	0	0	0	0	0	0	0	0	0
AT1G09870	Cts	1305	1380	1078	1140	1458	1344	1284	1358	1367	1387	1214	1310	1397	1440	1363	1318	1346	1597	1413	1357	1337	1681	1656	1583	1378	1607	1413	1414	1248	1490	1479	1537	1309	2136	2097	2084	1920	2135	1917
AT1G09880	Cts	51	41	31	32	127	39	48	81	43	47	38	54	34	66	35	45	34	66	47	125	37	43	38	36	60	76	34	45	21	35	35	48	78	9	26	7	43	6	10
AT1G04747	Cts	0	0	0	0	0	0	0	0	0	0	0	0	0	0	0	0	0	0	0	0	0	0	0	0	0	0	0	0	0	0	0	0	0	0	0	0	0	0	0
AT1G09890	Cts	96	125	133	119	132	119	152	122	151	170	116	120	84	131	123	111	57	99	154	157	104	130	96	90	139	102	124	60	62	62	101	70	136	17	47	26	34	26	18
AT1G09900	Cts	955	1016	866	877	951	1162	648	849	856	914	977	722	829	867	976	884	550	777	734	1073	756	400	316	423	552	361	490	337	153	315	354	340	518	320	505	435	399	501	509
AT1G09910	Cts	793	809	740	763	988	765	651	875	893	966	902	1021	1146	1241	1022	936	793	1025	1114	902	1012	1809	1512	1365	1095	1317	1162	1307	1376	1613	1387	1466	1363	2042	2105	1728	1728	2091	1797
AT1G09920	Cts	704	672	708	822	1026	889	910	959	842	793	769	766	881	874	832	1014	988	1158	1068	1021	991	1173	1094	1198	970	1171	1053	1111	949	1266	956	1034	923	1244	1268	1147	1156	1345	1321
AT1G09930	Cts	47	26	21	24	50	102	20	29	13	15	9	15	35	27	18	66	76	63	56	65	26	146	111	130	263	570	308	150	148	130	63	119	41	59	74	66	198	77	105
AT1G09932	Cts	1524	1434	1060	1114	2218	1546	1367	1552	542	745	602	1025	978	1189	958	3428	4457	5062	1669	1704	1095	3774	4096	3556	2716	6052	3311	5167	4891	4449	1600	3507	719	1772	2245	2509	4443	1999	2889
AT1G09935	Cts	7	6	10	1	4	5	6	1	2	1	3	2	5	5	4	7	1	11	1	2	0	3	7	2	4	6	5	6	9	2	2	5	0	2	7	4	26	3	3
AT1G09940	Cts	699	763	770	784	878	819	777	844	921	670	618	636	832	816	839	1060	1403	1653	1308	997	1080	2835	3216	3309	2830	4407	3155	6218	5227	5991	3495	5322	1959	5240	3229	6073	4643	4935	4970
AT1G09950	Cts	11	6	8	5	8	4	4	7	8	17	23	12	10	10	13	25	162	221	140	11	106	358	718	263	470	722	400	540	1222	752	516	1167	292	1759	1022	1806	1086	1247	1409
AT1G09960	Cts	330	301	265	293	327	324	188	325	435	410	285	300	302	315	346	327	307	436	412	359	443	443	361	326	348	383	254	480	407	497	437	522	570	425	584	646	482	469	403
AT1G04753	Cts	0	0	0	0	0	0	0	0	0	0	0	0	0	0	0	0	0	0	0	0	0	0	0	0	0	0	0	0	0	0	0	0	0	0	0	0	0	0	0
AT1G09970	Cts	3997	6221	4703	5849	6566	5525	4287	5236	4986	3346	2981	3270	4789	4682	5515	13688	22349	23121	14489	7454	13922	30648	33458	24776	14727	22115	18192	40418	36706	37994	22007	32964	16126	35143	31071	41924	33612	40734	36894
AT1G09980	Cts	1431	1585	1322	1475	1749	1505	1109	1471	1540	1506	1532	1438	1611	1625	1624	1636	1407	1819	1764	1609	1347	1778	1696	1584	1487	1751	1687	1567	1381	1557	1482	1612	1621	1615	1857	1831	1766	1851	1641
AT1G09995	Cts	120	106	104	96	121	125	98	132	138	80	97	107	103	94	93	136	162	197	197	154	189	185	203	235	142	165	152	255	187	248	165	235	162	270	278	246	262	283	272
AT1G10000	Cts	52	65	39	54	53	55	50	52	62	59	26	37	41	56	57	45	30	42	37	49	43	68	73	52	54	66	52	51	63	52	44	55	59	56	67	62	57	71	48
AT1G10010	Cts	1	1	0	5	3	1	1	0	1	1	0	1	0	0	0	1	0	3	0	0	0	1	1	1	0	0	0	0	0	1	2	0	0	0	0	0	0	0	0
AT1G10020	Cts	1663	1896	1944	1636	1705	1750	1456	1328	1376	1099	1052	1057	1059	1291	1179	1152	912	660	737	1042	704	3481	2579	2929	2087	2121	2299	3035	2816	2959	3315	3274	3427	2333	1764	1306	1315	1708	1401
AT1G10030	Cts	510	511	478	509	518	603	578	657	637	536	482	403	471	472	539	508	327	452	512	586	429	368	245	379	394	361	414	311	191	237	395	399	513	150	205	236	155	175	147
AT1G10040	Cts	130	125	93	126	145	125	149	159	105	129	76	92	148	132	134	131	120	115	103	148	126	161	207	101	109	129	111	94	110	120	125	109	115	331	418	387	376	419	367
AT1G10050	Cts	636	648	572	701	878	701	584	682	562	645	580	719	833	847	766	1040	1091	1103	855	883	696	1358	1317	1065	1024	1271	1250	1201	1187	1253	1126	1216	772	1532	1837	1737	1559	1760	1553
AT1G10060	Cts	826	613	572	768	842	901	583	603	498	344	405	522	654	663	646	1082	708	845	627	998	561	719	664	723	771	870	1114	440	331	525	663	483	640	372	736	520	494	585	507
AT1G10070	Cts	348	473	321	414	495	377	426	497	238	388	266	365	678	903	580	1200	1105	1006	812	526	668	3512	5399	3091	1360	1875	1517	2052	1320	3150	2822	1818	1510	6322	6980	5664	4819	7224	5895
AT1G10090	Cts	1380	1507	1297	1409	1575	1387	1201	1507	1343	2075	1923	2136	2170	2123	1952	2008	3249	4622	2555	1930	2524	3092	3708	2514	2169	2814	2504	4510	4050	5093	2672	4531	1867	6655	6334	7217	6966	7347	7689
AT1G10095	Cts	215	225	201	187	227	210	154	205	215	216	188	226	262	272	214	215	227	297	280	225	273	370	365	289	240	245	277	288	310	358	280	344	302	648	618	562	605	678	691
AT1G10100	Cts	0	0	0	0	0	0	0	0	0	0	0	0	0	0	0	0	0	0	0	0	0	0	0	0	0	0	0	0	0	0	0	0	0	0	0	0	0	0	0
AT1G04763	Cts	0	0	0	0	0	0	0	0	0	0	0	0	0	0	0	0	0	0	0	0	0	0	0	0	0	0	0	0	0	0	0	0	0	0	0	0	0	0	0
AT1G10110	Cts	22	15	16	16	23	27	10	16	24	16	18	15	15	14	16	20	16	32	22	16	16	30	24	26	17	24	25	8	25	20	6	22	10	26	54	39	47	31	42
AT1G04767	Cts	0	0	0	0	0	0	0	0	0	0	0	0	0	0	0	0	0	0	0	0	0	0	0	0	0	0	0	0	0	0	0	0	0	0	0	0	0	0	0
AT1G10120	Cts	957	910	802	889	1013	1022	1114	941	925	707	673	782	716	716	774	1077	678	765	1036	1048	1011	1105	1066	974	951	851	1013	802	819	737	1166	1069	1439	652	825	631	724	667	686
AT1G04773	Cts	0	0	0	0	0	0	0	0	0	0	0	0	0	0	0	0	0	0	0	0	0	0	0	0	0	0	0	0	0	0	0	0	0	0	0	0	0	0	0
AT1G10130	Cts	2047	2288	1963	2057	2655	2456	1688	1934	2229	2066	1850	2030	2201	2273	2250	2635	2053	2518	2373	2385	1972	2378	2199	2209	2101	2561	2335	1706	1256	1793	1686	1773	2069	2056	2473	2259	1992	2085	1756
AT1G10140	Cts	313	410	211	273	396	291	232	256	96	176	133	191	315	382	339	290	426	467	216	180	264	726	795	825	606	833	758	1450	1102	1940	1007	1055	581	1349	1265	1373	1172	1514	1373
AT1G10150	Cts	822	751	776	811	975	1008	789	856	706	640	586	593	675	624	577	554	400	499	314	320	151	1274	1119	1367	1050	1162	1489	1634	1493	1920	1324	1310	1115	1105	974	752	1011	1101	517
AT1G10155	Cts	343	363	248	363	331	457	284	284	183	201	250	287	394	393	476	322	404	257	262	386	406	858	700	501	662	817	584	486	502	412	437	539	305	626	903	646	619	713	708
AT1G10170	Cts	1850	2009	1889	2013	2483	2403	1286	1725	4845	2020	1797	1945	2104	2334	2126	2514	2417	2576	2503	2329	2030	4407	4042	3958	2615	3152	3081	4079	3700	3984	3450	3909	3383	4219	4903	4141	5684	6654	4419
AT1G10180	Cts	1225	1379	1078	1243	1373	1379	1011	1215	1364	1340	1111	1243	1290	1276	1346	1336	891	1127	1299	1408	1198	914	848	1018	1034	992	1003	873	528	783	961	864	1155	865	1073	938	864	903	821
AT1G10190	Cts	0	0	0	0	0	0	0	0	0	0	0	0	0	0	0	0	0	0	0	0	0	0	0	0	0	0	0	0	0	0	0	0	0	0	0	0	0	0	0
AT1G10200	Cts	2459	2119	2419	2547	3097	2719	2229	3060	3123	3318	3050	3215	3290	3818	3091	3001	1998	2369	3157	3496	2962	3278	2595	3409	2948	2724	3165	1761	1107	1701	2309	1956	3000	2770	2874	2399	2111	2409	2047
AT1G10210	Cts	438	446	396	478	614	464	344	444	361	382	331	426	524	532	423	489	372	403	422	421	383	626	494	568	444	471	493	518	449	578	538	522	506	569	825	522	629	629	578
AT1G10220	Cts	1	7	3	2	9	4	7	5	2	3	1	2	7	1	2	0	4	1	3	3	3	3	3	4	3	10	3	6	8	6	5	5	4	3	4	5	9	12	4
AT1G10225	Cts	1	0	0	0	2	1	0	2	0	0	0	1	1	0	1	1	1	0	2	0	1	2	1	1	0	1	1	1	0	1	0	1	1	1	0	1	0	0	0
AT1G10230	Cts	172	163	133	149	175	203	142	161	165	118	155	113	132	128	130	174	161	165	153	196	163	119	132	152	142	122	162	154	101	114	114	102	157	74	98	98	85	99	121
AT1G10240	Cts	445	496	393	456	500	485	331	365	528	500	449	442	390	393	464	404	260	307	369	483	343	275	216	291	306	298	334	268	185	261	332	281	483	291	396	351	292	318	260
AT1G10250	Cts	0	0	0	0	0	0	0	0	0	0	0	0	0	0	0	0	0	0	0	0	0	0	0	0	0	0	0	0	0	0	0	0	0	0	0	0	0	0	0
AT1G04783	Cts	0	0	0	0	0	0	0	0	0	0	0	0	0	0	0	0	0	0	0	0	0	0	0	0	0	0	0	0	0	0	0	0	0	0	0	0	0	0	0
AT1G10270	Cts	622	801	616	528	653	878	321	432	909	715	646	473	618	611	620	785	637	811	643	766	577	518	501	478	382	447	453	352	171	268	209	231	324	405	585	604	471	553	571
AT1G10280	Cts	265	229	212	207	229	224	157	203	218	255	233	216	260	236	263	262	200	279	221	242	221	210	189	174	230	266	227	130	102	138	132	138	149	168	233	180	208	187	182
AT1G10290	Cts	4025	4831	4011	4473	4765	5032	2915	3703	4491	4400	3959	4116	4311	4525	4567	5395	4815	5740	5074	4686	4070	6677	5956	5311	4498	6225	5402	5108	4596	5191	4097	4716	4659	5700	6766	5786	6331	6287	5695
AT1G10300	Cts	3	2	2	0	10	3	1	3	6	4	0	2	3	0	2	5	0	2	3	5	3	0	2	3	1	2	2	0	3	1	1	1	1	0	4	3	1	4	2
AT1G10310	Cts	1038	871	778	854	1036	927	690	883	928	936	837	908	883	847	864	703	614	772	764	815	740	617	659	583	659	717	644	555	494	595	586	571	587	755	773	775	694	799	720
AT1G10320	Cts	643	687	798	871	957	920	592	827	842	835	749	814	1094	1091	1006	969	950	1169	1229	1026	931	1224	1060	918	736	1003	883	945	825	1036	933	1008	956	1379	1719	1492	1448	1583	1561
AT1G10330	Cts	79	71	67	72	86	98	61	56	75	73	62	68	79	80	99	72	76	78	104	99	51	63	71	51	46	40	51	69	38	78	47	74	58	76	84	87	61	84	103
AT1G10340	Cts	942	1058	772	735	1382	1182	835	767	180	364	407	542	512	612	546	1620	1476	1041	464	696	183	2079	2161	3721	4279	7337	6016	3355	3174	2584	1598	2326	481	1130	1915	1204	2608	1004	1295
AT1G10350	Cts	666	692	638	805	866	727	819	869	794	817	827	863	872	896	813	918	770	904	822	850	718	726	765	977	1126	1122	1056	780	645	676	906	864	819	789	873	760	658	691	726
AT1G10360	Cts	2260	1865	2181	1937	2284	2401	2141	2299	2472	2564	2439	2310	2274	2155	2061	1618	1390	1901	1830	1621	1928	1129	966	1558	1926	1574	1653	1838	1496	2267	2068	2040	1822	858	771	851	657	710	809
AT1G10370	Cts	1302	1394	995	955	1076	1486	897	1157	1012	1154	1388	883	869	840	1160	927	2825	3606	1724	1265	2067	769	633	960	777	1044	1161	1571	1693	2097	1227	1509	1016	727	618	754	1024	1005	1196
AT1G10380	Cts	464	528	394	368	409	393	300	427	395	374	334	399	324	283	351	291	185	279	375	281	319	392	393	251	228	250	265	144	183	177	268	204	260	265	476	308	273	302	321
AT1G10385	Cts	7	1	1	0	6	2	1	0	3	0	0	3	1	0	0	6	0	1	1	5	2	1	1	2	2	1	2	0	0	2	3	0	2	2	2	3	1	1	2
AT1G04787	Cts	0	0	0	0	0	0	0	0	0	0	0	0	0	0	0	0	0	0	0	0	0	0	0	0	0	0	0	0	0	0	0	0	0	0	0	0	0	0	0
AT1G10390	Cts	3805	4785	3831	3963	4594	4584	2439	3318	4333	4008	3868	3671	4339	4592	4485	4622	4093	5320	4628	4564	3661	5288	5003	4839	4287	4899	4785	4788	3969	4555	3920	4305	4689	5265	6264	5557	5644	5614	4691
AT1G10395	Cts	0	0	0	0	0	0	0	0	0	0	0	0	0	0	0	0	0	0	0	0	0	0	0	0	0	0	0	0	0	0	0	0	0	0	0	0	0	0	0
AT1G10400	Cts	1	0	1	0	5	4	2	3	4	2	1	0	3	4	1	2	3	4	4	0	5	4	4	1	2	6	4	12	11	10	2	7	4	13	13	19	22	21	16
AT1G10410	Cts	1373	1548	1133	1169	1768	1637	1368	1364	1136	1249	1246	1245	1688	1648	1463	2783	3409	4075	2336	1935	2340	2128	2274	1789	1658	2276	1724	2763	2675	3625	1654	2437	1350	3620	3806	3482	3998	4405	4653
AT1G04793	Cts	0	0	0	0	0	0	0	0	0	0	0	0	0	0	0	0	0	0	0	0	0	0	0	0	0	0	0	0	0	0	0	0	0	0	0	0	0	0	0
AT1G10417	Cts	74	90	62	65	89	68	112	104	62	51	61	45	65	84	69	140	106	87	60	90	57	62	38	55	69	69	74	56	22	49	48	46	45	23	51	22	24	25	35
AT1G10430	Cts	1146	1087	969	936	1133	1209	1135	1199	1154	1050	968	892	976	993	1068	1282	1151	1369	1221	1203	1070	1300	1177	1392	1189	1138	1150	1251	1021	1235	1164	1255	1157	1299	1373	1331	1304	1398	1365
AT1G10440	Cts	0	0	0	0	0	0	0	0	0	0	0	0	0	0	0	0	0	0	0	0	0	0	0	0	0	0	0	0	0	0	0	0	0	0	0	0	0	0	0
AT1G10450	Cts	1089	1261	1188	1290	1422	1370	763	1075	1442	1199	1044	1080	1431	1504	1419	1377	1116	1505	1553	1598	1214	1443	1207	1334	1268	1421	1464	1229	866	1255	1123	1208	1498	1489	1818	1592	1659	1695	1432
AT1G10455	Cts	0	1	1	0	0	2	0	1	1	2	0	0	0	0	0	0	0	0	0	1	0	0	0	1	0	0	0	0	0	0	2	0	3	0	0	0	0	0	0
AT1G10460	Cts	88	59	59	41	56	56	61	82	63	92	79	56	78	91	74	58	53	53	67	73	79	11	9	37	46	21	24	64	36	29	53	60	85	7	13	26	16	6	9
AT1G10470	Cts	7609	7056	6185	5889	7604	6848	6551	7012	4351	6760	6731	5997	6492	6807	6808	6366	6819	7629	7001	7652	6118	1677	1377	3874	3768	2573	3208	10383	9581	8061	5643	9097	6623	2030	1889	3178	2751	1978	3227
AT1G10480	Cts	18	12	19	22	44	27	13	28	30	57	21	29	18	33	29	38	177	155	51	48	67	32	36	43	43	37	19	270	183	226	110	324	123	45	65	133	82	101	73
AT1G10490	Cts	1563	1885	1429	1555	1766	1930	1165	1436	1789	1657	1586	1125	1564	1566	1554	1526	1123	1342	1251	1761	1053	861	764	988	1165	1232	1248	884	378	636	728	706	1084	672	960	1077	853	924	850
AT1G10500	Cts	3316	3148	2769	2715	3454	2895	2851	3368	2760	3377	3072	2975	3491	3414	3239	3008	3050	3603	3011	2518	2967	4312	4152	3056	2895	3574	3139	3167	3496	4453	2887	2960	2530	5248	5075	4650	5366	6010	5254
AT1G10510	Cts	2169	2614	2082	1893	2048	2400	1971	2341	2786	2794	2756	1852	2416	2338	2357	1756	1321	1953	2087	2429	1820	1206	1213	1434	1539	1244	1512	1152	854	1033	1280	1213	1960	1626	1672	1725	1588	1839	1601
AT1G10520	Cts	82	94	98	108	108	103	105	94	95	73	55	71	45	62	86	85	50	72	61	94	65	40	38	48	68	84	66	58	26	48	68	50	87	29	52	40	52	47	46
AT1G10522	Cts	1485	1370	1186	1094	1191	1382	852	1132	1736	1253	1290	779	1210	1062	1178	864	536	682	756	1110	845	276	272	535	603	434	557	440	176	323	367	323	658	217	307	232	261	229	231
AT1G04797	Cts	0	0	0	0	0	0	0	0	0	0	0	0	0	0	0	0	0	0	0	0	0	0	0	0	0	0	0	0	0	0	0	0	0	0	0	0	0	0	0
AT1G10530	Cts	9	10	10	8	7	8	6	15	18	16	18	10	7	16	9	8	18	45	24	13	51	7	4	8	5	4	8	7	11	29	12	10	17	15	12	34	26	36	54
AT1G04803	Cts	0	0	0	0	0	0	0	0	0	0	0	0	0	0	0	0	0	0	0	0	0	0	0	0	0	0	0	0	0	0	0	0	0	0	0	0	0	0	0
AT1G10540	Cts	62	63	46	19	57	71	29	64	61	61	64	40	74	83	50	43	29	33	23	53	20	87	95	41	33	67	39	30	36	41	28	22	41	66	116	100	130	138	97
AT1G10550	Cts	98	95	60	39	33	34	31	66	33	25	37	25	22	43	43	66	86	48	66	79	46	1566	1193	538	313	238	423	364	452	232	319	587	758	507	315	144	153	288	215
AT1G10560	Cts	63	71	69	66	64	81	73	97	69	86	111	103	105	87	87	93	172	200	131	77	172	315	328	325	322	412	345	556	543	786	323	521	256	483	367	444	389	313	400
AT1G10570	Cts	774	978	895	1069	1213	1032	1142	1197	1453	1261	1100	1236	1517	1405	1248	1075	1113	1403	1440	1275	1430	1693	1386	1479	1328	1447	1409	963	884	1236	1274	1216	1405	1470	1657	1486	1327	1559	1429
AT1G10580	Cts	1783	1919	1490	1735	1890	1934	1219	1597	1896	1913	1865	1668	1962	2061	1967	2329	2842	3744	2401	2429	2249	2142	2192	1990	1492	1790	1615	3200	2512	2882	1868	2546	2186	2927	3094	3389	3299	3761	3280
AT1G10585	Cts	16	70	33	35	52	25	47	54	37	34	31	27	135	113	99	114	933	730	133	53	161	57	67	52	48	66	51	767	551	544	202	274	97	127	49	174	169	222	129
AT1G10586	Cts	0	0	1	1	2	1	4	7	0	6	7	4	14	15	9	5	19	15	13	2	4	14	12	6	12	14	7	21	17	22	13	13	7	23	10	19	23	30	27
AT1G10588	Cts	0	0	0	0	0	0	0	0	0	0	0	1	2	0	0	0	0	1	0	0	0	0	0	0	0	0	0	0	0	0	0	0	2	1	0	0	0	0	0
AT1G10590	Cts	3730	3511	3197	3282	3839	3728	3647	4487	4138	4250	4294	3373	3856	4002	3933	5217	4460	5089	4060	4431	4252	4742	4481	4899	4174	4275	4189	4016	4065	3976	4127	4431	4225	4903	4711	4946	4330	4751	4437
AT1G10600	Cts	600	552	556	605	731	723	513	665	807	596	585	679	758	722	711	588	538	684	758	605	757	921	710	674	591	553	573	822	688	834	803	825	868	1333	1359	1086	1061	1131	1158
AT1G10610	Cts	359	318	387	446	406	449	375	396	351	411	363	439	458	468	402	373	318	343	400	451	379	540	434	409	460	369	439	502	404	455	458	411	520	599	683	625	618	619	657
AT1G10620	Cts	0	0	0	0	0	0	0	2	2	1	0	0	0	0	0	0	0	0	0	0	0	0	0	0	0	1	1	0	0	1	0	0	0	0	0	0	1	2	0
AT1G10630	Cts	3067	2801	2175	2302	2716	2648	1902	2613	2620	2578	2521	2207	2360	2364	2432	2877	2678	2928	3002	2602	2823	3100	2936	3161	2719	3089	2835	2468	1850	2074	2227	2287	2628	2150	2432	2513	2088	1941	1980
AT1G04807	Cts	0	0	0	0	0	0	0	0	0	0	0	0	0	0	0	0	0	0	0	0	0	0	0	0	0	0	0	0	0	0	0	0	0	0	0	0	0	0	0
AT1G10640	Cts	1088	903	789	1152	1081	1389	697	836	1218	990	819	986	606	725	833	500	186	250	392	618	364	169	158	190	365	283	307	180	66	104	241	130	420	15	99	70	81	2	13
AT1G10650	Cts	666	736	624	657	837	959	787	815	784	644	731	584	608	650	680	823	643	812	864	795	686	700	629	546	692	689	755	481	403	593	461	449	464	675	1025	689	952	1025	977
AT1G04813	Cts	0	0	0	0	0	0	0	0	0	0	0	0	0	0	0	0	0	0	0	0	0	0	0	0	0	0	0	0	0	0	0	0	0	0	0	0	0	0	0
AT1G10657	Cts	720	836	800	847	821	918	786	1081	1163	1023	988	926	804	780	889	596	444	620	629	571	552	423	354	485	1000	695	1088	239	171	251	437	316	497	104	192	163	101	94	102
AT1G10660	Cts	1495	1348	1165	1224	1552	1499	1049	1394	1705	1502	1388	1276	1592	1701	1484	1341	1148	1393	1338	1271	1167	1391	1262	1613	1358	1330	1276	1390	1110	1340	1364	1363	1339	1850	1908	1717	1636	1833	1486
AT1G10670	Cts	7552	7293	6683	7285	7734	7748	6647	8588	9275	7554	7288	7416	7298	7324	7407	8110	6473	7153	9220	9138	8657	9129	8189	8291	8002	8240	8572	6437	5008	6301	8067	7519	10178	5937	6129	5149	4700	5447	4296
AT1G10680	Cts	0	1	0	2	3	3	2	1	2	0	0	0	0	2	0	0	0	0	0	0	1	1	1	1	1	0	2	4	2	1	1	2	2	0	0	2	1	1	0
AT1G10682	Cts	0	0	0	0	0	0	0	0	0	0	0	0	0	0	0	0	0	0	0	0	0	0	0	0	0	0	0	0	0	0	0	0	0	0	0	0	0	0	0
AT1G10690	Cts	416	356	291	317	515	421	292	345	209	269	248	271	343	399	302	480	361	475	259	307	182	554	427	531	356	466	404	370	409	455	315	365	305	272	458	306	428	445	370
AT1G10700	Cts	1136	1124	1061	1000	1287	1012	983	1184	1260	1368	1166	1063	1280	1321	1240	1336	1621	2095	1501	1148	1546	1531	1335	1883	1471	1668	1511	2198	1587	2664	1818	2176	1555	1330	1139	1754	1092	1192	1322
AT1G10710	Cts	35	30	29	28	23	42	32	41	31	26	23	26	31	29	36	27	24	32	49	37	35	28	26	26	31	34	24	19	23	26	19	11	24	13	20	22	20	21	22
AT1G10715	Cts	0	0	0	0	0	0	0	0	0	0	0	0	0	0	0	0	0	0	0	0	0	0	0	0	0	0	0	0	0	0	0	0	0	0	0	0	0	0	0
AT1G10717	Cts	0	0	0	0	0	0	0	0	0	0	0	0	0	0	0	0	0	0	0	0	0	0	0	0	0	0	0	0	0	0	0	0	0	0	0	0	0	0	0
AT1G10720	Cts	900	861	789	841	1018	980	888	982	775	835	791	903	1004	921	958	1249	1270	1302	1153	1071	967	1727	1677	1368	1004	1082	1000	1651	1567	1622	1298	1457	1091	1642	1893	1708	1709	1871	1642
AT1G10730	Cts	375	367	305	315	396	390	360	360	396	376	395	372	338	431	383	452	415	549	460	375	352	527	454	419	344	437	434	379	333	443	337	361	352	500	628	565	585	647	601
AT1G10740	Cts	1429	1264	1206	1078	1218	1367	998	1240	1313	1024	1068	988	1043	1138	1103	1038	828	878	969	1013	894	1277	1083	1706	1269	1051	1278	1292	1111	1219	1322	1487	1680	875	844	715	831	966	701
AT1G10745	Cts	0	0	0	0	0	0	0	0	0	0	0	0	0	0	0	1	0	0	0	0	0	0	0	0	0	0	0	0	0	0	0	0	0	0	0	0	1	0	0
AT1G10747	Cts	2	0	0	0	3	2	0	0	1	0	0	0	0	0	0	3	0	0	0	5	0	2	0	1	0	0	0	1	0	2	2	1	3	0	0	0	1	0	0
AT1G10750	Cts	149	148	120	122	152	177	134	171	153	159	144	134	97	111	140	135	66	113	148	174	157	84	59	87	110	76	87	78	28	46	95	77	151	37	44	29	15	31	17
AT1G04817	Cts	0	0	0	0	0	0	0	0	0	0	0	0	0	0	0	0	0	0	0	0	0	0	0	0	0	0	0	0	0	0	0	0	0	0	0	0	0	0	0
AT1G10760	Cts	7951	8871	10803	12222	13250	9321	8331	8033	11544	15119	13216	13915	15343	14926	14097	13554	12488	14488	12462	14391	10809	13750	12006	8326	10968	11845	12414	7734	6445	8378	7730	7582	7590	14836	19482	15728	13780	13910	14199
AT1G10770	Cts	12	3	4	6	9	1	11	5	4	2	1	2	9	9	3	17	29	25	19	16	19	11	19	10	24	20	9	10	21	31	7	11	5	15	26	23	26	28	21
AT1G10780	Cts	339	336	297	315	357	400	266	361	419	332	253	229	238	214	260	251	128	173	221	405	233	73	76	133	156	121	148	135	43	80	132	95	272	14	34	26	38	24	18
AT1G10790	Cts	14	6	10	7	6	12	8	18	21	19	9	11	12	11	9	11	5	10	15	13	18	8	7	7	11	3	13	6	1	3	6	2	11	6	7	15	6	3	2
AT1G10800	Cts	19	16	24	15	18	13	26	23	28	13	10	16	23	16	19	19	13	18	16	9	16	13	13	13	13	12	18	14	10	12	14	14	25	4	8	7	6	15	5
AT1G10810	Cts	17	11	11	18	23	17	24	30	21	18	23	28	24	23	21	21	23	24	29	29	29	44	31	26	22	43	23	20	15	26	21	26	32	26	31	39	26	23	32
AT1G10820	Cts	805	815	882	917	1073	974	677	862	988	948	903	820	880	930	941	847	675	864	995	994	850	850	646	836	888	868	963	509	386	532	677	579	891	606	775	678	540	600	590
AT1G10830	Cts	1475	1354	1260	1322	1245	1076	1130	1424	1502	1260	1342	1169	1374	1250	1403	1124	1071	1216	1321	1355	1202	1246	862	1231	1259	1005	1223	958	899	1022	1186	1157	1297	750	722	730	586	609	548
AT1G10840	Cts	4315	4097	4114	4146	4722	5200	4281	5030	5037	4815	4523	3707	4541	4364	4405	5167	4162	4781	5061	5602	4901	4690	3895	4751	4773	4420	4469	4026	2907	3725	4369	4322	4816	4724	5025	4705	4309	4653	4581
AT1G04823	Cts	0	0	0	0	0	0	0	0	0	0	0	0	0	0	0	0	0	0	0	0	0	0	0	0	0	0	0	0	0	0	0	0	0	0	0	0	0	0	0
AT1G10850	Cts	930	934	810	899	967	1146	636	870	1210	826	784	805	813	785	951	752	363	543	818	1058	822	446	313	484	647	680	606	327	153	266	372	330	799	116	237	151	160	102	77
AT1G10865	Cts	501	437	494	528	700	568	396	528	575	530	471	452	596	718	560	880	882	955	748	699	666	946	987	879	683	890	740	1122	1107	1128	703	994	649	1599	1281	1332	1416	1681	1487
AT1G04827	Cts	0	0	0	0	0	0	0	0	0	0	0	0	0	0	0	0	0	0	0	0	0	0	0	0	0	0	0	0	0	0	0	0	0	0	0	0	0	0	0
AT1G10870	Cts	885	948	894	905	1020	1067	937	982	1117	974	860	983	940	952	974	908	736	861	1006	1045	821	858	870	854	822	902	946	644	613	713	802	735	1074	734	970	747	703	800	671
AT1G10875	Cts	0	0	0	0	1	0	0	0	0	0	1	0	0	0	0	0	0	0	0	0	0	0	0	0	0	0	0	0	0	0	0	0	0	0	0	0	0	0	0
AT1G10880	Cts	1	0	0	0	1	0	0	2	1	0	0	0	1	0	2	0	0	1	0	0	1	1	0	0	0	1	0	0	0	0	0	1	0	0	0	0	0	0	0
AT1G10890	Cts	1489	1711	1803	1941	2254	2231	1902	2089	2319	2000	1805	2000	2281	2448	2010	2429	2488	2900	2602	2402	2215	3380	3118	2636	2194	2563	2487	2928	2569	3607	2884	3042	2458	5092	5434	4801	4395	4976	4927
AT1G10900	Cts	2066	2259	1920	2077	2325	2216	1866	2127	2244	2431	2231	2307	2326	2335	2496	1688	2298	2733	2892	2009	2427	2250	2097	1571	1401	1721	1748	2298	2566	3665	1830	2123	1959	3156	3072	2897	3031	3090	2842
AT1G10910	Cts	1884	1982	1924	1960	2009	2039	1976	1867	2165	1734	1641	1530	1930	1874	1916	1543	1089	1385	1792	2097	1626	1212	984	1359	1378	1198	1414	1183	701	952	1694	1238	2024	1063	1163	947	942	1012	924
AT1G10920	Cts	591	691	589	624	769	786	674	632	498	605	524	580	725	686	697	886	797	843	765	754	528	908	787	722	659	798	810	737	584	841	651	615	599	810	989	781	977	951	930
AT1G10930	Cts	948	1289	1149	1315	1292	1433	706	1056	1197	1276	1173	1058	1171	1110	1200	944	720	896	963	1195	709	458	387	710	783	753	876	503	235	377	454	462	827	209	363	331	274	204	187
AT1G10940	Cts	3362	3623	3080	3242	3854	3800	3997	3634	3507	3603	3304	3493	3767	4011	3568	3956	4269	4785	4138	3821	3758	5134	4627	4005	3883	4631	4096	4267	3814	4875	3760	4548	3466	6090	6039	6000	5498	6100	5728
AT1G10950	Cts	6258	5952	5216	5613	6340	6388	4102	5689	6662	6077	5643	5751	6149	6286	6257	6434	5810	6615	7313	6644	6114	7501	7108	7604	6450	7254	7040	5597	4510	5500	5848	5785	7184	6180	7159	6401	5992	6555	5688
AT1G10960	Cts	6493	5580	5746	4787	5451	5328	3987	4654	5901	4268	3819	2702	2999	3356	3978	4657	2824	3824	3743	4606	3378	1722	1178	2241	2345	2022	2721	1477	991	1248	1870	1471	2272	474	509	512	514	485	562
AT1G10970	Cts	355	267	221	194	237	629	267	324	600	490	516	383	338	351	316	373	178	212	262	401	248	282	245	242	228	274	188	217	211	196	200	214	390	390	536	360	461	437	447
AT1G10980	Cts	92	109	68	61	92	146	74	82	65	86	72	80	58	56	83	108	43	77	58	157	57	41	30	77	67	84	76	49	10	31	53	33	110	2	12	7	9	1	2
AT1G10990	Cts	117	118	105	131	132	108	92	105	126	86	70	65	85	120	116	174	119	126	159	175	128	330	318	193	125	124	157	98	43	60	112	106	106	236	219	225	146	293	284
AT1G11000	Cts	322	270	223	285	342	353	273	312	396	214	234	292	286	320	296	318	203	225	288	345	280	363	399	352	372	398	375	311	183	233	438	359	415	190	248	219	137	126	117
AT1G11010	Cts	0	0	0	0	0	0	0	0	0	0	0	0	0	0	0	0	0	0	0	0	0	0	0	0	0	0	0	0	0	0	0	0	0	0	0	0	0	0	0
AT1G11020	Cts	686	644	541	570	657	638	564	708	649	678	632	585	649	700	641	649	538	659	711	634	616	913	819	858	722	820	801	706	562	708	753	746	734	902	960	834	755	842	720
AT1G11030	Cts	0	0	0	0	0	0	0	0	0	0	0	0	0	0	0	0	0	0	0	0	0	0	0	0	0	0	0	0	0	0	0	0	0	0	0	0	0	0	0
AT1G11040	Cts	0	0	0	0	0	0	0	2	1	0	0	0	1	3	0	2	0	0	1	2	0	0	1	0	0	2	1	0	1	0	1	0	0	5	3	0	1	5	3
AT1G11050	Cts	682	810	650	740	881	860	618	739	687	575	587	641	780	753	800	979	755	699	701	836	505	1485	1507	1130	2570	2833	2652	841	906	784	826	671	657	2249	2725	2513	2408	2382	2218
AT1G04833	Cts	0	0	0	0	0	0	0	0	0	0	0	0	0	0	0	0	0	0	0	0	0	0	0	0	0	0	0	0	0	0	0	0	0	0	0	0	0	0	0
AT1G11060	Cts	623	722	584	731	805	807	443	578	674	639	522	676	715	698	704	792	669	803	770	731	680	849	806	784	737	883	881	730	622	739	715	685	770	858	1058	989	961	1080	894
AT1G11070	Cts	40	32	77	52	31	64	31	69	185	123	89	157	89	106	99	9	5	14	30	18	31	7	9	33	23	21	16	30	34	50	46	53	117	27	45	50	32	84	27
AT1G11080	Cts	303	258	224	354	397	595	166	496	524	343	143	240	155	324	347	274	262	202	343	222	298	108	130	254	278	252	124	581	528	1053	543	829	982	298	568	486	508	932	352
AT1G04837	Cts	0	0	0	0	0	0	0	0	0	0	0	0	0	0	0	0	0	0	0	0	0	0	0	0	0	0	0	0	0	0	0	0	0	0	0	0	0	0	0
AT1G11090	Cts	497	495	444	459	454	501	379	531	469	537	489	427	496	470	544	542	448	576	521	521	543	462	392	390	458	400	409	317	307	392	438	351	517	417	516	429	410	491	415
AT1G11100	Cts	44	59	46	74	57	55	43	45	43	35	22	26	35	40	45	64	76	65	44	66	41	42	46	55	34	52	46	58	61	52	40	44	49	43	61	47	67	73	39
AT1G11110	Cts	2	1	3	0	2	2	1	0	2	0	2	3	1	1	2	2	3	3	0	2	1	2	1	1	0	0	2	4	1	0	2	0	3	0	1	0	1	1	0
AT1G11112	Cts	53	43	36	59	39	45	39	45	36	41	24	21	39	21	38	27	18	41	29	60	38	6	7	14	23	20	32	4	3	3	5	9	23	1	2	6	1	0	0
AT1G11120	Cts	263	220	121	161	206	280	119	160	205	151	150	133	154	197	182	157	70	115	149	186	155	65	68	122	127	168	103	62	23	41	95	51	126	11	52	26	21	5	12
AT1G11125	Cts	51	57	35	33	57	72	42	63	68	42	32	38	35	52	38	67	38	46	47	74	58	48	57	46	61	59	54	61	33	41	61	46	63	16	39	15	22	10	20
AT1G11130	Cts	1086	1201	849	944	1086	1357	583	917	1278	1190	961	867	831	751	1012	731	347	528	684	991	717	386	342	516	594	511	541	460	182	266	402	360	741	158	322	319	172	160	131
AT1G11145	Cts	0	0	0	0	0	0	0	0	0	0	0	0	0	0	0	0	0	0	0	0	0	0	0	0	0	0	0	0	0	0	0	0	0	0	0	0	0	0	0
AT1G11160	Cts	125	168	133	175	152	202	116	135	178	182	129	148	91	105	127	120	56	88	116	173	97	55	55	78	78	75	74	70	25	51	75	61	157	11	29	27	21	13	10
AT1G11170	Cts	60	62	72	101	102	73	65	83	65	59	59	57	90	101	102	104	128	111	98	106	110	129	101	66	72	113	85	70	74	103	75	75	57	193	257	255	271	249	213
AT1G11175	Cts	0	0	0	0	0	0	0	0	0	0	0	0	0	0	0	0	0	0	0	0	0	0	0	0	0	0	0	0	0	0	0	0	0	0	0	0	0	0	0
AT1G11180	Cts	448	458	455	414	428	481	289	349	440	450	462	410	454	443	446	406	351	455	409	420	347	363	364	434	350	316	344	484	383	531	511	506	450	487	464	455	420	532	453
AT1G11185	Cts	0	0	0	0	0	0	0	0	0	0	0	0	0	0	0	0	0	0	0	0	0	0	0	0	0	0	0	0	0	0	0	0	0	0	0	0	0	0	0
AT1G11190	Cts	142	111	87	103	154	112	139	141	156	160	88	112	220	164	82	96	79	76	103	82	126	149	332	124	159	394	138	90	113	150	134	185	150	268	1253	713	1328	2414	813
AT1G11200	Cts	914	845	588	635	776	694	514	757	708	656	658	635	811	776	793	964	815	874	950	799	718	970	916	935	853	1003	929	714	509	662	589	604	571	925	907	908	830	905	872
AT1G11210	Cts	142	129	125	267	185	148	172	294	92	401	556	685	923	1061	570	606	795	982	511	423	675	2751	3796	1381	1875	3224	2042	1092	1957	1570	632	1313	270	10119	10251	10171	10435	10531	11547
AT1G11220	Cts	148	171	124	116	146	184	243	202	214	173	151	126	131	112	151	142	106	188	134	207	166	115	70	91	101	112	80	97	46	77	111	81	179	173	211	263	177	190	267
AT1G11230	Cts	0	2	0	0	0	0	1	0	1	0	1	0	0	0	0	0	0	1	0	0	0	0	1	0	0	0	1	0	2	0	1	1	0	0	0	0	4	3	5
AT1G11240	Cts	1018	1097	1116	1278	1292	1352	1202	1357	1455	1280	1297	944	1273	1396	1323	1396	1143	1356	1458	1632	1547	1218	956	1380	1385	1152	1276	1270	739	1055	1237	1208	1367	1032	1046	1071	931	1066	1018
AT1G11250	Cts	0	0	1	1	0	0	0	0	0	0	0	0	2	1	1	0	0	0	1	0	0	0	3	0	1	0	0	0	2	1	0	1	0	0	0	0	0	0	0
AT1G11260	Cts	7506	7095	6620	9065	8719	8425	5168	6060	3221	2796	3086	4895	8930	11598	7994	10360	13277	10749	10763	8379	7611	48104	44458	64719	28628	30092	34549	89134	95552	85311	65356	88470	52383	43905	24259	22786	26661	30025	20777
AT1G11270	Cts	114	86	73	81	120	115	80	96	151	126	90	132	133	135	103	88	62	102	102	111	106	144	118	145	100	123	111	85	92	115	111	80	109	149	175	130	150	156	152
AT1G11280	Cts	1127	1395	1152	1200	1167	1385	1125	1214	1293	1215	1194	1107	1290	1304	1302	1117	994	1180	1211	1312	1004	847	784	850	912	817	891	999	610	801	865	868	995	630	835	780	652	725	619
AT1G11290	Cts	276	356	296	333	366	403	301	327	421	322	294	276	359	325	369	301	195	209	259	318	207	213	167	250	303	271	329	171	78	143	215	172	258	128	123	155	98	116	91
AT1G11300	Cts	128	134	168	177	160	189	179	241	213	175	129	137	194	195	179	139	88	83	129	144	102	244	284	104	78	126	67	109	108	121	118	100	107	365	683	401	462	371	411
AT1G11303	Cts	491	560	443	628	616	559	615	619	588	444	424	398	547	597	548	532	421	473	501	685	458	464	351	371	458	441	498	368	201	223	448	393	545	125	168	191	159	121	116
AT1G11310	Cts	7064	9074	6424	6385	7353	6930	6025	7532	5276	5954	5642	6144	8030	7536	6847	7067	5316	4808	5349	6204	4245	11519	9892	10970	11135	12994	12683	6521	5342	5995	7653	6015	5828	7909	11270	8683	9016	8548	7185
AT1G11320	Cts	243	271	210	204	249	214	194	222	228	226	209	176	192	159	202	228	196	194	211	270	165	143	144	159	147	140	157	114	125	126	114	117	173	112	160	104	126	126	115
AT1G11330	Cts	2195	2900	2079	2187	2889	2567	2620	3252	1584	2117	1840	1993	2572	2522	2408	3617	2647	2704	2373	2822	1755	3039	2668	2638	2573	3182	2818	2123	1738	2195	2302	2152	2103	1457	2091	1857	2089	1913	1448
AT1G11340	Cts	112	119	135	131	140	136	133	119	104	86	100	102	136	128	132	182	182	156	158	164	134	169	129	166	144	147	172	206	160	178	206	178	156	144	162	116	138	198	180
AT1G11350	Cts	1147	1380	1336	1424	1348	1302	1113	1284	1436	1455	1333	1396	1722	1764	1669	1762	1302	1632	1792	1606	1329	3992	4138	2775	2257	2648	2720	1631	1388	1615	2023	1894	2139	3101	3188	2945	2451	2858	2470
AT1G11360	Cts	1133	1087	1050	1170	1161	1189	1033	1191	1126	1008	1011	1042	1076	1148	1111	1455	1318	1221	1353	1383	1165	1578	1352	1627	1315	1499	1432	1667	1598	1920	2009	1985	1979	1749	1973	1471	1497	1498	1482
AT1G11362	Cts	1	0	2	2	1	1	3	1	0	1	3	0	6	6	4	11	15	11	6	2	11	19	16	28	4	12	10	78	37	119	52	52	27	24	9	17	13	25	14
AT1G11370	Cts	1	1	0	0	1	0	0	0	0	0	0	0	0	0	1	0	3	0	0	0	0	0	0	1	0	0	0	2	0	5	3	2	2	1	2	0	2	4	1
AT1G11380	Cts	369	415	384	369	378	461	300	340	340	324	278	277	336	416	342	325	355	327	270	324	284	1656	1660	1305	682	563	880	2212	2037	1993	1629	2238	1469	1297	635	525	544	747	403
AT1G11390	Cts	568	620	577	563	603	638	421	532	718	632	631	503	593	628	601	793	856	977	905	773	749	752	782	782	575	625	644	906	803	882	641	907	684	692	612	670	584	664	612
AT1G11400	Cts	687	599	576	702	719	748	869	754	952	609	551	571	656	671	609	782	755	841	875	985	892	1053	909	1281	904	835	789	1358	1159	1241	1453	1252	1380	1107	1075	1003	926	1096	959
AT1G04847	Cts	0	0	0	0	0	0	0	0	0	0	0	0	0	0	0	0	0	0	0	0	0	0	0	0	0	0	0	0	0	0	0	0	0	0	0	0	0	0	0
AT1G11410	Cts	684	645	713	615	707	718	575	606	705	793	768	717	636	580	631	449	315	342	373	458	335	435	430	267	448	426	435	386	346	379	454	316	423	393	721	473	528	506	428
AT1G11420	Cts	141	173	125	164	178	173	156	193	214	184	149	146	143	185	215	222	171	203	212	192	229	134	118	147	165	164	118	230	127	204	202	193	240	144	183	227	214	243	151
AT1G11430	Cts	5769	5791	5529	5338	5819	6229	4167	5795	6001	6597	6402	4527	5303	5152	5468	4441	3272	4410	4632	5323	4716	2714	2539	3346	3453	2870	3166	2859	1680	2299	2790	2670	3802	2751	2763	2980	2360	2753	3162
AT1G11440	Cts	601	610	554	467	586	571	603	621	588	749	717	644	684	738	731	511	659	1035	747	433	895	535	453	438	420	488	370	524	344	589	607	526	603	798	768	1116	580	862	1016
AT1G11450	Cts	85	114	84	72	82	75	131	127	97	137	74	70	98	85	95	61	67	111	124	89	166	44	48	52	76	48	65	42	14	34	76	38	89	9	15	21	20	8	13
AT1G11460	Cts	5	9	4	1	3	7	2	7	4	9	3	9	4	3	3	4	1	4	2	3	3	3	2	2	4	4	3	2	0	2	3	2	4	0	0	3	3	0	0
AT1G11470	Cts	0	0	0	0	0	0	0	0	0	0	0	0	0	0	0	0	0	0	0	0	0	0	0	0	0	0	0	0	0	0	0	0	0	0	0	0	0	0	0
AT1G11475	Cts	914	954	932	886	1257	1274	855	1204	1057	1231	1053	778	968	969	976	1044	744	933	886	1083	884	772	771	805	691	753	805	570	402	587	525	551	689	868	967	947	809	1042	807
AT1G11480	Cts	1802	1769	1749	2018	2212	2105	1459	1845	2097	1894	1784	1794	2101	2223	2044	2391	2251	2734	2442	2352	2281	3802	3099	3696	2553	3019	2882	3722	3047	3818	3431	3562	3459	3703	4110	3334	3436	3985	3690
AT1G11490	Cts	7	5	6	9	9	9	11	21	14	8	12	11	23	7	10	7	2	4	13	16	12	7	4	6	10	5	10	6	3	6	12	4	10	1	2	2	2	2	1
AT1G11500	Cts	22	17	20	9	25	13	31	25	23	21	13	19	16	15	18	18	5	20	26	14	24	20	14	17	28	25	16	17	17	17	18	19	30	12	6	8	4	5	4
AT1G11510	Cts	1	0	2	1	6	7	0	0	6	0	0	0	0	0	0	2	0	1	0	3	0	0	2	1	0	2	0	1	0	4	1	1	1	0	0	1	0	0	0
AT1G11520	Cts	0	0	0	0	0	0	0	0	0	0	1	0	0	0	0	0	0	0	0	0	0	0	0	0	0	0	0	0	0	0	0	0	0	0	0	0	0	0	0
AT1G11530	Cts	684	684	779	875	823	776	720	898	485	575	605	755	1100	1118	1006	1070	957	915	989	879	823	1754	1390	1424	1267	1369	1298	1077	961	1161	1287	1268	998	1575	1767	1459	1353	1583	1327
AT1G04853	Cts	0	0	0	0	0	0	0	0	0	0	0	0	0	0	0	0	0	0	0	0	0	0	0	0	0	0	0	0	0	0	0	0	0	0	0	0	0	0	0
AT1G11540	Cts	6	9	2	3	8	4	2	6	4	4	4	5	4	4	1	18	5	7	4	9	3	5	2	5	6	3	8	3	0	1	4	5	2	1	1	2	0	3	4
AT1G11545	Cts	925	883	1006	664	673	712	800	792	1032	784	733	711	687	730	760	650	475	520	894	1031	866	668	481	664	1013	657	679	288	257	234	702	582	1114	74	174	94	88	63	35
AT1G11550	Cts	0	0	0	0	0	0	0	0	0	0	0	0	0	0	0	0	0	0	0	0	0	0	0	0	0	0	0	0	0	0	0	0	0	0	0	0	0	0	0
AT1G11560	Cts	3	1	6	4	4	4	0	0	5	3	6	4	4	4	3	2	1	3	2	2	4	5	3	7	2	2	2	2	1	1	4	2	4	0	0	3	2	2	1
AT1G11570	Cts	46	34	39	27	37	32	38	38	48	45	37	35	23	31	39	38	26	53	56	40	34	38	21	29	28	20	17	20	25	19	25	27	35	12	13	12	12	15	15
AT1G11572	Cts	4	1	4	0	2	2	2	1	1	4	0	3	3	2	2	0	2	7	2	1	2	1	3	2	3	1	3	5	3	8	3	4	0	5	2	3	5	5	5
AT1G11580	Cts	2691	3175	2820	1892	3065	2661	3345	3955	4025	6109	4348	3036	3267	3298	3889	3414	10294	15211	10808	3004	13823	4047	4860	5713	3909	4367	2810	13680	9618	16706	7119	12088	8311	7097	3862	8684	7979	9063	6870
AT1G04857	Cts	0	0	0	0	0	0	0	0	0	0	0	0	0	0	0	0	0	0	0	0	0	0	0	0	0	0	0	0	0	0	0	0	0	0	0	0	0	0	0
AT1G11590	Cts	0	0	0	0	2	0	0	0	3	2	0	1	1	0	0	1	0	1	0	0	0	0	0	1	0	1	0	0	0	0	0	0	0	1	0	3	0	1	3
AT1G11591	Cts	8	3	7	3	1	6	3	3	7	2	1	4	1	2	4	1	4	2	6	6	5	9	2	0	2	2	4	4	1	3	4	4	3	2	6	1	3	3	4
AT1G11592	Cts	0	0	0	0	0	0	0	0	0	0	0	0	0	0	0	0	0	0	0	0	0	0	0	0	0	0	0	0	0	0	0	0	0	0	0	0	0	0	0
AT1G11593	Cts	0	0	0	0	0	0	0	0	0	0	0	0	0	0	0	0	0	0	0	0	0	0	0	0	0	0	0	0	0	0	0	0	0	0	0	0	0	0	0
AT1G11600	Cts	664	764	534	862	635	804	413	631	635	405	346	490	315	388	551	420	180	326	438	751	442	214	167	220	305	216	239	218	96	163	222	198	558	16	130	97	88	21	23
AT1G11608	Cts	0	0	0	0	0	0	0	0	0	0	0	1	0	0	0	0	2	1	0	0	0	0	0	0	0	0	0	0	0	0	0	0	0	0	0	0	0	1	0
AT1G11610	Cts	0	0	0	0	0	0	1	0	0	0	0	0	1	0	0	4	1	1	1	0	2	0	0	0	0	1	0	1	0	0	0	0	0	0	1	1	0	0	0
AT1G11620	Cts	2	0	0	0	4	1	0	0	0	0	0	0	0	0	0	3	0	0	0	3	0	0	0	0	0	0	1	0	0	0	0	0	1	0	0	0	1	0	0
AT1G11630	Cts	464	419	369	396	467	449	427	465	510	439	417	344	443	440	423	565	478	550	503	566	461	630	587	521	339	407	385	474	423	497	444	483	460	489	538	538	501	518	524
AT1G11640	Cts	0	0	0	0	0	0	0	0	0	0	0	0	0	0	0	0	0	0	0	0	0	0	0	0	0	0	0	0	0	0	0	0	0	0	0	0	0	0	0
AT1G11650	Cts	9211	8618	7539	7728	9096	9546	6229	7538	7852	8541	8459	6876	7952	7830	8355	9281	7748	9109	8763	9281	8179	9556	8897	9002	7377	8150	8282	10340	8073	8891	9763	8934	9689	11510	10964	10685	9534	10855	10679
AT1G11655	Cts	0	0	0	0	0	0	0	0	0	0	0	0	0	0	0	0	0	0	0	0	1	0	0	0	0	0	0	0	0	0	0	0	0	0	0	0	0	0	0
AT1G11660	Cts	1399	1724	1644	1665	2024	1877	1460	1687	2009	1944	1871	1782	1941	1963	1928	2048	1788	2194	2115	2113	1821	1842	1633	1943	1685	1909	1987	1906	1457	2016	2031	2013	2175	1482	1645	1564	1628	1725	1375
AT1G11670	Cts	278	313	284	283	273	387	265	338	482	361	373	287	272	259	345	344	661	1134	660	411	728	1111	1494	655	473	987	484	1029	677	1139	800	943	467	2178	1884	3897	1961	3358	3895
AT1G04863	Cts	0	0	0	0	0	0	0	0	0	0	0	0	0	0	0	0	0	0	0	0	0	0	0	0	0	0	0	0	0	0	0	0	0	0	0	0	0	0	0
AT1G11680	Cts	3961	3616	3256	3269	3833	3784	2558	3463	4272	3828	3414	3490	3582	3833	3500	3512	2547	3127	3766	3784	3179	3464	2747	3212	3157	3180	3219	2929	2136	2514	3295	2911	3929	2908	3186	3222	2657	3042	2821
AT1G11684	Cts	0	0	0	0	0	0	0	0	0	0	0	0	0	0	0	0	0	0	0	0	0	0	0	0	0	0	0	0	0	0	0	0	0	0	0	0	0	0	0
AT1G11690	Cts	0	0	0	0	0	2	0	1	0	2	1	1	1	1	0	0	0	0	0	0	0	0	0	0	0	0	0	0	0	0	0	0	0	0	0	0	0	0	0
AT1G04867	Cts	0	0	0	0	0	0	0	0	0	0	0	0	0	0	0	0	0	0	0	0	0	0	0	0	0	0	0	0	0	0	0	0	0	0	0	0	0	0	0
AT1G11700	Cts	351	290	357	230	288	359	347	437	791	756	767	593	338	353	355	445	213	329	479	493	527	410	336	169	174	140	141	90	120	201	126	129	222	517	1394	773	1001	1429	1059
AT1G11710	Cts	97	106	102	122	151	140	73	113	159	109	96	92	110	109	111	214	150	209	174	236	168	110	81	74	93	81	81	85	56	90	56	52	85	98	154	119	127	147	153
AT1G11720	Cts	2616	3207	3074	3002	3094	3207	3033	3016	3766	4007	3256	3223	3553	3138	3647	1832	2087	3005	3610	2308	3154	2626	2484	1790	2113	2046	2179	3331	2468	5686	2977	2927	3004	3317	3173	3835	2691	3437	3313
AT1G04873	Cts	0	0	0	0	0	0	0	0	0	0	0	0	0	0	0	0	0	0	0	0	0	0	0	0	0	0	0	0	0	0	0	0	0	0	0	0	0	0	0
AT1G11730	Cts	85	94	78	86	100	107	112	119	117	103	74	75	91	81	98	93	60	82	110	114	92	68	31	76	96	69	81	78	28	55	84	75	130	17	29	24	19	9	8
AT1G04877	Cts	0	0	0	0	0	0	0	0	0	0	0	0	0	0	0	0	0	0	0	0	0	0	0	0	0	0	0	0	0	0	0	0	0	0	0	0	0	0	0
AT1G11735	Cts	0	0	0	0	0	0	0	0	0	0	0	0	0	0	0	0	0	0	0	0	0	0	0	0	0	0	0	0	0	0	0	0	0	0	0	0	0	0	0
AT1G11740	Cts	55	78	127	84	52	63	108	125	73	39	36	30	21	37	36	41	19	29	76	59	36	71	35	96	46	38	66	20	21	30	101	43	113	16	17	16	19	22	6
AT1G11750	Cts	4691	4548	4894	4677	5164	5158	4706	5646	5851	5755	5736	4502	5516	5319	5393	4522	3672	4904	5164	5179	4729	3968	3552	4634	4664	4016	4702	3790	2890	3214	4056	3747	3977	3366	3354	3216	2829	3199	3423
AT1G04883	Cts	0	0	0	0	0	0	0	0	0	0	0	0	0	0	0	0	0	0	0	0	0	0	0	0	0	0	0	0	0	0	0	0	0	0	0	0	0	0	0
AT1G11755	Cts	457	416	403	395	547	489	442	505	636	551	472	370	456	432	439	538	425	539	561	538	530	575	445	497	427	463	433	376	244	414	414	438	496	550	636	645	537	621	589
AT1G11760	Cts	281	229	196	268	324	313	258	263	278	245	240	238	234	273	301	280	236	265	298	329	238	366	311	337	275	276	309	372	290	372	350	365	352	397	450	394	369	405	370
AT1G11765	Cts	0	0	0	1	0	0	0	0	0	0	0	0	0	0	0	0	0	0	1	0	0	0	1	0	0	1	0	0	0	3	0	1	1	2	3	1	1	2	3
AT1G11770	Cts	0	0	0	0	2	1	0	1	1	1	1	2	0	0	0	0	0	3	0	2	1	1	4	0	3	6	2	0	5	2	0	1	0	1	12	4	6	9	2
AT1G04887	Cts	0	0	0	0	0	0	0	0	0	0	0	0	0	0	0	0	0	0	0	0	0	0	0	0	0	0	0	0	0	0	0	0	0	0	0	0	0	0	0
AT1G11780	Cts	395	389	370	377	439	408	336	419	486	487	404	331	362	361	351	480	425	531	579	544	501	399	374	464	333	352	323	342	278	320	317	347	367	386	397	405	350	407	389
AT1G11785	Cts	12	4	10	3	9	6	15	25	28	28	21	15	21	25	17	14	29	59	48	23	57	66	109	28	28	32	30	35	28	43	48	97	42	101	80	70	117	154	131
AT1G11790	Cts	1144	1248	1095	1132	1185	1095	853	1141	1158	1218	974	933	1039	1022	1035	1164	825	1178	1286	1197	1014	749	609	1157	1010	1032	1139	963	567	894	999	1060	957	316	306	361	256	279	268
AT1G11800	Cts	434	453	380	318	413	459	345	369	427	380	388	356	403	378	362	473	432	536	413	432	340	398	416	396	312	364	374	386	325	363	277	350	333	377	441	340	340	350	341
AT1G11810	Cts	4	7	2	2	3	3	2	2	2	3	1	0	2	1	1	0	3	2	1	3	1	0	0	0	2	2	1	1	0	0	2	2	0	1	0	0	0	0	0
AT1G11820	Cts	2626	2809	2532	2312	2529	2639	1708	2391	3098	2397	2139	1687	2036	2079	2397	2331	1833	2306	2661	2764	2551	1346	1205	1689	1396	1113	1283	1543	957	1141	1373	1509	2285	634	786	794	602	643	541
AT1G04893	Cts	0	0	0	0	0	0	0	0	0	0	0	0	0	0	0	0	0	0	0	0	0	0	0	0	0	0	0	0	0	0	0	0	0	0	0	0	0	0	0
AT1G11840	Cts	10188	9637	8714	7565	9995	10924	14601	14313	13364	22700	17104	13396	11414	10978	11542	9170	10051	11994	15480	10645	18750	11760	12701	10448	10815	10636	9211	10992	9127	18023	14079	11973	15631	9563	9635	12369	9173	9950	8008
AT1G11850	Cts	1482	1229	1234	1522	1092	1241	1405	1209	1101	802	898	1119	959	877	1195	956	595	707	644	1251	990	611	515	661	685	639	835	409	249	332	912	545	1014	91	321	90	124	67	60
AT1G11860	Cts	42814	39387	39583	38916	37733	38646	59371	47398	51958	51320	50276	40139	37773	33707	38201	30842	24024	27144	36542	39547	34692	17979	14952	25575	31391	22448	28872	22672	17149	20556	33209	27031	36995	10415	9863	10107	7882	7800	7881
AT1G11870	Cts	1531	1718	1592	1480	1662	1753	1138	1611	2048	1787	1749	1433	1743	1556	1851	1290	1032	1501	1712	1697	1532	845	798	1307	1314	1119	1290	1023	662	848	1149	1086	1484	775	800	815	651	752	780
AT1G04897	Cts	0	0	0	0	0	0	0	0	0	0	0	0	0	0	0	0	0	0	0	0	0	0	0	0	0	0	0	0	0	0	0	0	0	0	0	0	0	0	0
AT1G04903	Cts	0	0	0	0	0	0	0	0	0	0	0	0	0	0	0	0	0	0	0	0	0	0	0	0	0	0	0	0	0	0	0	0	0	0	0	0	0	0	0
AT1G04907	Cts	0	0	0	0	0	0	0	0	0	0	0	0	0	0	0	0	0	0	0	0	0	0	0	0	0	0	0	0	0	0	0	0	0	0	0	0	0	0	0
AT1G11880	Cts	291	264	251	251	315	241	227	233	297	292	247	223	266	274	278	267	225	246	278	244	253	272	280	292	239	284	268	276	227	248	290	294	258	272	289	249	223	233	172
AT1G11890	Cts	1949	1855	1385	1537	2107	1675	1357	1591	1391	1526	1352	1456	1674	1551	1560	2001	2050	2663	2027	1795	1722	2430	2574	2264	2093	2707	2184	2384	2295	2303	1727	2387	1549	2667	2184	2442	2131	2373	2192
AT1G04913	Cts	0	0	0	0	0	0	0	0	0	0	0	0	0	0	0	0	0	0	0	0	0	0	0	0	0	0	0	0	0	0	0	0	0	0	0	0	0	0	0
AT1G11900	Cts	115	102	107	108	150	135	167	152	141	147	133	102	180	132	130	171	141	176	157	166	118	144	139	135	93	92	102	139	104	142	142	147	134	157	197	153	147	167	198
AT1G04917	Cts	0	0	0	0	0	0	0	0	0	0	0	0	0	0	0	0	0	0	0	0	0	0	0	0	0	0	0	0	0	0	0	0	0	0	0	0	0	0	0
AT1G11905	Cts	483	470	407	430	507	490	373	482	465	334	382	408	427	456	458	692	562	683	530	477	500	843	783	794	653	848	700	682	583	691	644	693	619	650	675	724	671	757	637
AT1G11910	Cts	22654	21374	18392	19268	21925	21632	15816	20645	20167	25106	22840	24203	26075	26592	23433	20940	19121	20079	21010	18959	18925	29333	25042	20086	19788	23737	22332	20868	23600	29648	23370	21648	22528	39547	55604	35261	44813	47306	40604
AT1G11915	Cts	47	49	36	37	33	35	33	51	42	35	37	32	41	36	46	48	19	39	48	39	34	35	26	42	40	25	39	22	15	39	40	32	50	14	22	28	12	11	12
AT1G11920	Cts	0	0	0	0	0	5	6	0	16	0	0	5	0	0	0	1	0	3	0	2	0	0	0	2	0	3	14	0	1	4	0	0	0	0	2	0	2	1	1
AT1G11925	Cts	1	1	5	4	1	5	2	2	19	4	2	3	13	7	2	16	29	27	9	8	9	23	71	36	42	74	47	51	115	90	24	42	14	77	53	133	105	358	73
AT1G11930	Cts	2276	2078	2088	2340	2512	2410	2059	2459	2312	2622	2324	2270	2466	2465	2389	2645	2226	2599	2553	2605	2358	2699	2444	2433	2312	2312	2246	2948	2393	3339	2915	3081	3123	3202	3333	3281	3124	3494	3203
AT1G11940	Cts	255	246	214	228	304	278	204	296	350	229	256	254	323	276	272	303	269	361	345	296	322	277	272	353	269	365	272	273	189	269	299	290	320	209	226	196	211	210	197
AT1G11950	Cts	275	312	242	347	350	369	282	278	337	267	270	230	347	284	348	495	452	470	604	582	415	581	423	458	372	533	508	454	319	411	442	420	516	428	526	520	577	671	598
AT1G11960	Cts	458	536	475	437	588	735	411	572	615	804	654	762	718	713	680	1235	2164	2723	2461	1455	2109	4106	5813	2862	2159	4258	2158	5289	4487	5934	3420	5729	1574	10257	9048	13147	9570	10232	11254
AT1G11970	Cts	0	0	0	0	0	0	0	0	0	0	0	0	0	0	0	0	0	0	0	0	0	0	0	0	0	0	0	0	0	0	0	0	0	0	0	0	0	0	0
AT1G11980	Cts	0	0	0	0	0	0	0	0	0	0	0	0	0	0	0	0	0	0	0	2	0	0	0	0	0	0	0	0	0	0	0	1	0	0	0	0	0	0	0
AT1G11990	Cts	20	23	17	16	17	17	26	19	12	26	16	22	26	21	24	14	15	25	8	12	13	32	27	10	27	14	16	10	5	6	19	3	14	10	17	7	10	9	5
AT1G12000	Cts	3169	3596	2640	2717	3182	3374	2132	2877	3458	3004	2403	2417	2404	2499	2778	2589	1961	2194	2600	3192	2568	1724	1521	2123	2208	2399	2272	1905	998	1629	2053	1694	2951	668	1054	891	915	933	586
AT1G12010	Cts	85	97	93	68	83	132	151	196	146	123	142	147	168	187	166	83	76	142	205	129	266	330	266	277	180	179	197	190	234	337	406	400	524	346	266	203	210	230	169
AT1G12013	Cts	0	0	0	0	0	0	0	0	0	0	0	0	0	0	0	0	0	0	0	0	0	0	0	0	0	0	0	0	0	0	0	0	0	0	0	0	0	0	0
AT1G12015	Cts	0	0	0	0	0	0	0	0	0	0	0	0	0	0	0	0	0	0	0	0	0	0	0	0	0	0	0	0	0	0	0	0	0	0	0	0	0	0	0
AT1G12020	Cts	681	639	550	506	668	705	659	731	928	613	603	483	544	707	610	724	619	984	910	967	881	499	434	576	408	403	418	382	236	527	621	560	697	447	475	647	532	683	744
AT1G12030	Cts	5	5	6	5	1	4	153	155	140	19	19	18	21	13	12	8	7	2	170	203	136	53	56	112	22	37	33	16	6	9	554	320	489	23	71	16	55	59	68
AT1G04923	Cts	0	0	0	0	0	0	0	0	0	0	0	0	0	0	0	0	0	0	0	0	0	0	0	0	0	0	0	0	0	0	0	0	0	0	0	0	0	0	0
AT1G12040	Cts	1	0	0	0	0	0	0	0	0	0	0	0	0	1	0	0	0	0	0	0	0	0	1	0	0	0	0	0	0	0	1	2	0	0	5	0	0	8	0
AT1G12050	Cts	1978	1899	1681	1769	2076	2004	1640	2124	2338	2313	2218	2342	2606	2669	2161	1768	1510	1723	2227	2091	2299	3795	3598	2174	2071	2556	2241	2004	1940	2275	2021	2017	2392	5478	5594	4202	4879	5302	4861
AT1G12060	Cts	227	181	190	190	178	195	192	223	329	274	252	202	234	224	225	214	161	202	316	291	287	324	266	256	215	180	210	144	112	104	208	180	269	136	200	137	106	103	110
AT1G12064	Cts	0	0	0	0	0	0	1	0	0	2	0	0	0	0	0	0	0	0	0	1	0	0	0	0	0	0	0	0	0	0	0	0	0	1	0	0	0	0	0
AT1G12070	Cts	7	1	6	7	9	6	10	6	4	8	4	8	2	4	9	10	7	1	8	5	5	4	1	3	10	5	8	5	1	5	21	7	26	0	6	1	2	1	0
AT1G12080	Cts	584	396	544	581	869	688	503	549	807	513	468	552	443	558	576	1336	558	623	835	993	658	394	393	1018	620	669	793	563	328	424	1122	763	1197	124	293	118	86	118	67
AT1G12090	Cts	51758	49624	41540	43833	32897	29416	26099	35919	39647	32219	35839	31292	35025	37828	37089	28826	22866	24919	34517	30160	30429	27852	22161	26831	29591	20880	30291	15058	14512	11442	20981	18148	21374	8824	6202	4630	2777	3064	1942
AT1G12100	Cts	16	15	24	22	21	16	11	23	25	23	14	14	14	8	19	15	6	16	19	22	12	11	10	9	6	4	12	10	5	11	12	7	16	3	3	3	0	3	0
AT1G12110	Cts	4608	5266	5679	4349	4660	4396	4626	4585	5473	5966	5128	3891	4289	4357	5392	7683	8438	11624	9837	6840	8175	16223	16520	8130	6756	7214	7376	5880	5236	8648	4030	5820	4793	12374	8436	12250	9905	16108	11951
AT1G12120	Cts	1652	1604	1629	1814	2165	2010	1799	1902	1923	1714	1499	1746	1900	2056	1857	1926	1909	2183	2092	1920	1960	2412	2080	2580	2309	2349	2392	2408	1932	2607	2466	2480	2356	2109	1987	1839	1768	1927	1915
AT1G12130	Cts	0	4	1	0	1	2	4	1	0	2	1	4	1	4	1	0	0	0	1	3	3	0	0	0	0	0	1	1	3	0	3	1	3	1	3	0	2	1	0
AT1G12140	Cts	1933	1995	1833	1734	2156	1905	1670	1609	1653	1951	1809	1665	1677	1711	1626	2360	2339	2564	2245	2189	1982	1899	1593	1551	1551	1823	1686	1941	1691	1969	1673	1748	1419	1709	1886	1753	1767	1840	1802
AT1G04927	Cts	0	0	0	0	0	0	0	0	0	0	0	0	0	0	0	0	0	0	0	0	0	0	0	0	0	0	0	0	0	0	0	0	0	0	0	0	0	0	0
AT1G12150	Cts	31	46	37	29	46	42	31	51	35	26	32	37	35	36	45	49	54	35	54	52	49	43	37	28	27	27	43	66	68	60	42	67	35	48	54	51	53	67	59
AT1G04933	Cts	0	0	0	0	0	0	0	0	0	0	0	0	0	0	0	0	0	0	0	0	0	0	0	0	0	0	0	0	0	0	0	0	0	0	0	0	0	0	0
AT1G12160	Cts	131	104	116	113	137	92	129	141	80	161	139	143	200	231	169	263	144	119	144	201	144	347	316	297	262	329	227	201	95	151	214	125	118	189	237	230	211	240	220
AT1G12170	Cts	0	0	0	0	0	0	0	0	0	0	0	0	0	0	0	0	0	0	0	0	0	0	0	0	0	0	0	0	1	0	0	0	0	0	0	0	0	0	0
AT1G12180	Cts	0	0	0	0	0	0	0	0	0	1	2	0	0	1	1	0	0	0	0	0	0	1	0	0	0	0	0	0	1	0	0	0	0	0	0	0	0	0	0
AT1G12190	Cts	0	0	0	0	0	0	0	0	0	0	0	0	0	0	0	0	0	0	0	0	0	0	0	0	0	0	0	0	0	1	0	0	0	0	0	0	0	0	0
AT1G08885	Cts	0	0	0	0	0	0	0	0	0	0	0	0	0	0	0	0	0	0	0	0	0	0	0	0	0	0	0	0	0	0	0	0	0	0	0	0	0	0	0
AT1G12200	Cts	386	515	374	326	433	424	258	433	570	559	495	316	401	490	405	561	315	328	442	510	347	810	850	637	356	511	383	280	258	376	262	274	280	791	1601	987	1266	1492	862
AT1G12210	Cts	217	227	152	167	317	264	182	210	218	225	177	208	239	291	212	290	240	248	175	226	121	224	218	166	149	217	174	176	149	232	154	173	100	266	413	346	433	351	459
AT1G12211	Cts	46	60	46	63	66	51	44	73	28	35	15	49	39	75	54	90	59	68	38	62	42	111	104	73	48	86	51	88	65	68	67	53	53	55	130	72	142	130	109
AT1G12220	Cts	643	749	698	756	964	786	678	696	669	678	601	729	957	926	853	840	723	774	613	704	428	1240	1042	1086	1271	1445	1336	954	732	925	1050	848	734	1125	1507	1246	1138	1129	1016
AT1G12230	Cts	2629	2482	2281	2339	2618	2605	1775	2655	3308	3021	2935	2666	3034	3262	2754	2273	1704	2230	2847	2699	2884	2136	1856	2775	2285	2026	2225	2085	1494	1999	2283	2152	3284	1841	1666	1666	1426	1654	1430
AT1G12240	Cts	5558	5419	5498	4153	5802	5903	4137	4940	5127	6163	4959	5232	5061	5212	5309	4233	12154	21782	10165	3624	14357	10123	15342	11286	6458	7406	7152	36676	31659	38137	19858	34032	15526	39748	17885	39651	26364	33321	30563
AT1G12244	Cts	332	294	325	362	341	360	385	406	380	372	336	306	337	315	331	215	156	194	246	311	287	155	126	218	264	196	251	194	106	142	242	186	273	121	148	140	88	127	115
AT1G12250	Cts	2041	1870	2283	2221	2550	2360	2508	2069	1500	1752	1729	1720	2061	1830	2118	1826	1852	1941	1770	1776	1678	1350	1112	1528	1697	1531	1770	2260	1765	2365	2185	2108	1842	1324	1054	1083	924	1046	1115
AT1G12260	Cts	54	62	80	62	59	68	48	85	88	66	65	63	43	51	65	82	61	74	92	65	96	66	52	55	66	49	75	54	53	60	63	47	69	24	48	17	30	44	24
AT1G04937	Cts	0	0	0	0	0	0	0	0	0	0	0	0	0	0	0	0	0	0	0	0	0	0	0	0	0	0	0	0	0	0	0	0	0	0	0	0	0	0	0
AT1G12270	Cts	1952	2127	2169	2385	2511	2635	1579	1929	2184	2266	2120	1784	2161	2301	2320	2753	2218	2660	2474	2733	2284	2370	2070	2438	2119	2262	2374	1922	1276	1633	1740	1751	2132	1995	2125	2108	1922	2087	2013
AT1G12280	Cts	394	535	525	483	636	607	586	558	617	600	600	594	599	654	608	722	561	561	714	634	521	798	711	639	675	649	700	461	463	519	603	551	608	990	1176	829	893	894	917
AT1G12290	Cts	233	286	227	212	363	259	205	248	204	221	181	262	263	343	255	428	404	354	328	289	252	703	799	388	300	514	369	440	547	560	357	440	251	1030	1236	950	995	939	867
AT1G12294	Cts	0	0	0	0	0	0	0	0	0	0	0	0	0	0	0	0	0	0	0	0	0	0	0	0	0	0	0	0	0	0	0	0	0	0	0	0	0	0	0
AT1G12300	Cts	150	179	178	164	203	233	141	139	229	177	178	182	177	197	189	186	123	187	197	235	205	131	89	128	126	129	132	93	54	62	127	87	155	106	160	107	103	97	102
AT1G12320	Cts	536	524	437	555	662	660	654	522	274	403	335	513	522	451	499	953	695	622	565	803	633	1006	1205	904	567	663	672	1247	983	1398	1330	972	822	854	1028	920	1112	1560	1152
AT1G12310	Cts	2607	2297	2046	2092	2285	2805	3185	2666	2552	2205	2131	2214	2037	2375	2437	2644	2243	2707	2891	3250	2985	2610	2152	2689	2752	2592	2443	2457	2033	2542	3167	2843	3291	2103	2252	2348	1958	2146	2497
AT1G04943	Cts	0	0	0	0	0	0	0	0	0	0	0	0	0	0	0	0	0	0	0	0	0	0	0	0	0	0	0	0	0	0	0	0	0	0	0	0	0	0	0
AT1G04947	Cts	0	0	0	0	0	0	0	0	0	0	0	0	0	0	0	0	0	0	0	0	0	0	0	0	0	0	0	0	0	0	0	0	0	0	0	0	0	0	0
AT1G12330	Cts	1003	1007	814	830	934	1059	583	660	1027	749	711	753	659	698	705	853	506	774	812	1004	749	640	537	644	531	437	587	386	306	326	579	447	830	285	540	318	301	305	282
AT1G12340	Cts	5	10	13	11	5	10	5	16	15	9	7	4	6	2	8	6	3	4	2	10	6	2	2	4	2	5	8	4	0	2	2	2	5	0	2	3	0	0	0
AT1G12350	Cts	687	651	654	660	807	736	827	808	799	765	803	762	871	867	773	783	651	769	756	757	674	824	806	792	710	757	749	650	611	703	782	706	779	862	1123	1007	982	1091	947
AT1G12360	Cts	2777	3065	2731	2783	3757	3113	2199	2867	2375	2527	2261	2740	3164	3387	2950	3987	3900	4367	3549	3168	2715	5805	5704	5730	4272	5696	4713	6219	5920	5932	5126	6107	4366	6090	6235	5388	5712	5896	5351
AT1G12370	Cts	214	264	196	218	243	269	167	215	242	203	212	186	186	143	222	187	118	160	155	187	170	71	49	101	149	134	154	130	65	84	101	104	163	19	38	31	32	23	27
AT1G12380	Cts	747	676	520	477	642	831	398	596	814	732	630	715	537	624	545	757	592	940	881	763	971	410	364	532	541	712	594	430	206	358	561	395	784	198	370	279	259	190	148
AT1G12390	Cts	484	452	514	561	646	637	544	667	632	511	537	495	560	573	525	636	535	657	639	645	632	769	662	761	718	665	631	767	513	734	743	667	807	706	720	575	626	729	660
AT1G12400	Cts	255	213	220	186	269	243	182	280	352	338	327	254	260	271	241	242	207	291	268	224	258	266	287	262	232	252	204	179	169	195	175	214	182	365	357	366	362	391	327
AT1G12410	Cts	5807	5788	5072	5601	6129	5721	6250	6218	5835	5971	6020	5448	6204	5799	5905	5658	5005	5791	5967	6348	5816	5540	5061	5715	5618	5463	5683	5699	4431	5929	6653	5882	6594	5606	5329	5519	4467	5662	5729
AT1G12411	Cts	0	0	0	0	0	0	0	0	0	0	0	0	0	0	0	0	0	0	0	0	0	0	0	0	0	0	0	0	0	0	0	0	0	0	0	0	0	0	0
AT1G12420	Cts	755	812	620	669	1110	927	691	730	393	479	474	536	608	692	634	1015	1053	1196	650	765	599	959	920	899	975	1302	983	3163	2104	3225	1027	2005	717	703	769	1086	1234	1029	1223
AT1G12430	Cts	1106	1417	1285	1357	1556	1746	1160	1368	1305	1448	1147	1350	1200	1284	1420	1622	1193	1442	1601	1719	1377	1842	1617	1401	1633	1776	1663	1295	727	1106	1381	1243	1801	1534	2050	1803	1504	1660	1389
AT1G12440	Cts	3414	3465	2987	3386	3580	4047	2816	3451	3068	2692	2693	2716	3705	3912	3609	3426	3038	3139	3074	3121	2563	6121	4622	5550	4140	4539	4471	6142	5179	5661	6615	6088	6004	5919	6381	4895	4682	5576	4683
AT1G12450	Cts	373	393	368	397	431	383	389	433	321	351	291	366	387	399	390	372	433	500	352	339	297	812	688	754	593	566	617	1025	1053	1035	779	1207	688	609	570	551	488	645	482
AT1G12460	Cts	624	745	693	570	677	749	527	641	736	704	592	607	565	565	637	577	417	458	630	641	600	382	309	449	440	406	504	308	162	221	382	340	564	146	180	140	107	116	89
AT1G12470	Cts	1605	1735	1620	1722	1993	1857	1212	1498	1747	1745	1724	1671	1781	1755	1708	2089	1955	2051	2191	2005	1654	2399	2123	2214	1855	2269	2226	2279	1968	2234	2156	2251	2276	2022	2216	1884	1898	1817	1650
AT1G12480	Cts	165	203	187	171	186	157	206	235	236	243	262	236	300	221	241	229	237	288	261	223	184	432	370	230	207	230	200	186	161	300	173	178	163	435	561	499	449	607	574
AT1G04953	Cts	0	0	0	0	0	0	0	0	0	0	0	0	0	0	0	0	0	0	0	0	0	0	0	0	0	0	0	0	0	0	0	0	0	0	0	0	0	0	0
AT1G12490	Cts	1	3	2	0	0	2	1	0	0	2	2	2	3	1	2	1	1	0	1	0	0	2	1	3	1	1	0	2	0	4	0	0	0	2	7	5	1	1	2
AT1G04957	Cts	0	0	0	0	0	0	0	0	0	0	0	0	0	0	0	0	0	0	0	0	0	0	0	0	0	0	0	0	0	0	0	0	0	0	0	0	0	0	0
AT1G12500	Cts	1826	1855	1627	1358	1499	1644	1039	1502	1414	1306	1364	1226	1198	1214	1413	1870	1433	1448	1576	1739	1305	2026	2022	1937	1755	1331	1795	1333	1296	1059	1372	1558	1611	873	754	746	662	640	533
AT1G12510	Cts	0	0	0	0	0	0	0	0	0	0	0	0	0	0	0	0	0	0	0	0	0	0	0	0	0	0	0	0	0	0	0	0	0	0	0	0	0	0	0
AT1G12520	Cts	2373	2676	3537	3055	2882	2634	3202	4479	6173	3829	3505	3567	3932	3908	3446	4378	2811	3761	5508	4896	5763	3973	3363	5088	3917	3137	3840	4875	2694	3875	4357	3407	5202	4595	4544	4027	4140	4570	4435
AT1G12530	Cts	374	349	396	413	510	505	379	474	480	467	443	424	473	526	420	469	366	564	499	471	472	365	294	364	417	415	384	336	240	408	392	373	508	377	437	381	364	334	391
AT1G12540	Cts	0	0	0	0	0	0	0	0	0	1	0	0	1	0	0	1	207	385	13	0	48	2	8	5	0	1	0	97	68	104	16	67	25	17	17	70	96	51	48
AT1G12550	Cts	293	221	213	170	251	207	199	257	257	318	274	262	289	254	230	267	308	486	291	228	323	486	490	370	285	354	307	400	340	413	234	359	253	585	491	578	409	509	455
AT1G12560	Cts	0	0	0	0	0	0	0	0	0	0	0	0	0	0	0	0	0	0	0	0	0	0	0	0	0	0	0	0	0	0	0	0	0	0	7	1	0	12	0
AT1G12570	Cts	737	382	311	270	652	880	313	287	349	326	376	739	392	457	323	696	215	283	242	623	300	767	994	512	515	938	869	347	191	202	473	323	706	105	440	122	360	21	24
AT1G12580	Cts	1531	1578	1235	1576	1719	1710	1287	1484	1511	1252	1186	1200	1466	1486	1508	1754	1531	1537	1758	1742	1627	3953	3572	4216	3870	4828	3844	3578	2752	3033	3273	3902	2893	4922	4323	4668	3739	4020	3513
AT1G12590	Cts	0	0	0	0	0	0	0	0	0	0	0	0	0	0	0	0	0	0	0	0	0	0	0	0	0	0	0	0	0	0	0	0	0	0	0	0	0	0	0
AT1G12600	Cts	26	37	11	20	33	20	21	26	18	22	14	22	15	18	30	37	22	23	29	25	25	42	53	39	16	24	18	28	27	18	29	32	35	68	39	54	42	49	46
AT1G04963	Cts	0	0	0	0	0	0	0	0	0	0	0	0	0	0	0	0	0	0	0	0	0	0	0	0	0	0	0	0	0	0	0	0	0	0	0	0	0	0	0
AT1G12610	Cts	0	1	1	0	1	1	3	1	0	1	5	1	9	3	2	2	176	196	56	10	81	1015	1462	680	1003	1442	1581	882	1097	1030	558	1587	249	3622	1658	4171	2423	2217	2625
AT1G12615	Cts	0	0	0	0	0	0	0	0	0	0	0	0	0	0	0	0	0	0	0	0	0	0	0	0	0	0	0	0	0	0	0	1	0	1	0	0	0	0	0
AT1G12620	Cts	242	236	275	266	324	313	255	300	337	309	297	325	321	263	328	333	301	393	383	392	322	271	322	235	146	184	186	262	232	296	254	357	321	317	347	369	294	319	355
AT1G12630	Cts	8	15	11	17	14	8	10	20	19	16	26	9	27	19	19	17	5	8	11	13	13	18	8	13	13	17	2	5	7	9	7	14	17	15	27	13	6	4	14
AT1G12640	Cts	1656	1775	1495	1446	1846	1667	1391	1659	1606	1643	1413	1580	2158	2017	1691	1991	1936	2317	1915	1714	1506	2637	2654	2350	1932	2527	2208	2262	2366	2711	2147	2334	1873	3682	5044	3914	4844	5310	3804
AT1G12650	Cts	704	724	617	723	863	922	614	740	745	755	730	565	787	805	747	884	716	923	926	1060	844	783	670	873	757	741	785	726	492	687	786	651	892	829	891	921	831	977	982
AT1G12660	Cts	0	0	0	0	0	1	0	0	0	0	0	0	0	0	0	0	0	0	0	0	0	0	0	0	0	0	0	0	0	0	0	0	0	0	0	0	0	0	0
AT1G12663	Cts	0	0	0	0	0	0	0	0	0	0	0	0	0	1	0	0	0	0	0	0	0	0	0	0	0	0	0	0	0	0	0	0	0	0	0	1	0	0	0
AT1G12665	Cts	0	0	0	0	0	0	0	0	0	0	0	0	0	0	0	0	0	0	0	0	0	0	0	0	0	0	0	0	0	0	0	0	0	0	1	0	0	0	0
AT1G12672	Cts	6	7	5	0	6	1	2	4	0	1	10	6	1	0	0	1	2	0	3	1	3	4	5	3	0	2	3	1	3	3	2	4	6	9	14	22	23	33	15
AT1G12680	Cts	822	806	780	898	1038	957	1103	904	820	807	819	836	893	897	912	973	920	918	901	936	797	1138	1096	979	925	875	975	1248	1159	1300	1199	1274	1071	1123	1429	1188	1182	1262	1172
AT1G12700	Cts	133	154	167	189	211	210	144	206	212	153	180	187	229	214	226	165	144	164	219	207	170	151	104	149	138	124	142	129	77	136	159	133	190	132	141	118	110	110	114
AT1G12710	Cts	606	457	486	746	692	429	556	562	369	448	457	592	877	915	764	678	866	658	474	688	398	1810	1230	1352	1016	897	1350	1208	1240	1257	1128	1391	973	1032	996	586	849	1025	666
AT1G12730	Cts	296	286	254	308	349	312	203	234	212	228	230	297	342	425	336	375	329	337	311	390	246	481	335	425	379	387	472	307	317	339	351	325	366	375	343	271	308	301	284
AT1G04967	Cts	0	0	0	0	0	0	0	0	0	0	0	0	0	0	0	0	0	0	0	0	0	0	0	0	0	0	0	0	0	0	0	0	0	0	0	0	0	0	0
AT1G12740	Cts	1	2	3	4	2	2	3	4	0	0	1	1	2	0	0	0	0	2	4	4	3	0	0	0	2	3	0	1	0	2	0	1	3	1	0	0	1	3	0
AT1G12750	Cts	1224	1367	958	1179	1132	1148	922	1467	1300	1264	1241	1171	1337	1303	1463	1408	1276	1372	1682	1472	1388	1219	953	1178	1339	1120	1377	729	506	765	1067	933	1077	879	1012	978	598	680	715
AT1G12760	Cts	2305	2307	1874	2046	2357	2243	2414	2502	1965	1924	1841	1876	2328	2239	2262	3096	3151	3346	3054	2596	2609	4167	4177	4107	3310	3550	3225	4433	3927	4961	3679	3913	2927	5016	5035	4753	4847	5040	4671
AT1G12770	Cts	2698	2713	2528	2759	2676	2964	2416	2682	2898	2912	2938	2413	3150	2900	2967	2121	1660	2048	2409	2736	2340	1225	1168	1830	2160	1704	1875	1694	1015	1353	1858	1796	2409	1234	1251	1279	1176	1138	1181
AT1G12775	Cts	141	158	160	151	162	186	165	163	181	159	151	145	166	190	166	146	115	134	136	200	158	95	100	96	99	92	106	97	45	76	108	104	109	95	98	110	95	77	78
AT1G12780	Cts	1915	2243	1790	1828	2592	2560	1920	2547	2082	2173	2020	2485	3103	4163	2780	2888	2547	2762	3301	2981	3083	6917	5421	7890	4699	5115	5380	6418	7580	9572	9721	7052	7958	6864	6891	5416	6884	9086	4930
AT1G12790	Cts	145	132	156	187	167	155	153	163	204	154	119	133	221	240	216	263	198	245	198	218	216	489	402	398	280	290	364	345	271	290	412	326	341	346	261	279	270	302	228
AT1G12800	Cts	10064	11815	11723	13324	11603	12292	9236	10703	11866	12253	12211	11690	13227	12617	12927	8140	6826	8634	10158	11192	9030	4346	3929	6647	8278	6942	8340	5338	3683	4933	6897	5484	8026	3336	3662	4048	3373	3449	3461
AT1G12805	Cts	1	0	1	0	1	4	21	1	21	33	10	0	0	5	0	0	2	1	17	3	52	0	6	10	0	0	0	0	0	2	0	0	3	2	8	8	3	3	6
AT1G12810	Cts	1089	1004	849	719	952	948	757	982	1097	1009	999	894	1062	1108	972	1016	913	1170	1033	918	1021	1553	1519	1209	904	1034	934	1027	965	1021	891	1013	960	1672	1928	1774	1694	1959	1734
AT1G04973	Cts	0	0	0	0	0	0	0	0	0	0	0	0	0	0	0	0	0	0	0	0	0	0	0	0	0	0	0	0	0	0	0	0	0	0	0	0	0	0	0
AT1G12820	Cts	1963	1977	1877	1972	2438	2485	1738	2046	2154	1891	1805	1820	1689	1835	2030	1744	1639	2128	1669	1755	1548	1583	1292	1422	1387	1338	1586	1409	1168	1737	1628	1404	1915	2382	2449	2633	2393	2721	2336
AT1G04977	Cts	0	0	0	0	0	0	0	0	0	0	0	0	0	0	0	0	0	0	0	0	0	0	0	0	0	0	0	0	0	0	0	0	0	0	0	0	0	0	0
AT1G12840	Cts	8189	7575	6709	6606	8358	7793	9583	8864	8195	8716	8266	7513	7587	7285	7576	8242	7683	8552	8289	8653	7559	8737	7887	7960	7802	8111	7712	6418	5412	7291	7560	6834	7293	6863	7454	7577	6812	7651	6992
AT1G12830	Cts	0	0	0	0	0	0	0	0	0	0	0	0	0	0	0	0	0	0	0	0	0	0	0	0	0	0	0	0	0	0	0	0	0	0	0	0	0	0	0
AT1G12845	Cts	705	518	482	612	504	491	376	532	822	734	844	870	697	740	714	325	247	345	475	473	560	372	295	341	489	452	399	166	176	128	339	211	530	110	190	113	90	62	44
AT1G12850	Cts	1692	1658	1278	1597	1682	1620	1131	1500	1512	1342	1311	1378	1506	1591	1645	1567	1353	1656	1662	1604	1591	1604	1457	1490	1479	1473	1549	1193	1038	1175	1351	1148	1417	1526	1538	1427	1146	1273	1302
AT1G12855	Cts	4	10	8	6	5	12	2	5	8	4	7	10	6	3	9	4	4	2	4	0	6	1	0	8	0	3	5	1	2	3	4	1	4	1	2	2	1	2	1
AT1G12860	Cts	1855	1975	1945	2224	2019	2286	1494	1734	1784	1584	1513	1632	1791	1747	1983	1473	888	1292	1364	1744	1203	755	502	855	1138	729	1103	481	226	445	790	491	1347	341	479	405	290	336	381
AT1G12870	Cts	3	0	1	2	0	2	1	0	0	0	1	0	0	1	0	1	1	1	6	3	2	0	0	4	3	0	3	3	4	2	2	2	2	3	3	3	6	6	2
AT1G12880	Cts	431	393	379	403	474	454	553	522	422	412	354	416	401	370	356	586	546	574	614	692	580	450	373	456	429	444	461	738	682	731	735	796	580	576	632	555	559	641	635
AT1G04983	Cts	0	0	0	0	0	0	0	0	0	0	0	0	0	0	0	0	0	0	0	0	0	0	0	0	0	0	0	0	0	0	0	0	0	0	0	0	0	0	0
AT1G12890	Cts	3	3	4	4	8	7	8	5	2	2	3	4	6	3	2	12	13	14	18	9	6	18	20	17	21	24	12	42	47	29	20	29	9	16	15	20	14	26	14
AT1G12900	Cts	95582	86714	89376	82905	78866	79182	104508	102473	99572	98686	93915	86786	89391	78189	90537	48879	39183	47556	67665	66321	61744	22691	20311	45531	60081	36449	53319	35172	23237	28405	55138	41204	56573	11338	9818	12395	7864	7625	8015
AT1G12910	Cts	1403	1271	1263	1233	1559	1522	983	1262	1395	1253	1060	1074	1300	1489	1294	1371	1196	1379	1324	1400	1223	1928	1541	2106	1584	1593	1585	1737	1380	1533	1891	1724	1974	1578	1618	1475	1330	1292	1278
AT1G12920	Cts	3123	3383	2932	3087	3270	3794	3177	3736	4198	3696	3598	2840	3505	3510	3738	4100	3732	4260	4037	4678	3786	3106	2925	3597	3166	2889	3197	3258	2042	2845	3018	3231	3714	3801	3878	4036	3711	4175	3838
AT1G12930	Cts	1099	1290	1082	1125	1229	1289	785	1073	1436	1335	1095	1158	1323	1281	1271	1110	795	1057	1248	1274	1027	1402	1104	1285	1301	1346	1459	930	608	886	1066	1007	1405	1256	1500	1347	1082	1220	1029
AT1G12940	Cts	14	82	61	45	44	42	38	153	53	45	50	25	33	58	57	59	63	89	66	43	30	370	265	189	62	148	74	44	12	29	6	21	8	601	1066	1054	907	932	1104
AT1G12950	Cts	15	18	20	13	25	24	13	20	27	15	16	12	8	15	20	50	52	41	47	34	42	42	33	43	31	39	25	57	46	77	20	85	40	62	88	111	100	114	78
AT1G12960	Cts	0	0	0	0	0	0	0	0	0	0	0	0	0	0	0	0	0	0	0	0	0	0	0	0	0	0	0	0	0	0	0	0	0	0	0	0	0	0	0
AT1G12970	Cts	471	443	379	425	518	485	472	425	443	428	419	441	479	531	458	574	579	595	478	491	426	894	800	867	717	749	735	866	741	835	678	803	598	928	998	871	910	855	842
AT1G12980	Cts	7	7	8	8	7	2	5	5	7	8	3	3	1	6	6	7	8	5	8	12	8	3	1	3	0	2	1	17	11	10	2	15	7	3	7	22	17	8	9
AT1G12990	Cts	1626	1861	1339	1408	2023	1791	1336	1543	1095	1314	1203	1346	1381	1544	1434	1796	1529	1662	1350	1520	1194	2315	2061	1966	2135	3016	2445	1829	1787	1940	1334	2000	1162	2476	1867	2272	2197	1908	1929
AT1G13000	Cts	1183	1247	967	1226	1457	1194	1104	1261	1012	1011	864	1011	1348	1367	1194	1832	1599	1628	1494	1348	1121	2214	2101	1997	1561	1943	1823	1450	1367	1329	1299	1355	1194	2423	2160	2285	2226	2558	2442
AT1G13010	Cts	0	0	0	0	0	0	0	0	0	0	0	0	0	0	0	0	0	0	0	0	0	0	0	0	0	0	0	0	0	0	0	0	0	0	0	0	0	0	0
AT1G13020	Cts	1957	2188	1966	1991	2322	2311	1650	2194	1990	2164	2065	1847	1995	1882	2124	2754	2618	3160	2584	2742	2385	2318	2218	2471	2120	2234	2212	2543	2123	2566	2096	2425	2210	2332	2470	2555	2477	2472	2536
AT1G13030	Cts	538	638	575	539	665	768	445	560	635	594	535	406	507	480	545	615	433	485	533	675	471	309	218	399	439	429	444	373	147	244	333	277	481	174	269	282	183	207	208
AT1G13040	Cts	103	204	169	122	183	183	97	103	195	144	122	119	150	155	157	193	152	193	160	203	125	87	90	74	92	93	93	108	66	95	104	85	114	104	155	142	112	133	122
AT1G13050	Cts	161	159	153	146	183	169	87	163	202	170	126	125	132	138	140	181	121	168	143	165	129	91	80	110	90	104	70	109	46	81	94	75	98	75	106	110	79	72	76
AT1G13060	Cts	4818	4588	3895	3979	5502	4644	3761	4632	4330	4447	4022	3926	4386	4172	4269	5153	3814	4894	4492	4713	4200	4476	4032	4537	4088	4577	4284	3860	3163	4160	3976	3772	4847	3828	4150	3828	3528	3790	3514
AT1G04987	Cts	0	0	0	0	0	0	0	0	0	0	0	0	0	0	0	0	0	0	0	0	0	0	0	0	0	0	0	0	0	0	0	0	0	0	0	0	0	0	0
AT1G13080	Cts	1315	1374	1219	1169	1331	1476	1556	1524	1796	1328	1165	1316	931	980	1081	1329	801	868	856	1173	928	413	336	486	668	607	840	327	354	533	526	324	531	305	448	239	413	343	353
AT1G13090	Cts	2394	2143	2131	2075	2925	2604	2623	2627	2419	2922	2729	2623	2588	2640	2367	2181	1585	2004	1516	1875	1628	2125	1747	1532	1811	1890	1944	1119	1042	1486	1388	1149	1446	2190	3153	2240	2722	2583	2355
AT1G13100	Cts	367	391	377	404	430	423	373	400	422	345	325	284	384	357	398	367	322	388	317	338	273	687	619	572	485	409	541	280	259	322	393	315	333	397	575	376	319	347	392
AT1G13110	Cts	4594	4406	4420	5556	5037	4364	4490	4367	4496	4125	3968	3505	4925	4573	4835	6877	5859	6387	5363	5000	4366	14754	19643	9233	5827	6000	7919	5362	5413	4835	5350	4483	4805	9594	11746	7884	7830	9488	8803
AT1G13120	Cts	934	1072	990	1059	1206	1288	1038	1029	1261	1176	1003	983	1178	1208	1205	1295	1054	1371	1243	1412	1109	1177	1029	977	1001	1079	1094	854	579	884	799	713	849	895	1116	1026	970	1020	936
AT1G13130	Cts	35	51	19	22	60	51	15	49	36	33	27	46	29	17	32	7	9	14	11	11	12	31	32	17	25	28	18	12	33	42	36	31	83	10	27	12	29	21	14
AT1G13140	Cts	140	28	44	48	262	130	28	55	115	58	40	55	42	27	34	182	23	44	48	190	37	43	65	79	30	118	93	61	37	54	60	72	88	31	70	59	74	13	27
AT1G13143	Cts	9	7	11	5	9	9	8	11	12	8	9	8	8	3	7	7	14	6	11	10	9	0	5	7	5	6	7	7	1	10	1	8	8	2	8	4	4	7	5
AT1G13150	Cts	94	55	53	64	117	76	36	73	87	63	64	68	60	64	56	91	46	52	61	103	51	53	42	57	52	53	64	42	20	34	49	35	48	81	83	69	90	72	76
AT1G13160	Cts	1228	1512	1279	1316	1376	1725	985	1170	1618	1633	1594	1077	1431	1370	1414	1612	1378	1740	1544	1885	1382	1104	973	1165	1149	1066	1191	976	551	789	781	781	1018	945	1122	1222	1078	1113	1033
AT1G13170	Cts	1124	1176	1057	1395	1282	1197	1121	1358	1561	1517	1298	1314	1381	1373	1342	1210	903	1156	1650	1503	1384	1092	895	1312	1287	1356	1417	743	553	671	1153	914	1518	432	590	487	377	375	292
AT1G13180	Cts	430	455	369	440	542	451	426	544	430	445	378	384	502	528	471	555	547	606	609	505	487	689	704	846	721	818	821	731	533	700	704	755	552	711	722	672	673	616	494
AT1G13190	Cts	2026	2105	2033	2250	2294	2173	2012	2245	2054	2190	2007	2064	2346	2529	2338	2357	2764	3278	2471	2212	2361	3773	3604	3184	2194	2841	2492	5859	4846	5245	4668	5310	4002	5706	5574	6165	4729	5252	4796
AT1G13195	Cts	302	280	239	269	264	281	363	347	322	271	266	249	313	333	340	381	442	421	420	330	440	661	492	596	567	684	533	523	430	613	529	506	435	711	791	815	689	785	792
AT1G13200	Cts	0	1	1	1	0	2	1	0	2	0	0	0	0	1	0	0	0	0	0	0	2	1	1	1	0	0	1	0	0	0	1	1	0	0	0	1	0	0	1
AT1G13210	Cts	4722	6131	4744	5516	6476	4897	4342	5017	3093	3782	3428	5019	6930	6532	5919	8434	8392	7617	5051	5115	3132	24171	25967	16028	16028	20684	19602	11937	13060	12344	8847	10919	6231	24043	23512	22410	20405	19969	19677
AT1G13220	Cts	815	1108	1040	1238	1334	1391	876	1183	1361	1136	999	1113	1318	1307	1372	1259	1101	1344	1391	1538	1195	1167	1060	1211	1066	1232	1297	1317	877	1160	1250	1261	1496	1028	1184	996	925	1100	960
AT1G13230	Cts	16	13	6	4	10	17	5	14	8	7	6	10	9	12	9	11	4	4	11	20	15	7	9	3	11	10	19	16	2	10	9	3	15	4	11	9	9	3	4
AT1G13240	Cts	0	0	0	0	0	0	0	0	0	0	0	0	0	0	0	0	0	0	0	0	0	0	0	0	0	0	0	0	0	0	0	0	0	0	0	0	0	0	0
MIR8166	Cts	0	0	0	0	0	0	0	0	0	0	0	0	0	0	0	0	0	0	0	0	0	0	0	0	0	0	0	0	0	0	0	0	0	0	0	0	0	0	0
AT1G13245	Cts	1560	1664	1640	2261	2380	2742	2310	1833	1549	729	770	777	940	961	1059	1035	958	828	832	907	764	2737	2946	2984	2151	1311	2066	4151	3636	3838	3713	3506	2725	2784	3525	2088	2586	2711	2234
AT1G04997	Cts	0	0	0	0	0	0	0	0	0	0	0	0	0	0	0	0	0	0	0	0	0	0	0	0	0	0	0	0	0	0	0	0	0	0	0	0	0	0	0
AT1G13250	Cts	871	926	849	837	838	881	519	894	1012	985	925	811	793	806	810	898	741	1070	919	843	956	667	533	894	846	680	914	583	320	416	669	652	935	151	260	207	137	87	93
AT1G05003	Cts	0	0	0	0	0	0	0	0	0	0	0	0	0	0	0	0	0	0	0	0	0	0	0	0	0	0	0	0	0	0	0	0	0	0	0	0	0	0	0
AT1G13260	Cts	3541	3792	3731	4896	5328	4895	4725	4324	2975	2979	2949	3229	4504	4819	4267	4829	5289	5286	1827	2999	1604	10369	11551	7296	11826	13656	14554	13378	14290	14303	9104	12193	6072	12284	10478	9200	9540	13285	8995
AT1G13270	Cts	2524	2547	1911	2408	2311	2312	1780	2260	2589	2573	2652	1854	2937	3068	2894	2463	2129	2276	2493	2956	2080	1990	1732	2198	2160	2123	2485	1732	1057	1304	1752	1608	2299	1619	1377	1501	1483	1556	1471
AT1G13280	Cts	2208	2088	1499	1345	1648	1707	1434	2174	2037	2703	2003	1976	2061	2040	2038	1581	1514	2336	2297	1300	2732	1957	2381	1656	1605	1711	1343	1407	1078	2086	1474	1245	1823	1821	2117	2101	1529	1618	1623
AT1G13290	Cts	4	3	1	2	7	5	0	1	4	0	2	1	2	1	1	10	1	2	1	8	0	2	6	0	3	3	3	1	2	0	3	1	4	0	1	6	1	0	2
AT1G13300	Cts	32	25	31	28	39	51	27	26	8	31	8	15	25	19	29	24	43	25	10	46	5	18	3	16	30	34	23	80	27	62	48	26	23	15	15	21	11	10	17
AT1G13310	Cts	41	50	52	18	51	61	41	61	2	18	12	10	30	34	18	17	9	16	3	6	1	1	13	7	9	22	9	19	15	16	7	12	1	9	50	19	74	8	10
AT1G13320	Cts	3017	2887	2785	2896	3367	3125	2656	3059	3028	3150	2764	2758	2872	3037	2921	3357	2736	3235	3177	3178	2723	3020	2809	2961	2704	2969	2937	3043	2281	3111	3287	3228	3382	2751	2976	2807	2697	2854	2408
AT1G13330	Cts	66	87	83	94	103	111	74	120	149	85	122	96	104	113	116	82	46	77	97	93	94	47	30	61	75	49	66	35	20	28	44	45	68	17	28	28	33	18	24
AT1G13340	Cts	624	698	585	366	892	765	697	645	123	333	276	360	556	544	347	813	672	848	264	362	165	743	715	850	1212	2479	1445	1613	1475	1975	818	1148	261	1885	2278	2401	3876	3176	3174
AT1G13350	Cts	1417	1683	1597	1856	1918	1851	1238	1574	1655	1453	1429	1574	1974	1897	1764	1848	1634	2034	1948	1841	1571	2538	2142	2064	1827	2237	2123	2441	2030	2596	2204	2283	2013	2963	3252	2866	2988	3152	2874
AT1G13360	Cts	2892	2485	2652	2449	3164	2872	3075	3103	2312	3022	3022	3104	3150	2979	2796	3111	3977	5734	3553	3022	3666	2803	3387	2536	2094	2297	1860	4315	5097	5786	3103	4211	2280	5791	7479	7681	6297	6848	7729
AT1G05007	Cts	0	0	0	0	0	0	0	0	0	0	0	0	0	0	0	0	0	0	0	0	0	0	0	0	0	0	0	0	0	0	0	0	0	0	0	0	0	0	0
AT1G08895	Cts	0	0	0	0	0	0	0	0	0	0	0	0	0	0	0	0	0	0	0	0	0	0	0	0	0	0	0	0	0	0	0	0	0	0	0	0	0	0	0
AT1G13370	Cts	5	5	9	7	23	10	13	14	7	9	13	9	8	14	6	11	9	12	10	11	14	10	8	8	9	7	13	11	9	12	12	11	7	1	6	1	2	5	1
AT1G13380	Cts	958	931	846	925	904	1140	790	897	1241	902	970	802	886	982	964	902	690	792	1119	1169	1088	1073	1098	1264	1123	1116	982	1158	760	892	1184	1211	1312	1124	1048	1017	747	900	841
AT1G13390	Cts	1306	1288	1095	1094	1455	1409	1525	1357	1357	1141	1033	1145	1414	1478	1418	2061	3306	3279	2304	1963	2260	4223	4348	3181	2200	2705	2617	4527	3640	5270	3292	3997	2297	6513	6309	7011	5716	6142	6889
AT1G13400	Cts	16	18	19	10	10	20	14	14	13	10	10	7	6	6	10	16	9	10	18	26	13	3	2	6	7	5	3	7	0	2	4	2	12	1	5	1	0	0	1
AT1G13410	Cts	85	55	68	67	76	81	55	85	120	71	67	36	95	79	102	80	56	79	83	79	68	40	42	54	48	37	32	58	41	50	40	31	62	46	79	76	68	78	69
AT1G13420	Cts	9	13	12	10	25	17	9	15	22	21	13	17	8	9	23	15	31	53	58	16	63	11	11	13	12	7	9	13	22	29	23	24	23	3	6	16	4	8	8
AT1G13430	Cts	3	3	4	2	2	3	5	1	2	3	5	11	1	4	4	5	2	0	1	3	1	11	7	10	11	12	14	0	4	3	2	4	4	8	17	9	6	4	4
AT1G13440	Cts	58542	54373	41042	38358	44295	50184	35245	49619	57219	56476	53073	41738	45088	46465	46584	39122	26780	31551	40968	44638	40354	36346	30990	37923	38049	35704	34351	30038	24489	30504	35399	31691	41095	34099	35376	38896	36464	37837	28831
AT1G05013	Cts	0	0	0	0	0	0	0	0	0	0	0	0	0	0	0	0	0	0	0	0	0	0	0	0	0	0	0	0	0	0	0	0	0	0	0	0	0	0	0
AT1G13448	Cts	0	0	0	0	0	0	0	0	0	0	0	0	0	0	0	0	0	0	0	0	0	0	0	0	0	0	0	0	0	0	0	0	0	0	0	0	0	0	0
AT1G13450	Cts	1039	1101	1095	1149	1339	1214	1510	1158	1255	1045	909	1141	1244	1414	1194	1149	1207	1404	1178	1157	1146	2368	1988	2371	1751	1732	1811	1930	1526	1932	2367	2033	1713	1845	1857	1680	1474	1686	1677
AT1G13460	Cts	586	603	571	602	755	670	874	746	698	670	667	650	726	664	749	908	896	1117	914	894	826	793	780	609	459	508	485	660	557	748	646	687	612	900	884	871	809	937	859
AT1G13470	Cts	2743	3040	2373	2400	4076	2664	2927	3446	653	1542	1195	1756	2156	2655	1812	6428	4611	4298	2559	3835	1113	2948	2661	3118	3200	4463	4073	2644	2483	2257	1462	2046	461	914	1892	1108	2640	1244	1621
AT1G13480	Cts	15	22	13	16	25	20	18	7	1	2	4	6	9	9	5	33	46	12	6	26	1	16	7	32	13	31	14	38	9	35	7	10	5	6	12	15	26	14	14
AT1G13485	Cts	0	0	0	0	0	0	0	0	0	0	0	0	0	0	0	0	0	0	0	0	0	0	0	0	0	0	0	0	0	0	0	0	0	0	0	0	0	0	0
AT1G13490	Cts	0	0	0	1	0	0	1	0	1	1	0	0	1	1	1	0	1	0	0	1	0	0	1	2	0	0	0	0	1	0	1	0	1	2	6	2	3	5	1
AT1G13500	Cts	0	1	4	0	1	1	2	1	0	1	1	0	1	1	0	1	0	0	3	3	1	0	1	1	1	1	2	2	1	3	0	0	2	0	3	2	0	1	1
AT1G13510	Cts	3	1	1	4	2	4	1	6	5	0	0	1	0	3	2	1	2	2	7	6	1	2	1	1	3	4	1	4	0	3	0	0	1	1	1	1	0	3	5
AT1G13520	Cts	70	81	95	55	45	73	94	98	20	83	30	22	288	165	54	84	82	64	32	46	10	110	296	193	122	259	155	203	188	273	66	116	12	158	645	492	908	539	500
AT1G13530	Cts	24	38	34	30	42	37	38	28	4	23	11	12	15	18	10	67	63	26	15	30	6	18	11	33	38	35	43	63	26	38	16	22	11	5	16	15	20	8	18
AT1G13540	Cts	36	48	39	40	42	41	24	32	16	19	11	19	28	20	21	98	72	36	21	27	9	23	15	45	29	55	62	51	23	27	8	13	3	4	6	8	23	5	10
AT1G13550	Cts	25	45	34	44	57	61	49	36	4	20	15	17	20	26	21	77	65	38	15	30	3	12	9	41	41	43	53	53	26	43	10	23	4	5	19	11	23	12	13
AT1G13560	Cts	3144	3043	2914	3132	3639	3671	2217	3218	3503	3316	3064	2805	3551	3353	3513	3137	3207	3751	3715	3470	3240	3857	4027	3595	3364	3803	3685	3500	2954	3532	3098	3586	3177	5508	5227	5688	4782	5051	5054
AT1G13570	Cts	609	550	576	664	743	686	469	719	805	554	500	548	694	780	665	649	552	637	697	656	614	755	670	959	716	751	753	795	520	739	857	821	939	520	561	531	514	567	498
AT1G13580	Cts	405	381	333	342	412	427	484	441	350	354	337	373	416	366	378	392	363	402	424	465	329	451	418	402	474	460	484	350	294	370	378	397	363	330	374	309	268	329	298
AT1G13590	Cts	0	0	0	0	0	0	1	0	0	0	0	0	0	0	0	0	1	0	0	0	0	0	0	0	0	0	0	0	0	0	0	0	0	0	0	0	0	1	1
AT1G08905	Cts	0	0	0	0	0	0	0	0	0	0	0	0	0	0	0	0	0	0	0	0	0	0	0	0	0	0	0	0	0	0	0	0	0	0	0	0	0	0	0
AT1G13600	Cts	90	65	44	60	62	104	35	93	79	102	62	40	31	46	46	58	34	64	57	56	64	36	32	85	37	36	38	45	25	40	73	56	105	14	42	20	15	21	19
AT1G13605	Cts	0	0	0	0	0	0	2	0	1	0	2	0	0	0	0	1	0	1	0	0	0	0	0	0	0	0	0	0	0	0	0	0	0	0	1	0	0	0	0
AT1G13607	Cts	0	0	0	0	0	0	0	0	0	0	0	0	0	0	0	1	0	0	0	0	0	0	0	0	0	0	0	0	0	0	0	0	0	0	0	0	0	0	0
AT1G13608	Cts	0	0	0	0	0	0	0	0	0	0	1	0	0	0	0	0	0	0	0	0	0	0	0	0	0	0	0	0	0	0	1	0	0	0	0	0	0	0	0
AT1G13609	Cts	2	2	1	6	3	0	0	1	2	1	0	0	0	0	0	3	0	0	0	0	1	0	0	0	0	0	0	0	1	2	0	0	0	0	1	0	0	0	0
AT1G13610	Cts	4	3	1	3	15	3	3	2	17	7	8	6	1	3	6	5	4	4	6	12	8	3	3	4	5	10	1	5	6	7	14	9	17	2	5	7	3	2	2
AT1G13620	Cts	0	0	0	0	0	0	0	0	0	0	0	0	0	0	0	0	0	0	0	0	0	0	0	0	0	0	0	0	0	0	0	0	0	0	0	0	0	0	0
AT1G13630	Cts	136	158	136	121	151	159	107	145	209	159	107	105	135	164	148	197	179	188	186	172	135	169	169	100	90	104	80	146	91	131	99	112	116	83	141	111	101	123	122
AT1G13635	Cts	16	14	12	10	23	137	13	16	11	26	9	18	1	6	5	14	12	96	3	11	15	27	35	30	8	32	8	59	111	163	43	136	59	304	321	290	422	721	322
AT1G13640	Cts	1071	1098	1061	1078	1183	1347	1195	1156	1623	1167	1105	961	1210	1246	1213	1405	1001	1188	1520	1394	1132	2115	1658	2110	1663	1391	1649	1424	867	1191	1944	1586	2220	1375	1861	1380	1363	1378	1267
AT1G13650	Cts	3473	3039	3583	3713	3357	4459	4622	2263	795	1112	1380	2207	1537	804	2681	300	204	145	145	379	197	10	7	89	685	200	626	427	222	310	737	278	261	12	8	2	5	6	8
AT1G13670	Cts	72	59	39	43	77	117	60	44	74	44	33	35	62	54	54	76	26	9	45	61	29	121	125	203	196	149	289	199	155	170	451	132	215	14	43	3	21	17	6
AT1G13680	Cts	23	6	5	6	17	19	10	14	9	13	9	6	11	16	23	7	8	9	15	24	9	17	12	17	27	17	7	24	7	12	19	16	36	1	3	4	0	0	0
AT1G13690	Cts	818	755	777	707	735	878	655	901	865	827	934	678	760	776	829	774	622	806	795	951	824	738	753	740	667	652	678	709	456	725	632	765	1080	927	1094	952	869	1000	917
AT1G05017	Cts	0	0	0	0	0	0	0	0	0	0	0	0	0	0	0	0	0	0	0	0	0	0	0	0	0	0	0	0	0	0	0	0	0	0	0	0	0	0	0
AT1G13700	Cts	463	480	597	614	694	601	449	532	289	182	240	321	476	564	478	270	314	133	152	181	112	954	660	1249	1320	1457	1394	1174	978	1209	1152	1190	1054	671	475	346	366	444	281
AT1G05023	Cts	0	0	0	0	0	0	0	0	0	0	0	0	0	0	0	0	0	0	0	0	0	0	0	0	0	0	0	0	0	0	0	0	0	0	0	0	0	0	0
AT1G05027	Cts	0	0	0	0	0	0	0	0	0	0	0	0	0	0	0	0	0	0	0	0	0	0	0	0	0	0	0	0	0	0	0	0	0	0	0	0	0	0	0
AT1G13710	Cts	382	404	283	409	349	517	293	369	436	340	168	228	228	255	355	474	272	328	407	572	454	188	147	196	235	261	217	347	164	223	259	277	486	72	110	174	101	98	73
AT1G13720	Cts	0	0	0	0	0	0	0	0	0	0	0	0	0	0	0	0	0	0	0	0	0	0	0	0	0	0	0	0	0	0	0	0	0	0	0	0	0	0	0
AT1G13730	Cts	1118	1110	1031	1050	1201	1403	816	1061	1295	1136	1252	878	985	898	1054	1111	698	910	1054	1374	1024	470	400	569	727	599	614	467	219	352	475	373	778	269	368	401	331	357	313
AT1G13740	Cts	408	380	335	345	352	477	302	400	455	413	374	445	412	450	459	552	421	544	671	611	715	702	755	498	377	309	305	855	698	640	700	775	982	1244	791	1065	915	1213	1073
AT1G05033	Cts	0	0	0	0	0	0	0	0	0	0	0	0	0	0	0	0	0	0	0	0	0	0	0	0	0	0	0	0	0	0	0	0	0	0	0	0	0	0	0
AT1G13750	Cts	1355	1566	1145	1152	1547	1322	1160	1349	663	1165	1054	1299	1437	1503	1239	1529	1276	1272	898	1223	583	1128	1089	1306	1356	1566	1525	773	720	635	655	676	653	641	652	579	603	480	536
AT1G13755	Cts	0	0	0	0	0	0	0	0	0	0	0	0	0	0	0	0	0	0	0	0	0	0	0	0	0	0	0	0	0	0	0	0	0	0	0	0	0	0	0
AT1G13760	Cts	0	0	0	0	0	0	0	0	0	0	0	0	0	0	0	0	0	0	0	0	0	0	0	0	0	0	0	0	0	0	0	0	0	0	0	0	0	0	0
AT1G13770	Cts	624	563	540	591	647	602	603	617	654	526	531	547	642	638	611	614	497	590	623	588	547	663	574	578	543	567	596	430	309	388	501	485	557	487	573	539	508	529	550
AT1G13780	Cts	279	289	250	265	311	276	271	291	278	252	235	239	274	267	293	241	244	254	294	299	256	326	283	316	360	333	357	266	228	288	276	253	292	291	303	255	259	288	277
AT1G13790	Cts	205	217	234	252	306	314	151	192	224	243	222	180	177	167	192	254	212	229	150	256	145	175	193	207	221	197	245	341	182	259	281	285	263	104	140	178	118	115	100
AT1G13800	Cts	57	70	77	78	93	82	54	69	109	64	76	54	53	81	85	83	54	67	60	97	55	60	37	49	57	49	54	44	12	29	36	30	53	14	29	24	26	14	15
AT1G13805	Cts	0	0	0	0	0	0	0	0	0	0	0	0	0	0	0	0	0	0	0	0	0	0	0	0	0	0	0	0	0	0	0	0	0	0	0	0	0	0	0
AT1G13810	Cts	242	285	221	196	276	281	208	263	405	272	257	170	213	222	243	302	256	293	260	317	241	222	208	197	189	178	201	196	99	176	129	136	155	227	246	274	246	306	261
AT1G13820	Cts	2474	2563	2597	2505	2344	2490	2909	2734	2565	2777	2935	2247	2590	2381	2571	1709	1703	1932	2219	2191	2186	1160	932	1758	1852	1474	1715	1523	1127	1533	1678	1640	1569	883	886	913	746	756	753
AT1G13825	Cts	0	0	0	0	0	1	0	4	1	0	1	1	1	0	1	1	0	0	1	0	0	0	0	1	0	0	0	1	2	3	2	1	0	4	6	8	14	13	5
AT1G13830	Cts	86	79	85	51	43	115	56	103	19	66	93	56	66	90	74	54	37	79	34	47	31	85	120	51	47	65	53	38	29	74	25	32	13	156	234	197	199	218	240
AT1G13840	Cts	0	0	0	0	0	0	0	0	0	0	0	0	0	0	0	0	0	0	0	0	0	0	0	0	0	0	0	0	0	0	0	0	0	0	0	0	0	0	0
AT1G13850	Cts	0	0	0	0	0	0	0	0	0	0	0	0	0	0	0	0	0	0	0	0	0	0	0	0	0	0	0	0	0	0	0	0	0	0	0	0	0	0	0
AT1G13860	Cts	709	793	727	785	882	807	662	807	963	962	989	922	978	953	891	715	611	838	933	898	774	659	549	619	797	777	863	282	207	323	457	345	682	468	601	439	384	413	395
AT1G13870	Cts	525	561	510	575	586	628	495	614	583	641	621	464	624	674	597	646	707	828	689	720	582	794	828	697	561	618	629	735	577	783	595	696	627	873	813	848	719	909	839
AT1G13880	Cts	831	785	761	823	1028	1027	818	836	691	971	900	859	846	820	792	1102	1128	1152	1068	965	880	1462	1549	1007	942	1240	1176	1988	2138	2235	1541	1932	1267	2247	2136	1870	1908	2323	1888
AT1G13890	Cts	0	0	0	0	2	0	0	0	0	1	0	0	0	0	0	0	0	0	0	0	0	0	0	0	0	0	0	1	0	0	0	0	1	0	1	0	1	0	2
AT1G13900	Cts	1147	1187	1079	1135	1303	1232	1158	1299	1335	1397	1209	1330	1289	1377	1354	1599	1658	1968	1785	1453	1438	2008	2031	1475	1209	1336	1371	1535	1549	1696	1348	1681	1318	1760	1879	1680	1667	1851	1514
AT1G13910	Cts	297	248	201	272	270	302	228	289	256	241	269	296	301	318	318	310	253	293	310	337	323	206	162	163	222	232	211	99	76	125	160	98	177	166	243	159	173	237	156
AT1G13920	Cts	148	157	138	150	211	157	150	188	181	175	170	158	147	197	190	226	142	197	250	192	249	161	148	150	155	169	149	101	91	126	163	124	173	91	153	97	88	92	77
AT1G13930	Cts	9386	6537	6877	11078	10055	9253	12208	9348	7689	8884	10120	11428	12673	12612	13179	17732	17153	16186	12954	15536	14495	8262	8108	5716	8612	9725	9282	3874	4161	6285	5743	4259	4506	9180	11350	8513	7832	8744	9187
AT1G13940	Cts	821	865	903	901	1073	1046	714	778	1076	869	812	879	938	1067	954	1102	1060	1249	1188	1142	945	1121	999	1194	786	787	876	944	829	1010	822	994	1079	943	1216	870	984	1064	995
AT1G05037	Cts	0	0	0	0	0	0	0	0	0	0	0	0	0	0	0	0	0	0	0	0	0	0	0	0	0	0	0	0	0	0	0	0	0	0	0	0	0	0	0
AT1G13950	Cts	304	303	263	193	288	284	277	282	271	364	333	290	233	260	243	305	257	279	208	282	195	327	327	235	236	252	259	213	142	244	174	212	158	417	571	576	475	456	603
AT1G13960	Cts	722	743	721	829	908	851	750	857	775	730	711	732	1025	1093	901	1174	1351	1533	1142	931	893	1870	1594	1669	1221	1397	1305	1735	1749	2021	1407	1522	1149	2171	2396	1764	2218	2315	2188
AT1G13970	Cts	136	175	119	104	221	123	109	176	96	144	97	88	120	130	119	108	94	111	96	77	108	85	88	69	90	114	65	89	81	114	71	102	98	83	172	130	147	117	109
AT1G13980	Cts	1743	1915	1880	2054	2421	2117	1526	1883	2571	1971	1673	2034	2155	2237	2162	2171	1972	2224	2482	2229	2136	2481	2293	2599	2184	2397	2355	2498	1881	2396	2647	2542	2854	2158	2571	2157	2035	2016	1943
AT1G13990	Cts	1994	1900	1513	1608	3079	1625	2263	1776	1041	1333	1073	1905	2198	2565	1705	3199	3361	3624	1713	1795	1667	4419	4125	2467	2148	3595	2407	3319	4460	5064	2693	3004	1371	6641	6829	5450	7304	8929	7238
AT1G14000	Cts	2905	3176	2587	2585	3288	2900	2428	2830	2225	2543	2414	2412	2916	2795	2781	3521	3830	4593	3393	2941	2831	3415	3179	3612	3126	3569	3446	3886	3612	4072	3078	3348	2603	2839	3182	2929	2990	3337	3215
AT1G14010	Cts	1180	939	916	871	1320	1052	1124	1155	1086	1087	972	946	1034	1039	1050	1492	1281	1478	1240	1073	1055	1128	1113	1330	1198	1512	1235	1165	1020	1144	1029	1222	1071	987	906	967	976	1045	999
AT1G05043	Cts	0	0	0	0	0	0	0	0	0	0	0	0	0	0	0	0	0	0	0	0	0	0	0	0	0	0	0	0	0	0	0	0	0	0	0	0	0	0	0
AT1G14020	Cts	757	704	619	746	746	746	725	760	881	759	694	739	763	728	749	778	764	902	918	904	810	664	600	770	690	646	634	572	440	570	627	630	710	465	487	487	480	457	432
AT1G14030	Cts	2327	2339	2217	2463	2298	2559	2164	2411	2264	2408	2438	2255	2587	2551	2714	1495	1060	1178	1643	1958	1668	959	723	1231	1603	1180	1488	1007	653	922	1432	1110	1831	1000	966	1083	825	830	835
AT1G05047	Cts	0	0	0	0	0	0	0	0	0	0	0	0	0	0	0	0	0	0	0	0	0	0	0	0	0	0	0	0	0	0	0	0	0	0	0	0	0	0	0
AT1G14040	Cts	184	179	139	155	209	275	163	184	250	193	178	170	177	223	189	199	121	150	204	206	196	179	186	237	164	240	164	221	114	226	210	202	240	264	236	262	378	501	276
AT1G14048	Cts	0	0	0	0	0	0	0	0	0	0	0	0	0	0	0	0	0	0	0	0	0	0	0	0	0	0	0	0	0	0	0	0	0	0	0	0	0	0	0
AT1G14060	Cts	422	532	453	437	605	644	596	563	756	566	498	337	408	427	443	665	554	676	477	700	495	465	479	443	436	393	440	364	163	264	206	224	290	315	357	398	321	410	404
AT1G14071	Cts	0	0	0	0	0	0	0	0	0	0	0	0	0	0	0	0	0	0	0	0	0	0	0	0	0	0	0	0	0	0	0	0	0	0	0	0	0	0	0
AT1G14080	Cts	34	58	51	13	30	55	24	40	7	53	22	26	107	83	35	16	12	17	5	12	6	80	114	38	19	34	21	29	40	20	8	24	9	88	330	111	156	120	138
AT1G14100	Cts	26	6	6	4	8	33	4	4	21	9	10	14	10	10	8	13	6	8	10	19	20	8	16	3	5	16	8	3	5	3	5	7	12	6	5	10	9	5	9
AT1G14110	Cts	0	0	0	0	0	0	0	0	0	0	0	0	0	0	0	0	0	0	0	0	0	0	0	0	0	0	0	0	0	0	0	0	0	0	0	0	0	0	0
AT1G05053	Cts	0	0	0	0	0	0	0	0	0	0	0	0	0	0	0	0	0	0	0	0	0	0	0	0	0	0	0	0	0	0	0	0	0	0	0	0	0	0	0
AT1G14120	Cts	5	6	3	4	26	3	26	8	33	25	8	7	11	9	8	6	66	95	73	10	95	10	81	22	28	15	4	36	14	259	25	33	29	32	27	103	43	80	133
AT1G14130	Cts	257	223	277	212	268	270	288	309	364	327	268	222	351	353	275	303	503	828	445	237	649	396	459	351	272	445	294	644	420	1228	585	498	432	1067	1121	1634	1188	1413	1401
AT1G14140	Cts	470	410	356	390	440	485	391	511	448	425	389	340	432	385	397	454	405	444	471	435	386	483	456	623	482	437	446	480	400	391	472	519	611	411	380	352	322	342	318
AT1G14150	Cts	2705	2387	3018	2637	2776	2751	2706	2639	2678	3065	2840	2339	2619	2136	2720	2202	1824	2008	2300	2511	2266	1120	832	1544	2148	1389	1985	1667	1339	1398	2152	1963	1915	525	499	474	328	301	431
AT1G14160	Cts	0	0	0	0	0	0	0	0	0	0	0	0	0	0	0	0	0	0	0	0	0	1	0	0	0	0	0	0	0	0	1	0	0	0	1	0	0	0	0
AT1G05057	Cts	0	0	0	0	0	0	0	0	0	0	0	0	0	0	0	0	0	0	0	0	0	0	0	0	0	0	0	0	0	0	0	0	0	0	0	0	0	0	0
AT1G05063	Cts	0	0	0	0	0	0	0	0	0	0	0	0	0	0	0	0	0	0	0	0	0	0	0	0	0	0	0	0	0	0	0	0	0	0	0	0	0	0	0
AT1G14170	Cts	726	693	519	759	751	610	600	867	679	666	563	706	1048	1082	881	1618	1618	1463	1159	1140	721	1770	2249	2036	1524	1716	1797	1120	887	898	990	1357	937	711	595	690	754	733	558
AT1G14180	Cts	364	329	273	363	361	397	339	371	369	350	362	334	299	300	304	353	165	270	272	386	282	169	154	248	287	243	283	164	104	120	192	179	259	48	67	88	71	55	51
AT1G14185	Cts	5	17	12	23	7	14	17	11	9	15	8	14	17	11	13	9	9	10	19	8	14	16	17	27	21	18	16	27	27	24	35	20	19	14	8	17	13	17	22
AT1G14190	Cts	87	83	110	82	78	120	88	120	92	82	121	76	72	68	86	72	45	57	129	101	115	63	53	83	81	78	72	60	52	66	102	79	116	29	44	27	28	30	22
AT1G14200	Cts	502	510	506	650	698	546	718	735	506	394	386	464	609	601	494	778	593	565	334	491	334	1240	1344	848	1050	1068	1094	910	965	985	939	864	665	1623	2066	1312	1594	1810	1469
AT1G14205	Cts	97	93	94	114	100	92	84	79	73	72	81	77	85	88	85	51	48	59	40	73	57	66	49	92	73	74	83	67	52	73	70	52	81	62	63	78	43	53	42
AT1G14210	Cts	489	508	566	475	591	712	480	673	1016	815	591	406	590	629	556	782	602	786	863	859	897	856	871	992	758	685	673	433	276	413	450	497	708	524	571	641	521	587	569
AT1G14220	Cts	0	0	0	0	0	0	0	2	1	0	2	1	1	1	2	1	1	1	1	1	0	2	0	1	0	0	1	0	0	1	2	2	2	0	1	1	0	0	0
AT1G14230	Cts	933	900	898	912	1124	963	780	1079	1006	931	804	974	1127	1114	1116	1027	888	1129	1177	979	1083	1378	1177	1141	1004	1215	1092	833	789	938	920	940	1005	1025	1196	1001	978	1114	979
AT1G14240	Cts	22	18	15	10	110	35	24	39	75	58	30	45	16	59	35	16	33	54	112	99	122	40	107	77	88	28	26	24	43	144	86	95	109	44	34	94	72	110	53
AT1G14250	Cts	2677	4522	5141	2278	3597	2543	13907	6495	740	7371	2313	1668	8098	3574	9071	1137	6810	6018	16252	660	20281	389	1123	1088	3612	2621	1938	14955	4223	38624	15567	11619	2399	3034	227	1557	1349	1951	2528
AT1G14260	Cts	104	88	70	69	110	104	104	119	70	51	42	53	81	57	91	108	102	105	84	97	51	87	64	88	70	90	86	137	107	110	64	82	69	32	41	55	77	50	54
AT1G14270	Cts	4029	3668	2969	3244	3207	3415	3240	3508	3255	3288	3268	2751	3083	2825	3287	2744	2283	2531	2798	3310	2613	1527	1325	2037	2335	1911	2397	1881	1306	1689	2383	2146	2554	1126	1183	1278	933	1014	971
AT1G14280	Cts	1362	1287	1447	1435	1335	1469	1739	1425	1155	1080	1140	1368	1347	1399	1391	1331	1057	1230	1659	1516	1513	3000	2433	2417	1568	1147	1650	1317	1729	1370	2385	1896	2352	2276	1777	897	1156	1491	1044
AT1G14290	Cts	1425	1426	1518	1360	1439	1403	1292	1426	1194	1058	902	1097	1193	1203	1175	1213	1288	1570	1680	1447	1513	1687	1625	2662	1548	1179	1602	2467	1707	1786	3070	2881	3063	819	564	569	359	433	362
AT1G14300	Cts	550	656	416	487	579	640	422	479	689	496	468	339	485	537	480	603	580	645	545	614	489	701	798	566	479	564	533	727	515	640	472	620	509	871	857	939	795	985	891
AT1G14310	Cts	463	413	395	426	437	456	555	507	523	516	518	432	440	385	431	428	436	481	464	497	477	372	340	411	402	412	396	364	332	352	494	405	488	283	294	297	270	285	278
AT1G14315	Cts	1	0	1	0	1	1	1	1	0	0	1	1	0	0	0	0	0	0	0	0	0	0	0	0	0	0	0	0	0	0	0	0	0	0	0	0	0	0	0
AT1G14320	Cts	32508	30833	21680	22441	24878	32301	28710	29911	27129	30725	30569	20363	25677	24863	26972	25423	18677	21755	22355	30967	22921	12877	12050	18183	20647	17267	19336	16581	8807	13178	17763	15553	21221	11432	13495	14157	12267	13140	13250
AT1G14330	Cts	610	649	601	555	653	641	596	658	486	554	484	455	756	681	649	805	1296	1194	663	576	669	1669	2095	1376	1289	1821	1438	3731	3664	3908	1807	3216	1157	2327	1830	2160	2309	3176	2354
AT1G14340	Cts	451	441	391	440	451	449	372	534	367	492	394	426	512	544	478	486	375	435	427	478	478	662	550	566	521	580	586	458	447	608	517	477	548	867	899	772	1001	1008	717
AT1G14345	Cts	4296	4482	3674	3216	2962	3134	2575	3335	3958	3095	3393	2691	2790	2803	3075	2787	1564	1817	2496	2752	2204	859	539	1406	1944	1345	1831	799	526	597	1304	809	1466	246	325	269	239	201	262
AT1G05067	Cts	0	0	0	0	0	0	0	0	0	0	0	0	0	0	0	0	0	0	0	0	0	0	0	0	0	0	0	0	0	0	0	0	0	0	0	0	0	0	0
AT1G05073	Cts	0	0	0	0	0	0	0	0	0	0	0	0	0	0	0	0	0	0	0	0	0	0	0	0	0	0	0	0	0	0	0	0	0	0	0	0	0	0	0
AT1G14350	Cts	874	786	712	645	816	941	636	796	889	867	811	812	730	835	817	796	420	504	658	867	515	947	618	666	725	871	647	363	255	357	504	359	712	376	709	481	448	374	344
AT1G14360	Cts	1618	1248	922	1151	2037	1308	1596	1297	1033	916	788	946	877	860	947	1029	768	1183	948	750	739	1000	785	1015	1580	2482	1605	633	507	622	572	608	513	553	758	670	551	625	472
AT1G14370	Cts	761	839	600	628	1010	742	658	779	429	540	544	627	858	885	753	1393	1235	1302	983	894	662	2122	2143	1922	2625	3680	3000	1608	1755	1603	1131	1440	731	2780	3136	2428	3004	2892	2695
AT1G05077	Cts	0	0	0	0	0	0	0	0	0	0	0	0	0	0	0	0	0	0	0	0	0	0	0	0	0	0	0	0	0	0	0	0	0	0	0	0	0	0	0
AT1G14380	Cts	1547	1425	1235	1776	1856	2054	1413	1894	1368	1428	1424	1821	1563	1532	1709	1276	798	970	1520	1627	1241	1487	1068	1352	1623	1538	1558	988	798	989	1706	1257	2141	1025	1472	1045	1071	1088	879
AT1G05083	Cts	0	0	0	0	0	0	0	0	0	0	0	0	0	0	0	0	0	0	0	0	0	0	0	0	0	0	0	0	0	0	0	0	0	0	0	0	0	0	0
AT1G14390	Cts	21	34	37	37	26	37	29	40	72	41	37	42	35	40	40	20	34	29	76	34	65	36	21	21	40	42	41	15	9	15	45	25	45	17	32	12	20	16	14
AT1G14400	Cts	4662	3968	4120	4630	5505	4748	3887	4934	4445	4458	4305	4586	4963	5151	4679	5536	4486	5557	5036	4980	4279	6771	5939	6307	5399	5715	5825	6009	5790	5892	6055	6230	6309	7214	7654	6782	6943	7806	6200
AT1G14410	Cts	1686	1826	1367	1416	1611	1825	1137	1429	1585	1539	1464	1143	1253	1214	1388	1251	787	995	1013	1521	1052	585	497	764	788	766	798	562	292	427	551	510	1007	385	520	489	426	425	397
AT1G14420	Cts	8	6	1	9	8	9	6	2	7	3	2	1	6	6	5	3	5	9	1	8	2	4	23	4	8	10	6	10	4	7	5	2	1	9	17	9	31	15	12
AT1G14430	Cts	317	365	340	264	310	411	264	269	286	248	194	257	164	218	293	363	173	204	322	396	269	163	170	205	233	220	233	139	93	115	166	135	271	31	41	37	35	22	32
AT1G14440	Cts	744	723	579	728	699	761	498	651	776	507	492	489	441	459	517	620	308	384	578	861	498	273	235	304	329	321	341	234	143	166	217	184	528	71	146	157	108	69	53
AT1G14450	Cts	2563	2322	2348	2036	2565	2644	2446	3102	3256	3245	2980	2155	2541	2697	2562	2421	2124	2533	2612	2865	2888	2871	2531	2654	2525	2482	2386	2013	1516	1904	1960	1673	2266	2234	2536	2436	2288	2471	2343
AT1G14453	Cts	4	0	6	2	5	8	4	4	12	3	12	4	7	3	10	2	1	3	3	0	4	4	13	2	2	6	0	2	6	6	6	0	5	2	2	2	2	10	2
AT1G14455	Cts	5	7	6	2	5	2	3	4	9	13	7	5	11	9	7	10	6	1	10	7	5	8	12	6	2	3	4	1	1	3	2	1	8	19	37	26	11	15	14
AT1G14460	Cts	833	1010	986	1050	1112	1053	842	1087	1394	1123	1075	1161	1146	1249	1215	885	611	806	1038	1152	873	801	608	663	901	999	1045	497	296	478	720	542	930	397	588	503	421	418	393
AT1G05093	Cts	0	0	0	0	0	0	0	0	0	0	0	0	0	0	0	0	0	0	0	0	0	0	0	0	0	0	0	0	0	0	0	0	0	0	0	0	0	0	0
AT1G14470	Cts	38	42	46	42	66	47	31	33	71	45	45	43	60	69	65	35	28	44	47	48	37	34	28	39	46	38	41	63	27	45	51	49	62	66	66	65	57	53	35
AT1G14480	Cts	148	124	92	86	119	171	85	128	115	98	97	110	155	135	129	215	87	99	159	155	92	239	181	182	404	537	309	156	135	128	126	171	101	254	197	264	199	257	177
AT1G14490	Cts	48	55	35	32	36	59	22	28	52	36	30	17	25	26	28	40	28	28	39	51	36	28	27	31	28	18	17	21	11	12	7	10	29	30	17	31	17	23	27
AT1G14500	Cts	2	0	1	0	0	2	0	1	0	0	0	2	0	0	0	1	1	0	1	0	0	0	0	1	1	0	0	0	0	3	1	0	0	0	1	0	1	0	0
AT1G14510	Cts	1555	1521	1255	1338	1651	1807	1178	1543	1414	1165	1175	1179	1317	1396	1406	1760	1487	1725	1746	1818	1508	2207	2098	2219	1688	1770	1730	2209	1537	1817	2105	2058	2263	2228	2431	2085	1997	2302	2037
AT1G14518	Cts	0	0	0	0	0	0	0	0	0	0	0	0	0	0	0	0	0	0	0	0	0	0	0	0	0	0	0	0	0	0	0	0	0	0	0	0	0	0	0
AT1G14520	Cts	175	196	174	150	168	202	154	154	159	117	153	93	72	108	110	197	300	211	153	131	140	601	928	365	204	352	294	634	890	768	397	632	435	1596	1502	813	986	1148	945
AT1G14530	Cts	281	296	267	262	308	312	263	312	299	253	251	300	286	299	309	387	368	436	431	358	375	677	721	570	427	486	405	602	557	650	607	727	523	765	821	719	786	889	753
AT1G14540	Cts	36	39	37	40	29	49	31	40	17	10	16	12	35	32	29	95	180	69	64	74	32	165	220	347	374	289	356	120	146	170	95	113	38	60	69	76	129	86	65
AT1G14550	Cts	0	0	0	0	0	0	1	0	1	0	0	0	0	0	1	0	0	0	0	0	0	0	2	0	0	0	0	2	0	0	0	0	0	1	1	1	0	1	3
AT1G14560	Cts	668	661	581	644	780	733	513	684	676	664	641	636	732	716	719	839	771	964	888	777	740	1014	1077	811	654	795	660	951	946	1025	741	936	714	1321	1451	1438	1377	1447	1371
AT1G14570	Cts	2588	2519	2308	2433	2958	2918	2276	2563	2783	2534	2381	2496	2795	2867	2736	2632	2269	2826	2987	2725	2642	3186	2946	2866	2612	2947	2703	2757	2455	2829	2778	2889	3051	3196	3833	3155	3235	3515	3261
AT1G14580	Cts	2235	2041	1543	1887	1638	1927	1208	1570	1830	1810	1722	1997	2300	2404	2357	1219	975	1647	1483	1281	1257	1376	1661	1310	1456	1396	1466	608	594	600	767	685	1028	1149	1260	1423	906	1051	917
AT1G05097	Cts	0	0	0	0	0	0	0	0	0	0	0	0	0	0	0	0	0	0	0	0	0	0	0	0	0	0	0	0	0	0	0	0	0	0	0	0	0	0	0
AT1G05103	Cts	0	0	0	0	0	0	0	0	0	0	0	0	0	0	0	0	0	0	0	0	0	0	0	0	0	0	0	0	0	0	0	0	0	0	0	0	0	0	0
AT1G05107	Cts	0	0	0	0	0	0	0	0	0	0	0	0	0	0	0	0	0	0	0	0	0	0	0	0	0	0	0	0	0	0	0	0	0	0	0	0	0	0	0
AT1G14590	Cts	334	322	288	289	353	345	268	374	476	399	430	320	369	344	355	423	463	644	577	346	551	454	445	419	332	326	321	586	447	522	388	493	412	537	529	596	502	609	487
AT1G14600	Cts	179	153	110	143	170	183	195	200	173	170	162	156	173	142	150	192	209	167	193	192	153	120	102	163	160	158	160	105	95	161	105	104	142	107	136	121	150	153	162
AT1G14610	Cts	4566	5750	5039	5340	5985	6174	3707	4886	6199	5745	5099	4729	5871	5676	5893	5243	4170	4926	5168	6226	4767	4353	4048	4279	4391	4339	4556	4350	2703	3974	4502	4417	5716	4731	5626	5128	4493	4990	4519
AT1G14620	Cts	647	675	583	530	750	748	618	734	1039	747	750	477	572	562	566	680	429	551	650	839	657	397	362	514	474	454	407	411	191	278	317	327	594	340	394	340	298	374	331
AT1G14630	Cts	120	105	88	121	106	153	125	154	111	129	89	89	74	69	81	96	62	66	116	167	127	56	31	66	68	63	54	68	28	62	66	71	117	16	21	30	21	19	17
AT1G14640	Cts	159	177	198	245	259	265	90	143	201	148	125	154	179	186	207	306	338	388	341	276	241	348	336	222	159	210	191	444	457	539	292	489	340	458	537	550	728	665	583
AT1G14642	Cts	1	0	0	0	0	0	1	0	1	1	1	1	0	0	0	0	2	2	1	0	2	1	0	1	1	1	0	2	0	2	2	3	0	0	3	3	0	1	1
AT1G14650	Cts	2743	3009	2656	2813	3319	3286	1750	2437	3073	2855	2557	2545	2851	3147	2942	3222	2768	3412	3264	3433	2858	3953	3582	3486	2848	3285	3173	3491	2765	3381	3122	3336	3641	4634	5161	4647	4371	4541	4544
AT1G14660	Cts	320	347	303	348	342	364	237	313	419	375	384	372	375	391	408	338	392	465	431	424	370	548	512	461	402	436	368	432	456	456	386	481	413	686	651	625	684	705	623
AT1G05113	Cts	0	0	0	0	0	0	0	0	0	0	0	0	0	0	0	0	0	0	0	0	0	0	0	0	0	0	0	0	0	0	0	0	0	0	0	0	0	0	0
AT1G14670	Cts	5923	6183	4377	4409	5212	4897	3403	4803	5084	4817	4551	4455	4899	5056	5027	6237	6064	6594	6504	5458	4905	6349	6497	7736	5689	6701	6338	5636	4910	4761	5201	5816	5441	4162	4202	4018	3805	3577	3213
AT1G14680	Cts	60	48	49	55	61	63	63	56	68	53	40	40	47	61	48	68	48	78	66	82	50	77	51	88	83	60	99	69	43	56	75	59	81	43	55	54	59	45	44
AT1G14685	Cts	1469	1511	1283	1602	1783	1663	1287	1540	1644	1319	1369	1395	1736	1863	1714	1679	1447	1612	1458	1613	1227	1911	1915	2021	1703	1654	1727	1912	1425	1563	1797	1815	1874	1326	1377	1280	1203	1312	1179
AT1G14686	Cts	2	3	3	3	5	5	3	4	7	3	6	5	6	3	3	3	4	4	7	2	4	0	6	3	1	4	4	3	4	4	3	2	6	2	2	3	1	3	2
AT1G14687	Cts	88	62	48	41	63	75	59	55	102	62	75	73	66	86	54	92	74	85	53	97	80	126	120	124	76	75	84	69	65	64	89	80	77	128	131	140	96	109	104
AT1G14688	Cts	1	0	0	0	1	0	1	0	0	0	1	0	0	0	0	0	0	0	0	0	0	0	1	0	0	0	0	0	1	1	0	0	3	1	2	2	1	0	0
AT1G05117	Cts	0	0	0	0	0	0	0	0	0	0	0	0	0	0	0	0	0	0	0	0	0	0	0	0	0	0	0	0	0	0	0	0	0	0	0	0	0	0	0
AT1G14690	Cts	1364	1365	1391	1688	1828	1923	1364	1541	1379	1538	1349	1560	1597	1736	1643	1502	1199	1260	1292	1629	1221	2311	1687	2006	1933	2144	2126	1522	1235	1657	1972	1510	2113	2055	2600	1794	1998	2271	1863
AT1G14700	Cts	441	515	540	462	384	472	422	429	486	337	447	448	352	339	502	178	89	131	284	291	314	140	88	242	252	165	190	133	94	100	277	151	401	51	77	72	43	45	31
AT1G14710	Cts	2747	3087	2482	2558	2964	3114	1856	2592	3654	3178	3003	2487	2718	2907	2990	2879	2391	3267	3270	3316	2767	2024	1851	2929	2578	2340	2582	1906	1335	1658	2021	1948	2655	1387	1488	1722	1371	1299	1112
AT1G14720	Cts	1776	1894	1882	1945	2045	2126	1996	2133	2126	1865	1883	1450	1900	2025	2028	1967	1654	1582	1695	2292	1442	2042	1403	1927	1919	1647	1904	1242	947	1222	1365	1247	1738	1087	1135	988	1051	1158	1099
AT1G14730	Cts	182	166	143	145	216	152	70	187	142	156	129	142	131	153	195	193	111	177	170	241	131	135	117	168	139	143	127	120	127	104	169	154	175	77	115	95	111	111	88
AT1G14740	Cts	2127	2562	2467	2805	3301	3178	2889	3154	2990	2409	2276	2619	3141	3538	3069	4069	4412	4299	4104	3585	3129	8660	8648	9311	6923	8245	6959	9185	8531	9499	7887	9946	6287	10885	10958	10165	9621	10586	10126
AT1G14750	Cts	66	72	72	58	83	89	61	62	99	64	47	49	45	45	58	59	32	56	51	107	66	36	25	43	49	49	51	48	24	23	40	39	76	11	17	16	15	9	17
AT1G14755	Cts	0	0	0	0	0	0	0	0	0	0	0	0	0	0	0	2	0	0	0	0	0	0	0	0	0	0	0	0	0	0	0	0	0	0	0	1	0	0	0
AT1G14760	Cts	16	15	5	18	29	16	14	19	29	12	6	6	11	9	25	12	13	13	20	31	21	8	4	8	6	6	11	13	10	11	7	8	11	6	10	6	2	8	3
AT1G14770	Cts	200	217	196	237	269	271	192	289	322	250	237	222	246	249	250	216	175	193	223	262	228	310	318	237	192	199	198	285	242	245	244	298	255	429	458	381	300	350	326
AT1G14780	Cts	75	111	81	117	102	98	80	110	91	91	83	87	164	140	175	197	390	426	368	193	288	600	592	815	327	467	390	652	886	718	434	867	280	1570	1250	1089	1479	1167	1122
AT1G14790	Cts	1210	1384	1021	1128	1627	1408	1132	1258	908	1164	1012	1419	1366	1419	1224	1493	936	930	949	1157	721	1552	1343	1303	1263	1598	1439	1028	913	1209	1180	1010	1207	1367	2056	1388	1525	1446	1398
AT1G14800	Cts	0	0	0	0	0	0	0	0	0	0	0	0	0	0	0	0	0	0	0	0	0	0	0	0	0	0	0	0	0	0	0	0	0	0	0	0	0	0	0
AT1G14810	Cts	3504	4114	3489	3199	3400	3940	3328	4219	6119	4975	4702	2777	3873	3618	4238	3193	2742	4237	4636	4285	4620	2684	2659	3208	2982	2664	2858	2091	1159	1911	2399	2420	3232	2105	1909	2549	1750	2206	2266
AT1G05123	Cts	0	0	0	0	0	0	0	0	0	0	0	0	0	0	0	0	0	0	0	0	0	0	0	0	0	0	0	0	0	0	0	0	0	0	0	0	0	0	0
AT1G14820	Cts	564	567	482	559	684	671	696	717	702	589	583	475	593	532	563	947	908	957	867	892	830	925	796	897	805	847	884	553	278	556	580	551	721	517	608	566	508	513	521
AT1G14830	Cts	3033	3369	2896	2941	3267	3595	3167	3140	3448	3220	2913	3044	3090	3058	3030	3359	3405	4185	4125	3419	3304	4662	4462	4298	3697	4737	4023	3989	4010	4309	3726	4077	3846	4526	4249	4013	4145	4293	3536
AT1G14840	Cts	1185	1343	1366	1592	1471	1491	1523	1453	1807	1350	1438	1272	1292	1212	1416	1201	819	1087	1436	1638	1245	614	466	917	1151	963	1043	599	282	473	790	655	1269	275	458	306	253	192	255
AT1G14850	Cts	1429	1941	1613	1612	1916	1976	895	1345	2049	1830	1611	1327	1729	1781	1773	1888	1407	1769	1636	1914	1358	1490	1401	1645	1570	1689	1723	1550	894	1356	1278	1238	1867	1294	1703	1642	1415	1533	1332
AT1G14860	Cts	21	14	14	19	24	25	22	19	11	17	7	11	12	27	11	12	30	13	11	7	6	9	10	21	10	20	12	78	37	70	42	33	17	10	17	16	10	13	21
AT1G14870	Cts	348	518	370	567	646	548	522	475	451	133	163	143	432	399	391	1109	1292	1023	867	667	463	1811	2015	2240	1833	2816	1994	3129	1818	2792	1569	1854	552	1811	1574	2360	2140	2849	2453
AT1G05127	Cts	0	0	0	0	0	0	0	0	0	0	0	0	0	0	0	0	0	0	0	0	0	0	0	0	0	0	0	0	0	0	0	0	0	0	0	0	0	0	0
AT1G14880	Cts	15827	16383	9798	9420	20414	15210	9994	11896	959	6001	5591	7938	7924	10412	8659	15158	8246	9407	2817	5664	1036	5402	4290	8633	10526	18820	12175	3224	2551	2193	1996	2768	786	1244	3454	3078	4016	798	1309
AT1G14890	Cts	852	1046	620	719	1129	1046	762	978	634	769	629	628	842	1055	1072	990	1410	1687	795	863	907	591	466	1123	963	754	782	1842	1087	1347	1532	1039	1067	304	408	534	447	387	323
AT1G14900	Cts	869	776	787	805	1278	1410	612	784	1124	611	448	414	472	475	583	738	336	551	545	889	591	411	268	475	413	500	496	526	204	351	391	383	813	121	262	194	173	118	119
AT1G14910	Cts	2262	2322	1871	2025	2385	2238	1335	1786	1866	2067	1846	2063	2260	2323	2140	2121	1755	2276	2156	2093	1865	2445	2012	2682	2388	2515	2513	1552	1235	1477	1802	1673	2186	1896	2223	1810	1886	1782	1783
AT1G05133	Cts	0	0	0	0	0	0	0	0	0	0	0	0	0	0	0	0	0	0	0	0	0	0	0	0	0	0	0	0	0	0	0	0	0	0	0	0	0	0	0
AT1G14920	Cts	2545	2506	2235	2350	2161	2524	1640	2205	2036	2244	2034	2280	2262	2588	2614	2092	1794	2191	2354	2373	2127	2343	1883	1966	1651	1317	1682	1358	1321	1025	1786	1695	2591	1423	1769	1428	1258	1407	1524
AT1G14930	Cts	0	2	2	0	2	1	1	2	3	2	1	0	2	1	1	0	1	1	0	1	1	1	0	1	0	4	0	1	0	1	0	0	0	0	1	0	0	0	0
AT1G14940	Cts	0	0	0	0	0	0	0	0	0	0	0	0	0	0	0	0	0	0	0	0	0	0	0	0	0	0	0	0	0	0	0	0	0	0	0	0	0	0	0
AT1G14950	Cts	0	0	0	0	0	0	0	0	0	0	0	0	0	0	0	0	0	0	0	0	0	0	0	0	0	0	0	0	0	0	0	0	0	0	0	0	0	0	0
AT1G14960	Cts	0	0	0	0	0	0	0	0	0	0	0	0	0	0	0	0	0	0	0	0	0	0	0	0	0	0	0	0	0	0	0	1	0	0	0	0	0	0	0
AT1G14970	Cts	345	382	335	341	366	363	308	341	551	375	328	272	315	363	339	321	182	241	373	438	359	205	194	263	286	244	289	183	72	121	223	215	443	80	105	89	68	74	43
AT1G14980	Cts	2941	2984	2483	2190	2876	3513	3061	3123	3715	3562	3374	1891	2504	2298	2674	2514	1937	2338	2100	2854	2449	1362	1444	1941	1863	1761	1768	1578	809	1374	1531	1350	1874	1322	1565	1716	1411	1431	1343
AT1G14990	Cts	385	358	303	272	373	380	270	367	419	493	420	367	364	348	329	337	302	351	354	341	372	338	330	321	294	307	274	241	162	251	239	241	261	320	326	351	307	326	288
AT1G15000	Cts	722	725	613	605	522	741	477	636	853	645	703	563	550	630	665	502	265	437	627	668	661	606	490	667	694	675	583	469	308	332	601	543	795	728	746	863	452	501	513
AT1G15002	Cts	0	0	0	0	0	0	0	0	0	0	0	0	0	0	0	0	0	0	0	0	0	0	0	0	0	0	0	0	0	0	0	0	0	0	0	0	0	0	0
AT1G05137	Cts	0	0	0	0	0	0	0	0	0	0	0	0	0	0	0	0	0	0	0	0	0	0	0	0	0	0	0	0	0	0	0	0	0	0	0	0	0	0	0
AT1G15010	Cts	85	118	96	91	191	100	90	93	57	50	61	92	132	221	122	285	1520	1333	713	239	623	1883	2635	2950	2277	4016	3313	5402	6753	5917	2683	5519	805	6480	3176	4965	4490	3053	3429
AT1G15015	Cts	2	0	2	0	0	0	2	0	1	1	1	0	1	1	0	1	0	0	0	0	0	0	1	0	0	1	1	0	0	1	0	0	1	0	0	0	1	0	0
AT1G15020	Cts	863	882	801	860	887	927	877	1046	1302	1012	967	1053	1168	1216	1044	911	780	882	966	861	855	1429	1134	1382	1149	1176	1118	1283	1099	1347	1408	1337	1441	1499	1412	1186	1200	1376	1197
AT1G15030	Cts	2037	1946	1721	1867	2040	1858	1554	2040	1765	1752	1583	1701	1954	2092	2075	1963	1705	1988	2314	1933	1919	2473	2100	2424	2309	2080	2392	2090	1547	1917	2324	2144	1911	1913	1814	1937	1539	1910	1812
AT1G05143	Cts	0	0	0	0	0	0	0	0	0	0	0	0	0	0	0	0	0	0	0	0	0	0	0	0	0	0	0	0	0	0	0	0	0	0	0	0	0	0	0
AT1G15040	Cts	4	8	20	54	52	27	46	11	36	34	7	6	39	45	9	21	145	42	85	21	38	41	92	279	103	85	122	363	134	430	213	225	100	14	47	21	48	40	56
AT1G05147	Cts	0	0	0	0	0	0	0	0	0	0	0	0	0	0	0	0	0	0	0	0	0	0	0	0	0	0	0	0	0	0	0	0	0	0	0	0	0	0	0
AT1G15050	Cts	4	6	1	5	1	2	0	11	4	6	8	9	2	7	2	2	0	2	2	2	7	3	1	1	1	4	5	0	1	2	5	7	2	1	2	0	5	1	1
AT1G15060	Cts	1481	1594	1305	1489	1665	1587	989	1362	1373	1383	1323	1457	1644	1592	1553	1549	1210	1496	1535	1381	1160	1132	869	1350	1324	1359	1435	1008	742	872	972	997	1101	902	1192	897	904	979	904
AT1G15080	Cts	233	227	163	229	220	262	123	214	218	206	220	145	206	200	241	174	110	145	191	210	171	96	85	151	141	146	153	111	69	110	117	119	177	62	78	76	65	57	48
AT1G15090	Cts	0	0	0	0	0	0	0	0	0	0	0	0	0	0	0	0	0	0	0	0	0	0	0	0	0	0	0	0	0	0	0	0	0	0	0	0	0	0	0
AT1G05153	Cts	0	0	0	0	0	0	0	0	0	0	0	0	0	0	0	0	0	0	0	0	0	0	0	0	0	0	0	0	0	0	0	0	0	0	0	0	0	0	0
AT1G15085	Cts	0	0	0	0	0	0	0	0	0	0	0	0	0	0	0	0	0	0	0	0	0	0	0	0	0	0	0	0	0	0	0	0	0	0	0	0	0	0	0
AT1G15100	Cts	412	362	291	296	320	463	272	399	475	353	366	287	292	366	335	489	393	586	735	521	765	441	541	490	257	225	200	468	419	348	327	461	337	659	875	747	706	813	944
AT1G15110	Cts	228	260	163	220	261	307	134	230	270	182	154	201	212	244	199	286	228	273	227	253	241	471	385	344	285	401	313	241	200	301	273	211	279	487	691	515	535	703	576
AT1G15120	Cts	2627	2484	3307	2773	4027	3605	3079	4418	4682	4252	3710	3098	3517	3573	3283	4408	3165	3991	3816	4100	3805	4255	4108	4314	3511	3374	3623	2588	1914	2323	2407	2698	3259	3358	3140	2755	3139	3625	3237
AT1G15125	Cts	1758	1340	1910	4314	2706	1639	1604	1281	1416	546	753	806	2403	2177	2490	3961	2518	3460	2368	2503	2012	22323	23558	12558	9060	7857	9096	2786	745	1708	4742	1951	2798	20114	20673	17179	10747	16990	17567
AT1G15130	Cts	3348	3934	3086	3183	4044	3591	2220	2785	2839	3202	2963	3095	3611	4059	3567	4314	3991	4535	3992	3463	3180	5248	4926	4807	3866	5041	4561	4794	4390	5026	4322	4542	3990	4699	5331	4804	5062	4592	4541
AT1G15140	Cts	4794	4693	4176	3729	3623	3890	2839	4486	5948	5263	5662	3821	4414	4171	4463	4019	3458	4842	4648	3987	4087	3076	3237	3503	3509	3323	3750	2703	2412	2466	2381	2850	2897	2538	2223	2597	2053	2424	2444
AT1G15150	Cts	16	30	19	14	18	33	29	42	89	96	64	40	28	21	28	10	11	37	51	27	99	34	17	19	14	15	15	11	23	32	37	31	22	24	19	33	29	42	45
AT1G15160	Cts	29	24	19	32	31	43	17	33	66	37	37	38	31	49	40	54	32	51	41	72	54	29	28	41	24	36	29	25	16	19	36	22	24	22	31	25	43	38	25
AT1G15165	Cts	14	10	17	9	12	16	18	13	13	11	14	10	8	13	7	8	22	10	13	20	12	14	15	8	6	10	7	10	5	9	4	5	10	11	12	10	9	9	8
AT1G15170	Cts	267	310	330	271	293	323	248	319	527	389	411	319	395	330	371	564	392	460	492	509	417	935	902	751	531	579	641	462	383	362	316	392	330	909	874	838	598	621	692
AT1G15175	Cts	0	0	0	0	0	0	0	0	0	0	0	0	0	0	0	0	0	0	0	0	0	0	0	0	0	0	0	0	0	0	0	0	0	0	0	0	0	0	0
AT1G15180	Cts	1573	1633	1570	1503	1386	1504	1087	1456	1892	1371	1403	1199	1340	1383	1425	933	598	793	1444	1296	1442	980	764	1377	1102	726	1028	1189	935	832	1703	1534	2385	654	527	540	402	388	338
AT1G15190	Cts	23	14	21	14	24	35	14	15	27	19	16	20	13	28	16	26	31	34	23	21	28	36	34	25	20	25	21	61	60	59	51	57	63	107	71	79	88	116	113
AT1G15200	Cts	2019	2106	2277	2580	2672	2877	2190	2563	3272	2587	2534	1947	2562	2971	2501	2979	2289	2941	2837	3328	2759	2551	2398	2587	2338	2314	2411	2691	1787	2514	2708	2484	3068	3134	3887	3592	3027	3612	3512
AT1G15210	Cts	13	38	20	32	73	54	20	26	95	75	25	46	20	31	32	34	50	87	68	96	82	36	40	50	35	36	21	49	29	58	54	84	99	23	32	55	78	47	48
AT1G15215	Cts	333	315	257	272	322	303	230	315	383	373	321	333	318	303	323	252	136	212	278	299	311	298	211	251	219	259	226	192	125	142	186	184	272	237	313	271	202	234	241
AT1G15220	Cts	241	233	183	219	230	261	178	257	256	222	215	239	210	241	205	254	236	262	273	249	222	287	302	315	291	296	275	387	334	342	364	374	348	438	395	369	346	433	375
AT1G15230	Cts	633	616	573	637	731	664	581	725	772	725	696	679	765	862	707	635	581	603	638	681	693	821	713	760	629	679	703	962	793	1190	1178	1101	1129	1057	1213	1017	968	1127	973
AT1G15240	Cts	1684	2014	1807	2018	2504	2232	1355	1699	1878	1992	1703	2053	2377	2418	2258	2232	1997	2528	2427	2225	1916	3079	2473	2278	2030	2564	2457	2099	1938	2389	2073	2245	2358	3186	3865	3175	3262	3507	3047
AT1G15250	Cts	821	1039	729	756	759	975	640	784	944	780	929	549	682	710	717	689	419	604	519	768	525	319	306	492	559	410	398	414	205	251	400	327	558	404	494	545	393	515	425
AT1G15260	Cts	1126	980	1045	932	993	1117	772	829	1295	915	957	806	772	776	965	830	419	482	746	967	676	792	842	607	499	406	606	224	166	190	424	309	659	328	538	240	270	211	217
AT1G15270	Cts	3225	3022	4207	4035	4424	4377	3714	5391	5662	5457	5527	3963	4486	4493	4094	4343	3632	4694	5008	4939	5371	5018	4809	4838	3911	3950	4072	3889	3202	3888	3667	4342	4660	4960	5442	5333	5096	5943	5517
AT1G15280	Cts	2164	2575	2462	2715	3029	3071	1837	2122	2661	2480	2424	2273	2977	2965	2837	3213	2589	3214	2929	2980	2256	3144	2831	2699	2460	2852	2827	2861	2081	2652	2627	2844	2888	3462	4381	3939	3462	3832	3636
AT1G15290	Cts	7520	9794	9279	8905	9536	10474	6537	8077	12129	10178	8978	8425	8773	8703	9523	5497	3539	4637	6270	6438	6047	3857	2830	4291	6467	5566	6785	4262	2697	4180	5458	3896	6934	3238	4403	3829	3328	3343	3005
AT1G15310	Cts	60	83	58	55	103	103	36	48	56	65	63	61	81	78	61	42	41	58	24	50	35	98	77	31	44	53	32	40	50	65	39	39	53	117	218	149	172	141	113
AT1G15320	Cts	1	2	4	0	6	8	1	3	3	0	0	4	0	2	4	6	1	6	0	5	0	3	0	3	2	7	1	4	0	2	5	4	8	0	3	1	6	0	0
AT1G15330	Cts	2	2	8	6	6	4	3	3	2	1	0	2	6	6	7	11	13	16	26	14	20	12	12	38	22	17	12	80	34	76	126	93	123	11	22	14	19	9	11
AT1G15340	Cts	3837	4265	4871	5550	5739	6641	3887	4570	4383	4176	4127	4355	4715	4999	5052	4946	3854	4578	4260	5330	3825	5116	4324	4549	4371	4619	4579	7265	5644	7033	6685	6871	7687	7645	8515	8245	6716	8427	7931
AT1G15350	Cts	502	473	411	581	551	503	730	619	605	410	394	472	642	675	638	682	862	1072	870	693	842	1711	1573	1160	956	965	903	1276	1117	1231	1281	1307	1003	1815	1657	1633	1492	1753	1734
AT1G05157	Cts	0	0	0	0	0	0	0	0	0	0	0	0	0	0	0	0	0	0	0	0	0	0	0	0	0	0	0	0	0	0	0	0	0	0	0	0	0	0	0
AT1G15360	Cts	60	17	10	12	52	48	5	12	43	5	4	18	14	12	12	90	11	28	3	57	11	30	46	40	19	50	48	25	12	16	29	23	46	2	45	10	12	0	2
AT1G15370	Cts	1336	1222	1168	1136	1435	1391	1282	1354	1203	1237	1255	1201	1189	1188	1175	1664	1406	1578	1536	1469	1500	1703	1565	1563	1430	1528	1472	1443	1289	1519	1476	1531	1535	1598	1481	1617	1358	1761	1628
AT1G15380	Cts	30	42	49	49	80	151	56	44	121	130	60	52	205	281	125	99	128	90	61	76	63	138	431	322	234	396	164	334	179	577	258	276	182	487	1206	1296	1456	3241	1066
AT1G15385	Cts	0	0	2	1	2	1	2	1	2	4	2	0	2	3	2	0	1	1	1	1	1	3	11	11	10	11	7	3	1	10	5	1	4	9	20	18	35	96	33
AT1G15390	Cts	1475	1510	1439	1336	1310	1423	1196	1601	1810	1564	1619	1071	1527	1563	1567	1184	886	1297	1343	1505	1305	780	678	1124	1046	876	965	625	379	514	760	692	1063	572	551	643	470	503	486
AT1G15400	Cts	921	936	908	966	1214	1068	1102	1104	968	929	932	1019	1056	1225	1046	1285	1007	1112	1116	1041	1086	2105	1706	1916	1419	1447	1381	1607	1529	1721	1999	1547	1718	2169	2056	1526	1905	2029	1767
AT1G05163	Cts	0	0	0	0	0	0	0	0	0	0	0	0	0	0	0	0	0	0	0	0	0	0	0	0	0	0	0	0	0	0	0	0	0	0	0	0	0	0	0
AT1G15405	Cts	0	0	0	0	0	0	0	0	0	0	0	0	0	0	0	0	0	0	0	0	0	0	0	0	0	0	0	0	0	0	0	0	0	0	0	0	0	0	0
AT1G15410	Cts	847	924	814	900	777	1004	792	929	1267	993	921	931	836	760	973	851	616	811	1269	1020	988	1934	1510	1037	1219	1169	1277	573	462	460	819	624	978	1096	1919	1183	789	1032	1060
AT1G15415	Cts	19	10	8	6	50	11	18	23	27	15	19	7	15	13	21	57	31	52	28	13	26	20	24	25	29	23	24	22	12	10	20	18	15	11	25	27	15	31	15
AT1G15420	Cts	667	665	600	650	789	839	471	687	885	771	800	489	675	713	686	840	801	1047	822	986	864	736	696	695	599	571	608	708	497	585	516	553	762	831	889	1018	796	1054	1029
AT1G15430	Cts	260	264	259	259	316	301	237	316	275	246	216	239	302	306	326	388	534	491	424	328	381	765	783	749	689	977	765	1042	952	1015	583	826	459	852	687	875	942	1128	974
AT1G15440	Cts	1282	1642	1190	1168	1465	1782	806	1086	1751	1455	1399	956	1303	1299	1377	1536	1255	1595	1190	1759	1138	893	906	864	921	891	961	757	377	544	531	539	847	820	1222	1170	1039	1173	1135
AT1G15450	Cts	0	0	0	0	0	0	0	0	0	0	0	0	0	0	0	0	0	0	0	0	0	0	0	0	0	0	0	0	0	0	0	0	0	0	0	0	0	0	0
AT1G15460	Cts	61	5	0	0	165	61	2	1	66	3	0	21	1	1	0	110	0	1	0	100	0	6	17	27	1	48	45	16	12	40	25	38	32	4	59	22	15	0	2
AT1G15470	Cts	735	720	561	567	739	709	633	697	806	834	758	643	779	671	718	750	690	814	772	813	765	694	570	667	620	633	659	487	375	516	521	549	603	545	549	544	484	465	464
AT1G15480	Cts	519	539	481	564	620	668	517	515	689	551	512	410	475	456	537	595	491	473	486	608	431	495	498	507	507	463	564	452	189	327	365	315	540	240	291	273	235	272	213
AT1G15490	Cts	430	489	371	431	450	479	293	453	504	477	461	457	449	501	524	549	433	565	654	599	579	468	448	468	397	454	482	325	264	348	396	382	517	324	459	373	384	373	409
AT1G15500	Cts	7235	7733	6966	7755	7769	8455	5207	7091	11001	8029	7871	6121	7789	8160	8007	7077	4940	6372	8157	8808	7948	5496	5463	5950	6097	5037	5467	5419	3386	4385	5273	5222	7626	7136	7124	7204	5743	6905	5671
AT1G15510	Cts	506	610	416	504	590	656	332	345	569	482	465	332	444	460	495	533	384	392	353	624	330	171	165	200	256	224	253	222	80	166	171	115	223	149	239	251	191	220	202
AT1G15520	Cts	1260	3081	1550	950	1412	1517	844	1821	279	557	225	400	2130	794	1822	1017	651	544	173	455	93	395	826	601	540	868	882	418	479	450	227	381	82	574	681	1394	952	1246	576
AT1G08915	Cts	0	0	0	0	0	0	0	0	0	0	0	0	0	0	0	0	0	0	0	0	0	0	0	0	0	0	0	0	0	0	0	0	0	0	0	0	0	0	0
AT1G15530	Cts	765	813	680	761	692	777	580	686	702	626	698	589	802	920	805	1016	1054	835	809	813	621	2079	2085	2233	1403	1268	1514	1694	1639	1362	1373	1713	1359	1301	1248	1083	1054	1231	1083
AT1G15540	Cts	0	1	0	0	1	0	0	0	0	0	0	0	0	0	0	0	0	0	0	0	0	1	1	1	0	2	0	2	0	0	1	0	1	0	1	0	1	2	3
AT1G15550	Cts	274	236	230	266	199	179	116	227	253	218	308	176	233	243	301	180	57	66	105	252	72	101	88	105	141	52	142	42	24	29	71	50	135	115	100	101	95	72	81
AT1G05167	Cts	0	0	0	0	0	0	0	0	0	0	0	0	0	0	0	0	0	0	0	0	0	0	0	0	0	0	0	0	0	0	0	0	0	0	0	0	0	0	0
AT1G05173	Cts	0	0	0	0	0	0	0	0	0	0	0	0	0	0	0	0	0	0	0	0	0	0	0	0	0	0	0	0	0	0	0	0	0	0	0	0	0	0	0
AT1G15570	Cts	711	708	635	732	682	808	483	608	790	522	457	483	398	472	524	491	338	473	482	631	519	211	216	383	407	297	398	399	138	206	517	385	899	30	81	56	44	24	18
AT1G15580	Cts	81	55	25	56	23	55	50	37	49	38	41	46	19	17	38	47	82	74	43	29	46	14	73	18	124	16	69	65	57	45	82	68	55	9	11	26	13	7	10
AT1G15590	Cts	0	0	0	1	0	0	0	0	0	0	0	0	0	0	0	0	0	0	0	0	0	0	0	0	0	0	0	0	0	0	0	0	0	0	0	0	0	0	0
AT1G15600	Cts	0	0	0	0	0	0	0	0	0	0	0	0	0	0	0	0	0	0	0	0	0	0	0	0	0	0	0	0	0	0	0	0	0	0	0	0	0	0	0
AT1G15610	Cts	0	0	1	0	0	1	1	3	1	0	0	1	2	0	0	0	0	0	0	1	0	0	0	0	0	0	0	0	0	1	0	0	1	0	0	0	0	0	0
AT1G15620	Cts	1	2	1	4	1	1	2	5	4	3	3	8	4	5	3	0	0	1	1	1	4	5	1	2	1	1	1	1	2	0	0	3	2	0	5	3	2	2	3
AT1G15625	Cts	10	19	14	14	18	17	9	35	17	16	12	19	29	21	10	5	16	19	11	4	3	9	10	8	9	15	10	9	14	21	5	9	3	10	25	20	27	24	15
AT1G15630	Cts	14	5	6	12	8	8	5	27	8	3	4	8	3	4	5	3	13	9	0	4	2	0	1	4	3	2	1	4	4	10	4	5	7	0	1	0	2	0	0
AT1G15640	Cts	6	0	2	2	3	1	1	7	0	0	1	1	3	4	1	1	5	3	0	1	1	2	2	0	1	2	1	2	5	7	4	5	4	1	1	2	1	5	4
AT1G15650	Cts	0	0	0	0	0	0	0	0	0	0	0	0	0	0	0	0	0	0	0	0	0	0	0	0	0	0	0	0	0	0	0	0	0	0	0	0	0	0	0
AT1G15660	Cts	843	947	893	1106	1142	1210	757	1002	1036	899	759	807	956	964	1031	856	528	742	828	1090	804	644	449	752	795	746	758	672	377	496	624	586	973	297	409	316	311	347	318
AT1G15670	Cts	353	419	276	457	479	344	272	378	218	242	159	177	430	498	300	692	764	499	258	368	361	4801	6807	2861	810	1015	1082	3362	4983	3984	2082	2664	1669	4960	4732	2605	4777	4752	3570
AT1G15680	Cts	0	0	0	0	0	0	0	0	1	0	0	0	0	0	0	1	0	0	0	0	0	0	0	0	0	0	0	0	0	1	0	0	0	0	0	0	0	0	0
AT1G05177	Cts	0	0	0	0	0	0	0	0	0	0	0	0	0	0	0	0	0	0	0	0	0	0	0	0	0	0	0	0	0	0	0	0	0	0	0	0	0	0	0
AT1G15690	Cts	35175	36518	31121	30605	33421	38201	21010	25618	31418	35504	32384	28113	28839	30378	33289	34258	25642	27026	35025	37242	28404	28963	24575	36876	32694	28966	36960	24419	16923	24292	27660	26683	33869	19439	20849	19042	17798	19032	14855
AT1G05183	Cts	0	0	0	0	0	0	0	0	0	0	0	0	0	0	0	0	0	0	0	0	0	0	0	0	0	0	0	0	0	0	0	0	0	0	0	0	0	0	0
AT1G15700	Cts	201	210	177	220	194	223	148	208	245	228	199	172	216	190	201	224	167	209	173	181	193	176	175	149	164	163	153	156	119	131	178	146	196	183	240	187	164	179	184
AT1G15710	Cts	1036	1160	835	625	732	935	612	880	1289	1302	1204	723	842	930	927	912	706	1004	950	925	894	513	530	659	530	588	630	487	323	454	467	495	490	385	380	421	356	333	352
AT1G15720	Cts	87	104	96	95	103	121	89	124	132	130	76	104	107	94	104	130	150	189	158	142	143	107	80	96	79	64	91	141	87	162	117	139	133	66	91	93	69	107	99
AT1G05187	Cts	0	0	0	0	0	0	0	0	0	0	0	0	0	0	0	0	0	0	0	0	0	0	0	0	0	0	0	0	0	0	0	0	0	0	0	0	0	0	0
AT1G15730	Cts	2687	2935	2732	2755	2719	2620	2062	2657	2643	2793	2831	2436	3098	3121	3119	2524	2151	2522	2711	2681	2498	2766	2696	2664	2635	2582	2641	2894	2540	2575	2742	3236	3026	3372	2730	2940	2716	2880	2835
AT1G05193	Cts	0	0	0	0	0	0	0	0	0	0	0	0	0	0	0	0	0	0	0	0	0	0	0	0	0	0	0	0	0	0	0	0	0	0	0	0	0	0	0
AT1G15740	Cts	4650	4342	3973	4833	5943	4611	4488	4526	3084	3737	3295	5021	5827	6216	4854	3181	2740	2755	2977	3102	2877	8474	6208	7363	6202	6247	6527	6719	6484	7749	9130	6978	7545	7432	11000	7706	7942	8493	6764
AT1G15750	Cts	6187	7273	5851	5802	7972	7702	4036	5618	7296	5918	4996	5878	6280	6989	6489	8091	6485	7811	8064	7258	6346	10949	9752	9111	6985	8929	8166	7944	6520	7969	7730	8330	9239	11083	12780	9775	10554	12335	8808
AT1G05197	Cts	0	0	0	0	0	0	0	0	0	0	0	0	0	0	0	0	0	0	0	0	0	0	0	0	0	0	0	0	0	0	0	0	0	0	0	0	0	0	0
AT1G15757	Cts	0	0	0	0	0	0	0	0	0	0	0	0	0	0	0	0	0	0	0	0	0	0	0	0	0	0	0	0	0	0	0	0	0	0	0	0	0	0	0
AT1G15760	Cts	128	97	70	85	90	148	115	118	109	94	82	69	60	59	91	77	22	42	81	93	68	26	41	56	65	58	47	22	11	21	40	19	48	5	8	20	18	11	15
AT1G15770	Cts	1	0	2	2	3	1	0	2	2	2	0	0	0	1	1	1	0	0	1	0	0	0	0	0	0	0	0	3	0	1	0	0	1	0	0	0	3	0	0
AT1G15772	Cts	4	2	0	0	6	4	1	3	1	0	0	0	3	0	1	10	3	0	1	3	1	1	2	1	1	3	1	1	1	2	1	1	0	4	6	8	3	11	8
AT1G15780	Cts	2160	2779	2413	2477	3050	2792	1500	2067	2808	2966	2737	2692	2839	3081	2795	2936	2691	3505	2942	2639	2264	3288	3239	2515	2346	2877	2879	2501	2296	2776	2121	2366	2258	3226	4100	3437	3532	3620	3529
AT1G15790	Cts	509	394	376	309	577	420	348	406	192	282	230	281	353	414	340	620	528	466	245	331	203	484	484	425	344	596	481	398	393	465	297	320	224	536	606	494	660	542	642
AT1G15800	Cts	114	113	114	123	127	126	122	112	117	79	79	108	134	152	162	213	234	265	189	205	164	449	366	543	391	408	376	450	437	475	431	433	344	411	369	316	411	434	365
AT1G15810	Cts	965	994	881	892	1086	1264	718	978	1234	1169	1012	853	991	962	1028	1170	735	1104	1034	1241	1013	1093	999	934	768	954	808	635	402	508	543	529	828	1122	1231	1164	967	1069	1014
AT1G05203	Cts	0	0	0	0	0	0	0	0	0	0	0	0	0	0	0	0	0	0	0	0	0	0	0	0	0	0	0	0	0	0	0	0	0	0	0	0	0	0	0
AT1G15820	Cts	278032	259440	221370	235586	210158	216492	335791	279588	209640	226180	222154	232273	226295	214957	232965	140070	126507	132708	176222	201601	175415	85971	65182	143185	203015	135453	171241	113094	90210	101542	196155	138247	198193	35928	29813	37147	22885	17634	21607
AT1G05207	Cts	0	0	0	0	0	0	0	0	0	0	0	0	0	0	0	0	0	0	0	0	0	0	0	0	0	0	0	0	0	0	0	0	0	0	0	0	0	0	0
AT1G15830	Cts	427	519	757	651	449	619	486	508	669	303	418	355	373	416	469	329	258	230	431	423	445	231	145	497	504	303	479	747	351	452	1175	938	1284	120	98	94	57	72	71
AT1G15825	Cts	103	152	180	167	119	171	101	129	169	82	99	127	110	84	92	89	71	76	107	89	77	62	47	106	95	73	106	170	71	112	312	245	368	26	25	27	18	13	15
AT1G15840	Cts	0	1	1	1	1	0	0	0	1	0	0	0	1	1	2	0	1	0	0	0	0	2	1	3	1	1	2	1	3	6	3	3	0	1	7	14	6	19	1
AT1G15850	Cts	0	0	0	0	1	3	0	1	2	0	0	0	0	0	0	2	0	1	0	2	0	1	0	0	0	2	1	1	1	0	0	1	1	0	0	0	1	0	0
AT1G15860	Cts	1002	1031	867	828	1040	1113	950	1178	1143	1057	1074	928	927	1162	1048	1013	942	1212	1162	1083	1044	1178	1119	1162	1019	1106	1068	1047	997	1125	962	1187	1021	1175	1461	1447	1492	1549	1411
AT1G15870	Cts	55	47	37	51	48	55	49	41	102	55	49	35	35	38	33	42	16	35	34	37	35	17	7	25	20	15	29	21	3	18	23	12	36	5	12	14	2	3	8
AT1G15880	Cts	1012	918	914	992	1166	1079	927	1163	1188	918	890	1002	1121	1165	914	979	863	982	1037	946	971	1719	1523	1876	1383	1524	1512	1810	1558	1762	1720	1799	1727	1905	1883	1505	1647	1466	1342
AT1G15885	Cts	121	108	126	130	140	160	100	147	147	112	138	115	148	142	129	116	77	82	87	138	103	133	73	128	121	96	86	110	73	87	120	108	139	113	115	107	87	110	110
AT1G15890	Cts	221	213	213	257	312	225	204	208	94	198	147	199	273	304	232	280	260	259	159	232	104	702	641	534	618	816	791	419	367	356	391	353	211	818	870	675	620	586	626
AT1G15900	Cts	20	26	14	13	12	14	14	35	35	24	14	14	28	20	20	30	12	18	23	23	15	61	49	51	45	34	38	15	27	19	36	35	31	87	46	52	43	65	21
AT1G15910	Cts	924	989	1003	1249	1223	1280	893	1366	1424	1178	1020	1000	1120	1165	1177	1089	635	747	1249	1352	1076	1110	855	1245	1205	1032	1104	1166	708	994	1551	1332	1831	812	973	820	683	816	619
AT1G15920	Cts	601	490	491	521	581	571	463	571	603	475	495	529	605	646	550	642	576	669	654	608	613	907	788	969	635	661	716	865	774	854	856	872	734	907	916	810	746	868	795
AT1G15930	Cts	9059	8741	6500	6669	7353	9255	6753	9203	9146	9247	8684	5902	7710	7910	8073	7852	5771	6716	7812	10015	7928	3661	3465	5953	6623	5407	5862	6023	3091	4452	6758	6046	8558	3641	3891	5028	3431	4057	3284
AT1G15940	Cts	1265	1505	1592	2096	2269	2324	1475	1812	2043	1660	1515	1562	1569	1685	1661	1863	1410	1838	1969	2049	1583	2059	1775	1769	1652	2061	1786	2022	1400	1848	1879	1764	2213	2103	2430	2190	1937	2416	2104
AT1G15950	Cts	5924	5129	4623	4932	5658	5684	3759	4887	5043	4972	4912	4170	4604	4739	4708	6637	6238	7820	6817	6104	6740	5643	4964	5081	4974	5693	4820	5378	4940	7062	4789	4930	4638	6317	6959	6372	6568	7837	6318
AT1G05213	Cts	0	0	0	0	0	0	0	0	0	0	0	0	0	0	0	0	0	0	0	0	0	0	0	0	0	0	0	0	0	0	0	0	0	0	0	0	0	0	0
AT1G15960	Cts	360	386	366	354	329	467	490	544	842	632	553	447	422	316	374	435	357	381	656	565	665	767	483	600	493	546	525	400	456	411	358	487	576	773	789	754	535	487	427
AT1G15970	Cts	631	629	484	544	631	603	571	672	615	638	521	572	563	525	617	558	486	600	665	623	637	549	501	635	614	583	570	514	366	449	638	629	762	329	380	327	223	289	267
AT1G15980	Cts	9285	9449	10328	9701	10239	9945	10145	9278	8226	9158	9465	9073	8977	8634	9499	6759	6140	6835	7579	8372	6536	4502	3694	5933	6867	5783	7075	7511	6396	6624	8263	8268	7881	3456	2760	3204	2382	2618	2784
AT1G15990	Cts	9	3	2	7	0	3	4	4	3	2	5	3	8	3	8	2	2	3	2	6	5	0	0	1	1	3	1	2	3	7	5	6	5	1	2	0	1	0	0
AT1G16000	Cts	546	627	464	419	533	570	760	632	664	660	588	371	486	417	418	611	516	462	448	569	486	374	327	425	430	468	405	391	206	352	365	314	398	146	190	225	182	152	171
AT1G16010	Cts	1521	1593	1391	1465	1930	1807	1358	1654	1772	1616	1535	1429	1776	1891	1751	2205	2441	2913	2361	1956	1942	2338	2597	1853	1389	1718	1531	2411	2362	2817	1754	2334	1706	3348	3379	3306	3419	3980	3452
AT1G16020	Cts	807	834	809	751	845	810	639	855	868	1043	887	744	879	743	808	785	619	758	949	923	823	605	588	602	618	605	620	424	367	425	502	554	613	565	563	582	423	400	441
AT1G16022	Cts	27	20	25	15	21	13	25	24	21	36	22	19	13	12	15	11	8	14	25	20	22	11	14	12	13	8	8	7	9	7	17	13	14	6	1	1	4	2	0
AT1G16025	Cts	0	0	0	0	0	0	0	0	0	0	0	0	0	0	0	0	0	0	0	0	0	0	0	0	0	0	0	0	0	0	0	0	0	0	0	0	0	0	0
AT1G16030	Cts	256	274	256	260	294	288	231	303	360	360	316	297	546	381	386	322	419	359	414	356	433	459	363	377	272	296	279	394	316	435	366	455	479	456	490	380	457	502	487
AT1G16040	Cts	546	454	358	377	529	505	491	558	530	534	456	429	482	498	494	490	469	602	582	557	551	667	643	516	453	578	490	381	282	459	384	380	458	746	950	772	832	833	811
AT1G16060	Cts	290	268	226	150	262	374	275	422	556	597	445	340	299	319	298	165	155	329	508	218	642	275	204	238	232	328	228	220	202	258	243	306	303	291	290	382	296	360	382
AT1G16070	Cts	159	197	144	151	229	269	226	268	213	205	188	152	115	111	150	156	76	137	194	223	214	95	65	122	98	106	106	74	23	43	96	80	180	23	47	44	37	29	24
AT1G16080	Cts	5349	5313	4817	4334	4446	5035	4795	5039	4227	5013	4882	3655	3786	3098	4487	4034	3698	3983	4225	5121	3818	2549	2113	3079	3901	3305	4088	4429	3603	4222	4975	4130	4312	1887	1782	1857	1511	1585	1530
AT1G16090	Cts	152	177	153	165	185	157	154	172	131	117	129	92	163	142	160	212	164	126	138	187	138	203	219	115	155	233	213	97	78	70	78	71	81	119	119	108	163	127	169
AT1G16100	Cts	0	0	0	0	0	0	0	0	0	0	0	0	0	0	0	0	0	0	0	0	0	0	0	0	0	0	0	0	0	0	0	0	0	0	0	0	0	0	0
AT1G16110	Cts	472	620	538	586	708	637	606	649	318	511	389	507	584	598	556	802	721	500	479	573	390	1219	1161	1442	1805	2180	1925	1292	1001	1180	1017	1140	723	1423	1286	1257	1201	1001	997
AT1G05217	Cts	0	0	0	0	0	0	0	0	0	0	0	0	0	0	0	0	0	0	0	0	0	0	0	0	0	0	0	0	0	0	0	0	0	0	0	0	0	0	0
AT1G16120	Cts	0	2	1	1	3	0	0	1	0	6	1	6	4	0	3	2	6	0	1	0	3	2	12	8	11	9	8	4	3	4	4	4	1	9	15	13	12	12	16
AT1G16130	Cts	82	115	79	102	98	86	84	88	69	107	59	81	170	113	122	186	300	139	164	146	107	1251	1431	1265	1214	1456	1502	1084	968	907	568	941	328	1323	1219	1077	1206	1299	1108
AT1G16150	Cts	2	10	12	18	9	9	13	11	3	10	7	6	7	10	8	9	7	9	4	10	1	17	7	31	40	30	25	94	41	58	40	37	19	11	35	15	28	31	41
AT1G16160	Cts	0	9	2	2	2	3	1	8	1	2	4	2	2	0	5	2	1	2	0	2	1	3	3	2	1	5	1	2	3	4	2	5	2	1	7	4	4	2	5
AT1G16170	Cts	684	659	607	699	683	710	536	721	482	445	412	421	543	560	636	463	361	334	423	528	405	577	491	652	761	592	763	893	688	607	895	900	883	414	296	387	348	314	315
AT1G16180	Cts	8098	7665	6377	6412	8095	7140	5603	7584	6454	7255	6991	7169	8569	8712	7698	9045	7857	9612	7705	6851	6419	11581	11796	9536	8097	9766	8532	9088	8607	9253	8295	9001	7334	12202	12647	11993	11689	12446	10739
AT1G16190	Cts	946	928	774	811	943	1023	614	892	1149	1147	1018	743	943	900	911	876	838	943	1082	1059	962	865	868	979	895	959	933	744	604	677	716	870	821	868	940	1088	775	759	787
AT1G16210	Cts	2109	1924	2247	2239	2501	2419	1836	2385	2588	2753	2828	2304	2700	2902	2721	3136	2569	3262	3173	2730	2989	3482	3378	3358	2770	3202	2861	3265	3101	3440	3111	2938	3107	4189	4021	3812	4004	4630	4700
AT1G16220	Cts	169	183	155	205	161	251	178	215	199	195	152	125	149	155	195	155	108	146	182	218	206	122	106	108	126	95	108	95	41	72	114	94	175	39	73	58	49	47	46
AT1G16225	Cts	0	1	3	4	2	1	3	0	4	2	0	0	1	2	1	1	1	0	6	3	1	0	1	0	1	0	1	0	0	1	0	3	0	0	0	0	1	0	2
AT1G05223	Cts	0	0	0	0	0	0	0	0	0	0	0	0	0	0	0	0	0	0	0	0	0	0	0	0	0	0	0	0	0	0	0	0	0	0	0	0	0	0	0
AT1G16230	Cts	0	0	1	1	0	2	1	0	0	0	1	1	1	0	0	1	3	0	0	0	2	1	1	1	0	1	1	1	0	0	0	2	0	0	1	0	0	1	1
AT1G16240	Cts	2355	2078	1837	2189	2436	2218	2422	2481	1807	1806	1778	2100	2293	2367	2240	2863	2908	3024	2794	2525	2723	5394	4803	4511	3748	4337	3870	5189	5219	5490	5301	5373	4221	6252	5666	5036	5262	5423	4854
AT1G16250	Cts	544	530	506	595	687	602	536	626	608	552	430	565	648	637	587	594	517	549	625	579	549	1172	1037	1144	1032	1275	1106	1006	870	1065	1086	989	971	1170	1259	1114	1055	1175	961
AT1G16260	Cts	1362	1616	1317	1467	1970	1753	1335	1444	961	943	855	1078	1286	1424	1371	1974	1465	1342	1060	1379	717	1392	1102	1683	1513	1692	1780	1520	1333	1405	1328	1467	1128	655	766	688	810	543	636
AT1G16270	Cts	1550	1813	1685	1876	2278	2168	1067	1539	1752	1730	1494	1584	1775	1901	1865	2294	1967	2353	2043	2171	1668	2036	1683	1620	1630	2001	1836	1877	1449	1933	1581	1641	1667	1766	2278	2096	2164	2374	2043
AT1G16280	Cts	624	650	505	615	611	781	486	631	666	690	687	477	633	669	725	663	640	713	687	929	699	538	484	449	462	456	446	280	212	309	315	293	419	523	606	584	520	584	679
AT1G16290	Cts	10	6	7	6	19	19	6	8	17	7	4	4	2	3	4	9	2	10	11	10	2	4	3	7	10	9	5	8	6	4	10	5	8	3	5	5	3	5	2
AT1G16300	Cts	324	349	276	277	351	346	297	391	500	358	319	247	281	246	296	342	249	360	402	391	465	364	271	293	240	283	281	236	97	235	229	199	364	281	275	301	190	283	231
AT1G16310	Cts	263	203	183	176	218	267	146	214	197	275	207	197	190	231	236	240	161	138	155	221	160	211	166	183	172	245	180	124	120	164	172	143	186	259	296	228	323	334	197
AT1G16320	Cts	1776	1856	1819	1807	2324	2161	1379	1654	1640	1678	1584	1348	1706	1736	1798	2205	1904	2317	1958	2078	1757	1180	1003	1349	1344	1317	1411	1180	950	1266	1080	1011	963	1148	1244	1030	1095	1165	1243
AT1G16330	Cts	153	199	138	171	154	246	134	162	208	146	123	119	95	114	163	134	83	124	124	220	130	77	42	100	81	94	100	113	25	54	92	66	193	3	19	11	20	6	6
AT1G16340	Cts	600	583	543	548	617	611	591	719	880	904	754	690	607	695	608	549	303	440	594	702	646	384	377	511	501	412	369	410	245	348	585	438	788	315	339	353	296	243	191
AT1G16350	Cts	2854	3309	2646	2593	3030	3334	2037	2420	3501	3301	3120	2065	2472	2629	2611	2545	1670	2017	2026	3071	2471	1237	1184	1601	1630	1383	1640	1536	671	1349	1435	1166	2028	1175	1529	1644	1253	1262	1125
AT1G16360	Cts	11	18	16	19	15	7	10	21	16	22	11	12	16	18	20	13	3	24	24	21	22	36	17	6	6	18	13	15	15	11	15	16	13	8	6	12	11	10	11
AT1G16370	Cts	49	47	33	32	42	40	36	39	29	34	21	27	45	31	49	71	517	769	251	50	371	321	490	313	204	563	260	1216	997	1842	881	1041	429	1189	687	1643	933	1541	1580
AT1G16380	Cts	0	0	0	0	0	0	0	0	0	0	0	0	0	0	0	0	1	0	0	0	0	0	1	0	0	0	0	0	2	0	0	1	0	0	2	0	1	0	1
AT1G16390	Cts	149	206	243	161	166	143	207	157	214	217	182	88	84	86	119	107	109	107	224	177	171	155	140	216	127	95	114	102	86	92	200	201	303	28	30	19	8	12	8
AT1G16400	Cts	412	527	482	298	391	617	519	592	1056	911	689	479	450	464	590	131	280	759	785	328	1017	462	268	285	257	566	329	390	487	566	434	575	475	826	807	1129	889	1089	1014
AT1G16410	Cts	15304	21471	15967	10527	13616	22604	17017	25364	27463	40361	30449	22276	22966	21741	23888	6051	8910	22668	28875	8261	36133	16702	11688	10241	13176	18147	10909	13852	13266	21329	14992	16390	14859	17548	15569	23618	19085	23990	22159
AT1G16420	Cts	162	191	164	125	220	272	216	150	32	47	44	84	62	72	79	362	292	263	125	132	54	203	232	271	323	299	387	209	128	85	63	98	15	84	83	102	144	82	96
AT1G16430	Cts	172	171	169	196	184	195	182	252	254	221	237	182	208	203	211	217	218	193	247	263	265	163	136	183	173	145	162	162	131	179	183	164	191	157	180	182	146	170	153
AT1G16440	Cts	8	6	6	11	10	6	1	6	5	8	8	5	5	8	5	10	3	7	7	4	6	4	1	4	5	2	6	4	5	7	7	4	6	9	8	7	0	6	3
AT1G16445	Cts	251	234	189	226	167	229	175	177	176	183	178	126	255	220	227	200	153	167	191	259	176	130	137	163	163	119	138	144	54	77	120	130	168	97	91	107	92	102	94
AT1G16450	Cts	0	0	0	0	0	0	0	0	0	0	0	0	0	0	0	0	0	0	0	0	0	0	0	0	0	0	0	0	0	0	0	0	0	0	0	0	0	0	0
AT1G16460	Cts	2646	2497	2249	2221	2593	2657	2576	2684	2373	2628	2584	2380	2449	2521	2427	2038	1631	1926	2326	2303	2202	2261	2296	2114	2211	2041	2035	2310	1784	2463	2532	2411	2568	2757	2895	2588	2407	2507	2470
AT1G16470	Cts	2952	2727	2270	2474	3393	2825	3015	3116	2659	2998	2678	2524	2794	2603	2557	3056	2469	3063	2696	2925	2614	2899	2571	2630	2466	2896	2570	1856	1582	1984	2149	1959	2347	2296	2416	2281	2214	2494	2284
AT1G16480	Cts	150	124	138	127	155	170	87	113	177	165	144	137	212	151	182	184	152	198	216	185	121	129	172	137	138	119	156	142	103	162	120	141	158	158	165	182	161	185	152
AT1G05227	Cts	0	0	0	0	0	0	0	0	0	0	0	0	0	0	0	0	0	0	0	0	0	0	0	0	0	0	0	0	0	0	0	0	0	0	0	0	0	0	0
AT1G16489	Cts	0	0	0	0	0	0	0	0	0	0	0	0	0	0	0	0	0	0	0	0	0	0	0	0	0	0	0	0	0	0	0	0	0	0	0	0	0	0	0
AT1G16490	Cts	68	65	55	58	59	72	64	73	69	58	52	65	77	59	52	61	24	42	55	70	53	39	42	47	54	35	51	14	30	31	61	36	58	40	45	44	43	49	33
[truncated: 31,111 more rows]
