# Supplementary material for: Overexpression of SLIM1 transcription factor accelerates vegetative development in Arabidopsis thaliana
Source: Front Plant Sci. 2024 Mar 20;15:1327152. doi: 10.3389/fpls.2024.1327152 (PMC10988502; doi:10.3389/fpls.2024.1327152)
Supplement: Supplementary file 2 [file DataSheet_2.csv]

geneID	dataType	Col-0_DAS30_1	Col-0_DAS30_2	Col-0_DAS30_3	EV_DAS30_1	EV_DAS30_2	EV_DAS30_3	slim1-cr_DAS30_1	slim1-cr_DAS30_2	slim1-cr_DAS30_3	35S::SLIM1#17_DAS30_1	35S::SLIM1#17_DAS30_2	35S::SLIM1#17_DAS30_3	35S::SLIM1#25_DAS30_1	35S::SLIM1#25_DAS30_2	35S::SLIM1#25_DAS30_3	Col-0_DAS37_1	Col-0_DAS37_2	Col-0_DAS37_3	slim1-cr_DAS37_1	slim1-cr_DAS37_2	slim1-cr_DAS37_3	35S::SLIM1#17_DAS37_1	35S::SLIM1#17_DAS37_2	35S::SLIM1#17_DAS37_3	35S::SLIM1#25_DAS37_1	35S::SLIM1#25_DAS37_2	35S::SLIM1#25_DAS37_3	Col-0_DAS44_1	Col-0_DAS44_2	Col-0_DAS44_3	slim1-cr_DAS44_1	slim1-cr_DAS44_2	slim1-cr_DAS44_3	35S::SLIM1#17_DAS44_1	35S::SLIM1#17_DAS44_2	35S::SLIM1#17_DAS44_3	35S::SLIM1#25_DAS44_1	35S::SLIM1#25_DAS44_2	35S::SLIM1#25_DAS44_3
AT1G01010	medianOfRatiosNorm_Cts	302.8860243	350.1715643	287.595945	306.0258176	362.1382953	348.8794263	261.6547945	302.8543345	221.5592959	274.7989918	274.4026612	235.2673191	344.1473512	500.4717298	357.4793082	523.184881	755.1491734	719.6674532	311.8354626	318.2820508	342.642849	306.97243	283.1179773	316.2189208	311.0898822	386.9110326	302.6248796	645.8887016	412.4070662	568.3866886	349.1162963	369.01779	175.1091157	344.7761735	361.7561349	391.3395588	648.1427449	521.1594009	636.6700109
AT1G01020	medianOfRatiosNorm_Cts	548.8538696	521.2781241	517.0012708	583.161086	544.562075	523.3191395	589.8708963	593.2494716	496.8861197	497.1628403	482.8230031	466.177836	533.0909951	565.750651	506.6712146	554.2832831	635.232781	634.8945953	570.3425417	609.4377905	565.8050504	453.6269144	391.5461388	530.5239124	513.4493201	500.0825096	502.4160622	499.0958149	367.8932876	464.0955531	470.9971334	481.5103927	423.4975895	410.1647581	400.8884091	434.821732	379.6693977	365.4527258	446.4826434
AT1G01030	medianOfRatiosNorm_Cts	114.8527542	126.3403087	83.92877773	108.0720545	122.8199705	132.4280545	79.18500359	114.0495753	165.010689	82.53679966	77.50304171	82.7792419	100.255811	120.151058	93.97152546	89.63657053	125.3180316	250.711218	270.2574009	158.236815	414.7262149	62.85192187	83.32905005	109.5336623	42.28406165	43.52749116	61.70021817	223.3348919	205.5489187	327.4741656	221.0381284	190.2912251	147.5103963	77.27741819	76.52533623	102.0885806	78.13776523	124.5653401	161.7101146
AT1G01040	medianOfRatiosNorm_Cts	2289.940311	2875.982933	2836.792687	2961.816305	3090.367199	2815.694428	1933.72074	2441.044272	2861.73032	2834.410802	2640.34011	3236.014838	3204.329959	3386.935336	3100.091562	3072.339188	3427.880296	4166.495782	3381.38106	2969.42686	2659.184993	3315.666603	3437.574306	2413.550438	2393.076537	3281.972834	2867.591092	2827.860111	3186.662854	3366.517855	2576.023796	2918.499673	2565.729216	4222.517389	4864.576487	4427.61955	4854.559106	4606.169819	4676.371742
AT1G01050	medianOfRatiosNorm_Cts	2230.98934	1944.84491	2213.481631	2060.859177	2382.346192	2127.068544	1899.292477	2383.540284	2602.162944	2680.989457	2652.908171	2415.846823	2162.247924	2145.68976	2233.034703	2058.897146	1983.481949	1982.241932	2386.219192	2134.840687	2616.724928	2276.332649	2173.583053	2244.011378	2141.385694	2010.970092	1991.056247	2236.494481	2246.636589	2225.572832	2174.230188	2285.597366	2531.468737	2420.368367	2287.064026	2473.757549	2292.041113	2178.97753	2837.554841
AT1G01060	medianOfRatiosNorm_Cts	1352.823149	1445.452508	1088.83601	845.3160696	1040.357397	1747.137022	1006.452872	1298.631719	1371.071961	1395.357425	1214.912546	1072.862543	894.5903136	894.9834714	909.6831176	547.8806709	473.1836022	765.6612378	909.2941315	575.0777963	843.2766371	1008.363442	992.9208494	1129.625422	1238.318948	1113.336496	1159.572354	806.3123564	759.3526933	852.0585773	908.9418365	767.4728966	848.898539	962.995519	1100.051708	1087.05433	803.4165091	773.037846	840.0789601
AT1G01070	medianOfRatiosNorm_Cts	599.6736723	501.3820125	381.5961761	426.9381162	334.1425668	288.6018291	620.8563325	688.1310511	459.805066	528.2355178	412.6513302	407.3610062	348.003344	435.1928085	360.385644	433.5483105	437.5327829	291.2939692	467.3012584	495.5072836	471.9979303	517.3897337	515.0337672	531.476379	383.576845	472.0314597	337.8821471	413.1171241	556.4222322	445.3231487	475.1286872	440.508416	540.5542266	778.7185987	840.9090925	708.0032115	773.3635225	876.5369889	671.2495323
AT1G01080	medianOfRatiosNorm_Cts	3683.419302	3574.336451	3587.675486	3603.828509	2820.343881	3116.169117	3717.104734	3170.386514	3887.948481	3921.954515	4168.406838	3483.263363	3547.513313	3455.052471	3491.478121	2628.72963	2346.47211	2590.983199	2743.2482	3168.353142	3112.421499	1381.831384	1481.851541	2255.440978	2667.922938	1726.590483	2372.03061	1496.238924	1032.981509	1073.155785	1994.507598	1470.814496	2370.634821	844.1071833	671.3359042	947.1551641	624.1003556	597.1808953	793.2949018
AT1G01090	medianOfRatiosNorm_Cts	6477.492057	6081.246513	6431.182475	6831.009859	5134.055384	5787.56263	5326.052198	6287.102639	7092.678548	6385.43523	6868.445237	6062.490269	6399.983935	6483.426775	6360.031594	5398.316727	4990.03438	5356.923148	6263.825379	6217.350515	7056.270314	4958.925546	4883.283126	5965.298498	5583.509665	4960.199437	5613.740485	4898.688334	4493.273178	4265.507443	5498.065222	5499.521537	5873.768815	4852.625568	4403.685258	4672.44309	4096.222077	4347.879923	4472.962792
AT1G01100	medianOfRatiosNorm_Cts	8948.350866	8050.961562	7617.375867	7101.725005	6430.889778	8422.424266	8105.560585	9420.111561	8599.096354	8224.54933	8599.695614	5915.448194	6195.616321	6347.192505	6952.924105	6582.799981	5417.844212	5375.861765	6298.172473	7846.737605	6824.221123	2981.36725	3346.21354	5594.788979	6027.492312	4635.19417	5134.829267	6219.824315	3671.077504	4401.085919	6165.311161	5438.544239	8410.947632	2977.162073	3074.057541	3621.308816	3179.605985	3241.446608	2811.111678
AT1G01110	medianOfRatiosNorm_Cts	233.7710926	167.1273375	186.8814118	204.3738852	200.4855401	204.5785118	144.5987022	190.7215587	185.4052685	164.1025781	158.1480986	205.8589042	174.4836711	212.8660476	229.6005313	208.5422253	135.0409824	138.8831927	243.1412737	217.9146996	234.0240784	160.3179456	131.5193441	222.8771912	266.7922938	244.7212281	230.1516074	230.6745363	129.6136494	196.0673348	295.4060968	233.3958672	356.8799912	111.9531828	148.702642	146.5160184	125.2207776	86.09663214	125.0965037
AT1G01120	medianOfRatiosNorm_Cts	2947.548559	2112.967053	2459.672713	2152.880927	1894.678662	2683.266373	1736.332035	2379.706685	2137.722746	2310.059369	2329.280605	2812.315824	2233.583789	2310.30617	2485.885921	2947.94558	2899.599973	2760.528915	3429.286218	3525.516239	4163.061243	5115.599902	7619.086275	3358.397334	3411.92107	4463.018761	3857.732688	3280.821018	6882.615705	3340.445071	4282.355516	5205.148372	5000.126596	6824.190468	4330.638346	4254.636122	4387.736047	5643.909013	5083.18964
AT1G01130	medianOfRatiosNorm_Cts	21.34431715	12.93247255	11.1905037	26.75050853	19.8679364	21.00582933	13.77130497	23.95999481	24.10268491	19.42042345	29.32547524	34.85441764	26.99194912	18.92142646	23.25068671	28.35442537	11.88360645	18.03677828	15.3658054	25.3178904	27.64841433	37.34679416	44.17443617	20.95426584	32.21642793	43.52749116	27.42231919	31.45561858	24.87534685	13.55784762	19.62488056	22.07798744	16.1785596	34.67576457	30.43621328	24.57688051	27.04768796	32.05725665	26.44316339
AT1G01140	medianOfRatiosNorm_Cts	4002.567664	3823.037846	3603.342191	3429.415194	4511.827739	4308.021607	4687.981734	3285.394489	3243.665173	3826.794441	3550.477181	4979.824921	4418.96767	4366.119155	3803.424835	6391.636274	9203.31303	8985.922937	6769.089216	5587.115886	5845.664744	9863.197247	12971.2208	7822.608424	8375.264497	12952.81409	8206.129016	11376.44872	12246.52602	14182.55152	10067.56373	13913.33742	4671.797004	24129.37846	18163.46248	21652.23173	21296.54809	21033.22405	22761.46141
AT1G01150	medianOfRatiosNorm_Cts	10.16396055	10.94286138	10.07145333	11.77022375	20.77102442	10.95956313	8.033261233	12.4591973	12.05134245	8.739190552	13.61539922	11.98120606	11.56797819	6.62249926	14.53167919	8.231929947	6.481967153	8.116550224	8.134838155	15.37157632	17.77398064	5.465384511	5.019822292	7.619733032	10.06763373	5.803665488	8.814316881	8.388164956	1.309228782	5.214556777	6.197330703	5.256663676	11.42015972	0.990736131	2.608818281	3.781058539	5.008831104	1.831843237	0
AT1G01160	medianOfRatiosNorm_Cts	916.7892414	901.2938559	945.5975625	918.0774528	1028.617253	1042.985091	1154.4944	910.479803	888.0912363	916.6439868	851.4861204	840.8628256	802.046488	862.8170464	937.7776974	895.4510464	918.2786801	959.5566043	854.1580062	966.6008872	945.9707474	1054.819211	1042.115108	992.4702275	826.552729	976.9503572	970.5542255	1016.01648	983.230815	1156.588693	1168.196838	1174.338665	1078.253413	1589.140754	1465.286268	1452.871744	1355.389697	1424.258117	1476.748971
AT1G01170	medianOfRatiosNorm_Cts	2222.858172	1746.878599	2091.505141	2010.568221	1809.788389	1854.90606	2432.930545	2535.925851	2526.146784	2548.930578	2608.919958	2499.715265	2223.943808	2105.008693	2120.656384	1804.621976	1473.5672	1301.353553	1837.569552	1929.584933	2344.190558	1857.319836	1707.743544	2091.616717	1995.405005	1570.858792	1556.216614	2190.359574	1944.204741	1933.557653	2494.425608	1853.499612	2630.443455	2534.303022	1835.738464	1858.390272	1904.357586	1917.939869	1837.799856
AT1G01180	medianOfRatiosNorm_Cts	720.6248028	622.7482934	589.7395449	554.2705368	588.8133879	523.3191395	819.3926458	515.6190884	458.8780396	444.727697	399.035931	455.2858305	466.5751204	570.4810076	473.7327417	511.2943156	603.9032731	425.6679673	330.8167516	439.4462406	388.065244	1184.166644	968.8257024	1094.384157	821.5189121	980.8194676	854.0093689	947.86264	1179.615132	1097.142746	1033.921339	938.8401325	593.8483053	1121.5133	1054.832192	814.8181153	905.5966637	917.7534617	951.9538821
AT1G01190	medianOfRatiosNorm_Cts	392.3288771	471.5378451	430.8343924	322.0761227	297.115958	356.1858018	485.4385003	169.6367633	263.2754813	175.7548322	163.3847906	103.4740524	61.6958837	98.39141757	206.3498446	220.4327908	236.5918011	87.47837464	182.581923	376.1515146	136.2671849	9.108974184	8.031715668	41.90853168	72.48696283	41.592936	30.36042481	303.022459	115.2121328	49.0168337	106.3875104	109.3386045	149.4137563	6.935152915	6.087242655	29.30320368	12.02119465	4.579608092	17.28976068
AT1G01200	medianOfRatiosNorm_Cts	69.11493172	75.60522411	59.3096696	47.08089502	31.60808064	53.88451873	66.56130736	90.0895805	82.5053445	84.478842	77.50304171	76.24403859	46.27191277	35.00463894	64.90816707	33.84237867	47.53442579	37.87723438	83.15612336	42.49788747	97.75689352	40.07948641	32.12686267	28.57399887	64.43285585	29.98560502	45.05095295	16.77632991	18.32920294	32.33025201	51.64442253	31.53998205	61.85919847	13.87030583	19.13133406	19.85055733	11.01942843	11.90698104	5.085223729
AT1G01210	medianOfRatiosNorm_Cts	481.7717299	495.4131791	470.0011553	549.9904554	465.9934174	574.4637674	665.6130736	574.0814758	676.7292301	590.3808728	639.9237633	492.3186492	464.6471241	457.8985202	505.702436	545.1366942	556.3688473	510.4408252	493.5135147	614.8630527	585.5539178	394.4185822	382.5104587	395.2736511	385.5903717	373.3691464	395.6648911	352.3029281	244.8257822	373.3622652	363.5767346	357.4531299	331.1846318	445.8312588	513.0675952	510.4429028	500.8831104	505.5887334	513.6075967
AT1G01220	medianOfRatiosNorm_Cts	1451.413566	1554.881122	1591.289626	1705.612424	1421.460541	1435.70277	1302.535929	1340.80131	1430.401647	1582.764511	1603.475093	1545.575582	1565.533049	1396.401272	1595.578376	1359.1831	1242.377038	1188.623688	1515.791509	1513.648162	1341.935538	1222.424336	1032.075463	984.8504944	1221.203971	1363.86139	1424.981229	872.3691554	819.5772173	842.6723751	1050.447554	914.6594796	1182.938211	938.2271158	982.6548857	816.7086445	821.4483011	746.4761191	773.9710516
AT1G01225	medianOfRatiosNorm_Cts	178.8857056	178.0701989	163.381354	150.8728681	121.0137945	149.7806961	152.6319634	149.5103676	193.7485056	133.0299006	142.4380226	154.6664783	107.0037983	139.0724845	117.2222122	96.03918271	91.82786801	91.98756921	145.5232159	127.4936624	153.0537222	80.15897282	80.31715668	110.486129	114.7710245	96.72775814	92.06064298	84.93017017	32.73071954	61.53176996	90.89418365	76.74728966	132.2835167	36.65723684	52.17636561	32.13899759	34.06005151	41.21647283	29.49429763
AT1G01230	medianOfRatiosNorm_Cts	1252.199939	1108.213417	1121.288471	1136.361602	1084.60871	977.2277125	1074.161788	1211.417338	919.6101319	1194.356042	1120.65209	1198.120606	1216.565707	1181.643082	1180.941129	1263.143917	1496.254085	1378.911699	1307.901201	1054.309293	1177.032496	1463.812151	1515.986332	1568.712538	1304.765331	1354.188614	1412.249438	1292.825924	1428.368601	1406.887418	1338.623432	1443.479845	1080.156773	1414.771195	1305.278746	1326.206283	1244.193646	1150.397553	1366.908138
AT1G01240	medianOfRatiosNorm_Cts	1489.02022	1216.647225	1427.908272	1661.74159	1670.712834	1230.210961	1823.5503	1436.641289	802.8048127	1126.38456	1257.85342	1872.335748	1870.156475	1830.64801	1428.948454	1046.369762	1334.204906	1058.758885	843.3115554	861.7124841	787.9798084	2331.897391	1937.651405	1765.87313	1565.517045	1820.416408	1681.575787	2275.289744	2749.380441	2836.718886	2701.003298	2393.884638	2105.116108	2986.078698	3402.768644	2336.694177	3120.501778	2995.979614	2787.719648
AT1G01250	medianOfRatiosNorm_Cts	85.3772686	73.61561295	66.02397182	70.62134252	57.79763317	89.5030989	99.84196104	115.0079751	101.0458713	204.8854674	189.5682507	197.1452998	119.5357747	80.41606244	106.5656474	61.28214516	50.77540937	95.59492486	79.54063973	47.01893932	65.17126235	84.71345991	81.32112113	24.76413235	66.4463826	133.4843062	63.65895525	42.9893454	73.31681177	99.07657875	48.54575717	39.95064394	45.68063887	67.37005689	149.5722481	83.18328787	79.13953145	98.9195348	99.6703851
AT1G01260	medianOfRatiosNorm_Cts	696.2312975	677.4626003	730.7398915	795.0251136	769.4309916	755.2965591	838.9019945	651.711859	728.6427053	582.6127035	658.7758545	747.1915782	740.3506043	765.3717001	828.3057141	764.6548261	1353.650807	1405.065028	1104.530247	819.2145967	1199.743693	1421.91087	1690.676148	1351.550147	797.3565912	1060.136229	841.2775779	2252.222291	2423.382475	2128.582076	1623.700644	2166.796767	1173.421411	2720.561415	2375.763848	3297.083046	2488.387293	2666.247831	3268.781813
AT1G01280	medianOfRatiosNorm_Cts	92.49204098	0	0	0	95.72732994	70.32386342	29.83782744	11.50079751	89.92155524	0	0	31.58681599	0	7.568570582	0	68.59941622	0	22.54597284	0	128.3978728	0	25.50512772	44.17443617	40.95606505	6.040580236	88.98953749	39.17474169	38.79526292	23.56611807	17.72949304	18.59199211	44.15597488	88.50623781	1.981472261	24.34897062	5.671587809	77.13599901	0	0
AT1G01290	medianOfRatiosNorm_Cts	497.0176708	430.7508163	480.0726086	520.0298859	524.6941386	475.8276993	548.5569814	494.534293	524.6969099	485.5105862	478.6336495	489.0510475	513.8110314	508.9863717	464.0449556	482.0252313	546.6458966	511.3426641	514.3025456	517.2083326	546.056183	553.8256304	631.4936444	439.087116	472.1720218	474.9332925	444.6333182	476.0283612	514.5269112	557.9575751	481.3260179	469.9457326	493.9219078	742.0613619	638.2908727	662.630509	656.1568747	687.8571355	719.0506353
AT1G01300	medianOfRatiosNorm_Cts	5050.471996	4779.046008	3773.437847	3171.540291	3431.73447	4211.212133	3012.472963	3716.674396	4276.372519	4410.378165	4013.400754	3656.446251	3227.465916	3369.906052	3785.98682	4565.977144	4799.896677	5663.548379	5338.261571	4786.889707	5479.323254	4735.755678	5717.577591	5450.966518	4441.84	5028.876146	4168.192516	3685.549977	3575.503803	2862.79167	3301.111488	3995.064394	4211.183896	3786.593491	3223.629789	4634.632505	3375.952164	3132.451935	3518.974821
AT1G01320	medianOfRatiosNorm_Cts	15313.02296	20189.57925	20136.19235	19369.50822	18050.92331	20203.95463	10709.48483	11906.20062	17789.63552	21143.01501	20181.16366	18112.31597	17645.02274	18260.1226	19054.90654	16535.20329	12821.33103	13127.16723	13690.02874	17444.9307	11798.96082	12303.49143	11529.52784	9642.772152	13129.20114	15135.95959	15409.38465	8501.405182	9176.38453	11328.10314	9043.971273	8776.525673	11201.27332	15193.9293	15515.51192	14803.78945	16291.72405	16351.03273	16177.11373
AT1G01340	medianOfRatiosNorm_Cts	591.5425039	684.4262393	548.3346812	499.6994994	635.7739649	512.3595764	519.8667627	473.4494975	239.1727964	299.0745211	258.6925852	326.7601654	465.6111223	458.8445916	490.2019782	1111.310543	1111.657367	790.0108885	579.3812508	691.7209343	342.642849	1539.416637	1718.787153	1510.612074	1080.257099	1443.178151	1346.631746	1014.96796	1005.487704	721.6946579	685.8379311	881.016832	409.2223899	1057.115451	1067.006677	932.9761946	1062.87396	842.647889	999.7549852
AT1G01350	medianOfRatiosNorm_Cts	709.4444462	630.706738	729.6208411	725.4737914	760.4001114	743.423699	1064.980918	833.8078196	759.2345746	745.7442604	759.3203411	705.8019573	771.1985462	834.4349067	812.8052563	836.9128779	1004.704909	1017.274295	969.8534822	806.5556515	946.9581908	1103.096774	1162.590843	1235.349218	1049.047434	989.5249658	1000.91465	1234.108769	1272.570376	1226.463754	1147.539069	1297.344595	1120.127332	1102.689313	912.2167922	947.1551641	1015.790948	1017.588918	1165.533279
AT1G01355	medianOfRatiosNorm_Cts	11.1803566	1.989611161	4.476201479	8.56016273	4.515440092	4.566484638	3.442826243	7.667198341	5.562158056	10.6812329	8.378707212	13.07040662	14.45997274	17.02928381	16.46923642	11.89056548	7.562295012	7.21471131	8.134838155	10.85052446	11.84932043	43.72307608	33.13082713	33.33633202	23.15555757	24.18193954	27.42231919	31.45561858	36.65840588	28.15860659	9.295996055	21.0266547	15.22687962	102.0458215	71.30769967	51.04429028	78.13776523	71.44188624	74.24426645
AT1G01360	medianOfRatiosNorm_Cts	535.6407208	462.5845949	499.0964649	496.4894383	485.8613539	505.9664979	566.9187213	511.7854892	373.5916161	475.8003745	546.7106456	606.6847071	440.5471695	477.766018	501.8273215	645.7491714	698.9721247	628.5817229	656.2102778	665.4988335	622.0893224	1024.759596	891.5204391	1055.333025	696.6802539	628.7304279	738.4438809	1152.324161	1178.305903	1081.499075	1020.493789	979.8421091	807.9763	867.8848505	1129.618316	866.8076702	910.6054948	871.9573808	1029.249283
AT1G01370	medianOfRatiosNorm_Cts	262.2301821	273.5715346	238.3577288	270.7151463	266.4109654	280.3821568	312.1495794	340.2319264	273.4727711	240.8132508	239.8404939	214.5725086	186.0516493	153.2635543	201.5059515	169.2118933	103.7114745	121.7482534	150.9464413	218.8189099	183.6644666	78.33717798	70.27751209	134.2977947	174.1700635	124.778808	135.1528588	130.0165568	53.67838005	67.78923809	129.1110563	99.87660984	182.7225555	5.944416784	29.56660718	30.24846832	37.06535017	11.90698104	13.2215817
AT1G01380	medianOfRatiosNorm_Cts	10.16396055	16.91169487	21.26195703	16.05030512	10.83705622	13.69945391	25.24739245	19.16799585	18.54052685	19.42042345	24.08878323	20.69481048	11.56797819	22.70571175	20.34435087	15.54920101	12.96393431	14.42942262	21.69290175	18.08420743	29.62330107	20.03974321	12.0475735	14.28699944	14.09468722	10.6400534	14.69052814	15.72780929	14.4015166	9.386202198	24.78932281	24.18065291	27.59871932	12.8795697	15.65290968	16.06949879	15.02649331	15.57066751	16.27271593
AT1G01390	medianOfRatiosNorm_Cts	273.4105387	298.4416741	333.4770102	254.6648412	235.7059728	334.2666755	337.3969718	320.1055307	253.0781915	354.4227279	384.3731933	297.3517505	374.9952931	343.4238902	370.0734302	181.1024588	136.1213102	193.8953665	269.35353	205.2557544	218.2249845	253.2294823	182.7215314	166.6816601	280.886981	252.4594487	300.6661425	164.6177373	195.0750885	221.0972073	136.3412755	192.3938905	154.1721562	348.739118	321.7542546	397.9564113	240.423893	326.0680962	332.5736319
AT1G01420	medianOfRatiosNorm_Cts	329.3123217	318.3377857	296.548348	270.7151463	207.7102442	245.6768735	262.8024032	275.0607405	319.8240882	394.234596	412.6513302	323.4925637	304.6234257	300.8506806	322.6032781	334.7651512	333.8213084	381.4778605	402.2225532	334.5578375	417.6885451	323.3685835	302.193302	188.5883925	192.2918042	171.2081319	174.3276005	102.7550207	153.1797674	147.0505011	164.2292636	128.2625937	182.7225555	449.7942033	683.5103896	478.3039052	384.6782288	514.7479496	564.459834
AT1G01430	medianOfRatiosNorm_Cts	1876.267117	1865.260463	2217.957833	1969.907448	1824.237797	1845.773091	1506.810286	1621.612449	2083.028192	1884.752096	1984.706271	1830.946127	1532.757111	1573.31661	1641.11097	1198.203137	1341.767201	1378.911699	1353.998617	1400.621866	1407.106801	1823.616632	1580.240058	1850.64266	1529.273563	1304.857457	1672.76147	1093.607006	1358.979475	1179.532743	1580.319329	1284.728602	1937.620432	1241.392372	1104.399739	738.2516798	845.4906904	834.4045944	762.7835594
AT1G01440	medianOfRatiosNorm_Cts	979.8057968	1162.927724	1133.598025	1072.160382	1053.903717	938.8692415	827.425907	845.3086171	734.2048634	796.2373614	789.6931547	1022.759318	1007.378101	1011.350244	949.4030407	887.2191165	845.8967135	710.6490641	697.7883395	741.4525047	626.0390959	1539.416637	1468.800003	1328.690948	1204.088994	1319.366621	1378.950908	1352.591599	1860.414099	1474.676656	1280.781679	1423.504523	1202.92349	1519.789224	1716.602429	1312.972578	1522.684656	1499.363689	1374.027452
AT1G01450	medianOfRatiosNorm_Cts	209.3775873	244.7221728	250.6672828	239.6845564	223.0627405	213.7114811	145.746311	163.8863645	244.7349545	199.0593403	235.6511403	233.088918	241.9635439	230.8414028	244.1322105	216.7741553	232.2704897	221.8523728	225.0638556	224.2441722	232.0491917	300.5961481	285.1259062	330.5059203	202.3594379	208.9319576	254.635821	251.6449487	284.1026456	240.9125231	328.4585273	321.707817	321.667832	316.0448257	285.2307987	241.9877465	234.4132957	224.4007965	250.1930075
AT1G01453	medianOfRatiosNorm_Cts	4.065584219	4.974027902	3.357151109	1.070020341	0.903088018	3.65318771	3.442826243	4.791998963	0.927026343	5.826127035	12.56806082	4.356802205	7.711985462	17.02928381	0.968778613	11.89056548	5.401639295	4.509194569	1.807741812	1.808420743	2.962330107	58.29743478	65.2576898	20.00179921	6.040580236	7.738220651	9.793685423	8.388164956	32.73071954	27.11569524	8.263107604	22.07798744	1.903359953	95.11066855	145.2242176	62.3874659	97.17132343	115.4061239	93.56811662
AT1G01470	medianOfRatiosNorm_Cts	2921.122261	2643.198427	2466.387015	2587.309185	2202.631677	2401.97092	3153.628839	3087.005732	1838.293237	3822.910356	4521.359879	4710.792385	5436.949751	5226.097987	4206.436738	6278.218573	16751.56378	18234.281	9786.2103	5820.402162	12498.07072	13831.9773	18971.91637	12127.75759	8300.764008	12778.70413	9900.436594	19051.61966	24795.48389	24951.65418	11140.73483	21757.33095	6930.133588	31810.55568	23768.94336	35907.76768	30947.56386	28998.99436	38959.93308
AT1G01480	medianOfRatiosNorm_Cts	60.98376328	62.67275157	42.52391405	36.3806916	45.15440092	50.23133102	41.31391492	44.08639046	26.88376394	29.13063517	24.08878323	43.56802205	123.3917674	69.06320656	67.81450291	45.73294415	142.6032774	88.38021355	52.42451255	26.22210078	70.10847919	41.90128125	98.38851693	68.57759729	60.40580236	157.6662458	91.08127444	209.7041239	311.59645	277.4144205	95.02573745	111.4412699	37.11551908	141.6752667	220.8799478	295.8678307	507.895474	763.8786298	348.8463478
AT1G01490	medianOfRatiosNorm_Cts	2039.906882	2418.372366	2702.506643	2682.540996	2331.773263	2807.474755	2653.271425	2519.633055	2463.108992	1935.245197	2177.416537	2046.607836	2191.167869	2292.330815	2105.155926	2504.336022	2857.467187	2535.971026	2078.903084	1990.167028	2284.943956	4597.299271	4066.056057	3966.071043	2878.336483	2750.937442	3096.763331	3742.170091	3568.957659	4030.852388	4220.382209	3836.313151	3305.184558	4626.73773	4733.265967	3880.311326	3936.941248	4608.917584	5483.90527
AT1G01500	medianOfRatiosNorm_Cts	1214.593285	1137.062778	995.9548291	1030.429589	895.8633142	923.3431938	911.2013456	995.7773845	1166.199139	1131.239666	1354.208553	1180.693398	1251.269641	1202.456651	1226.473724	1205.520408	1455.201626	1415.887095	1168.705082	1140.209279	1176.045052	1294.385232	1314.189476	1328.690948	1063.142122	930.5210333	1073.387922	1027.550207	1022.507678	1114.872239	869.6920753	941.9941307	839.3817392	1588.150017	1642.685911	1515.25921	1554.741175	1641.33154	1820.510095
AT1G01510	medianOfRatiosNorm_Cts	1622.168103	1600.642179	1699.837512	1798.704194	1597.562704	1801.021541	1342.702235	1461.559684	1583.360993	1608.011062	1609.759123	1635.979228	1476.845216	1567.640182	1606.23494	1407.660021	1252.099988	1317.586653	1567.312151	1610.398672	1535.474439	1492.049971	1277.042791	1758.253397	1702.436863	1668.553828	1727.606109	1437.521769	1127.245981	1132.601732	1703.233055	1500.251813	2064.193869	960.0233106	1097.44289	1145.660737	959.6920396	908.5942455	906.1868686
AT1G01520	medianOfRatiosNorm_Cts	29.47548559	35.8130009	32.45246072	27.82052887	24.38337649	39.27176789	13.77130497	29.71039357	38.93510639	20.39144462	34.56216725	19.60560992	9.639981827	16.08321249	25.18824394	40.24499085	16.20491788	25.25148959	34.34709443	37.97683561	66.15870572	8.198076766	6.023786751	6.667266403	7.047343609	16.44371888	12.73179105	8.388164956	20.94766051	13.55784762	9.295996055	8.410661881	9.516799764	20.80545874	53.9155778	28.35793905	18.03179198	30.22541341	24.4090739
AT1G01540	medianOfRatiosNorm_Cts	3605.156806	3300.764916	3388.48452	3275.332265	2721.907287	2970.041608	3656.28147	2979.664955	2848.751951	2825.671612	2899.032695	3047.583143	2910.310514	2929.036815	2992.557135	2839.101173	3259.34915	2687.479963	2873.40561	2918.79108	2573.277419	4701.141576	4908.382237	4736.616546	4151.892149	3956.165308	4226.954629	5410.366396	6640.40838	4830.765398	6024.838332	7457.10309	5780.504177	3626.094238	2602.731038	2392.464791	2611.604538	2689.145872	2365.646079
AT1G01550	medianOfRatiosNorm_Cts	6840.345448	6743.78703	6371.872806	6264.969098	6767.741609	6193.066466	6384.147463	6241.099449	4941.050406	5941.678554	6088.178128	6433.907657	7257.942318	7017.011001	6717.510902	6674.265869	7877.750747	7825.256255	6716.664703	6013.903182	6399.620474	11273.26645	13299.51718	9248.450968	9385.04816	10714.53377	9773.118684	10416.00383	12799.02057	10665.85443	7546.283019	9076.155502	6072.66993	14372.60905	14207.62436	14238.52119	14236.09976	14191.28956	15649.2675
AT1G01560	medianOfRatiosNorm_Cts	522.4275721	643.6392105	476.7154575	453.6886247	627.6461727	500.4867163	686.2700311	650.7534592	213.2160588	304.9006481	245.0771859	410.6286079	496.4590641	429.5163805	370.0734302	657.6397368	688.1688461	475.2691076	203.3709539	273.0715322	147.129062	1113.116645	1637.466032	1660.149334	3647.503699	6177.034635	3410.161264	1321.13598	1298.754951	964.6930037	829.4094258	1035.562744	206.5145549	999.6527559	1038.309676	1279.888316	1929.401741	1158.640847	1258.084351
AT1G01570	medianOfRatiosNorm_Cts	58.95097117	44.76625112	49.23821627	56.71107809	59.60380921	67.58397264	75.74217734	55.58718797	54.69455422	34.95676221	64.93498089	47.92482426	74.22786007	76.63177715	52.3140451	54.87953298	45.37377007	64.03056288	54.23225436	51.53999118	50.35961181	67.40640896	66.26165426	73.33993044	58.39227562	68.67670828	57.782744	99.60945885	108.6659889	93.86202198	136.3412755	101.9792753	87.55455783	84.21257111	84.35179108	87.90961104	85.15012877	94.3399267	90.51698238
AT1G01580	medianOfRatiosNorm_Cts	58.95097117	74.61041853	67.14302219	75.97144423	42.44513686	58.45100336	45.90434991	69.96318486	80.65129181	67.0004609	74.3610265	82.7792419	65.55187643	74.7396345	83.31496072	52.13555633	77.78360584	70.34343528	55.13612527	61.48630527	82.94524299	57.38653736	35.13875605	44.76593156	47.31787852	73.51309619	56.80337546	82.83312894	142.7059372	75.08961758	71.26930309	88.31194975	65.66591837	122.8512802	153.0506725	120.9938733	166.2931927	173.1091859	142.3862644
AT1G01590	medianOfRatiosNorm_Cts	26.42629742	45.7610567	19.02385629	16.05030512	27.09264055	50.23133102	10.32847873	14.37599689	17.61350051	47.58003745	56.55627368	50.10322536	30.84794185	40.68106688	35.84480868	28.35442537	10.80327859	9.920228052	15.3658054	19.89262818	13.82420716	43.72307608	25.09911146	24.76413235	20.13526745	31.92016019	35.25726752	32.5041392	43.20454979	14.60075897	29.95376506	35.74531299	30.45375925	66.37932076	89.56942764	86.01908177	68.12010302	54.03937549	53.90337153
AT1G01600	medianOfRatiosNorm_Cts	439.0830956	303.415702	356.977068	188.3235801	303.4375742	402.7639451	270.8356644	280.8111392	248.4430598	259.262653	269.1659692	372.5065886	285.3434621	301.796752	281.9145764	274.3976649	212.8245882	354.4226931	251.2761119	276.6883737	305.120001	452.716017	536.1170208	320.981254	410.7594561	562.9555524	522.0034331	217.0437682	85.0998708	117.8489831	225.1696822	150.3405811	367.3484709	25.7591394	225.2279782	96.41699276	105.1854532	15.57066751	24.4090739
AT1G01610	medianOfRatiosNorm_Cts	1956.562405	1789.655239	1875.52842	1862.905414	1537.055807	1880.478374	1231.384186	1404.055696	1973.639083	1579.851448	1778.380606	1781.932102	1561.677056	1518.444473	1724.425931	1817.4272	1564.31474	1865.904713	1930.668255	2040.802809	2027.221236	1984.845475	2081.218322	1755.395997	1793.045567	1684.030269	1995.953089	885.9999234	925.6247486	738.3812396	1264.255463	1176.441331	1772.028116	1315.697582	1435.71966	966.0604568	1204.122997	988.2794264	1053.658357
AT1G01620	medianOfRatiosNorm_Cts	13660.36298	12224.17097	12208.83953	11994.92803	10209.41005	14025.50092	12200.2286	11685.76867	9753.244151	8697.436641	9024.915005	11605.43187	9474.17414	11184.45518	11495.52702	9399.034681	6303.713057	5672.566768	10365.59155	11270.07807	9853.697378	12071.21259	11320.70323	15198.51	13136.24849	10832.54163	11403.76731	14504.18573	19154.01707	12330.34095	26756.97531	21889.79888	27889.93339	10129.2862	7551.659317	5894.670263	5416.549956	5674.134427	4146.491429
AT1G01630	medianOfRatiosNorm_Cts	1825.447314	1519.068121	1778.171038	1667.091692	1414.235837	1598.269623	1408.115933	1539.190067	1799.358131	1877.954947	2028.694484	1823.321723	1516.369141	1488.170191	1536.48288	1309.79152	1181.878678	1109.261864	1343.152166	1347.273454	1415.006348	2234.431367	2373.37198	1486.800408	1377.252294	1539.90591	1643.380414	1025.453166	1036.909195	816.5995912	1324.162994	1295.24193	1693.990358	1719.917923	1684.427003	1401.827454	1423.5098	1416.014822	1686.260189
AT1G01640	medianOfRatiosNorm_Cts	106.7215857	78.58964085	88.40497921	73.83140355	85.79336174	77.63023884	72.2993511	93.92317967	100.118845	134.0009218	116.2545626	118.7228601	169.6636802	186.3760506	107.534426	127.1375847	125.3180316	118.1408977	104.8490251	88.61261642	109.606214	210.4173037	198.7849628	208.5901918	143.9671623	155.7316906	123.4004363	138.4047218	166.2720553	201.2818916	147.7030484	145.0839174	147.5103963	254.6191856	311.3189815	296.8130953	306.5404636	326.9840178	259.3464102
AT1G01650	medianOfRatiosNorm_Cts	1881.349097	1816.51499	1476.027438	1625.360898	1648.135633	1495.980367	1287.617015	1460.601284	1281.150406	1480.807288	1441.13764	1626.176423	1691.816811	1641.433745	1737.020053	2288.476525	3660.150786	3706.557936	2526.319182	1701.723919	2769.77865	3125.289043	3673.505953	2799.299423	2221.926764	3106.895591	2542.440736	4655.43155	5307.613481	5442.954363	3092.468021	4029.758374	2213.607625	5353.93805	4368.031408	5226.368166	5233.226738	4849.80497	5431.018943
AT1G01660	medianOfRatiosNorm_Cts	78.26249621	67.64677947	73.85732441	86.67164764	92.11497787	73.97705113	68.85652486	65.1711859	56.5486069	79.62373614	77.50304171	70.79803584	71.33586552	70.95534921	71.68961736	96.95384159	88.58688443	97.39860269	68.69418886	84.09156456	70.10847919	66.49551154	62.24579642	41.90853168	64.43285585	81.25131684	57.782744	75.4934846	49.7506937	75.08961758	66.10486083	84.10661881	70.42431826	91.14772402	84.35179108	100.1980513	106.1872194	90.67624023	88.48289289
AT1G01670	medianOfRatiosNorm_Cts	105.7051897	121.3662808	129.8098429	116.6322172	136.3662908	116.9020067	104.432396	118.8415743	73.23508107	120.4066254	121.4912546	123.0796623	136.8877419	93.66106096	94.94030407	150.0040568	164.2098346	153.3126153	116.5993469	118.4515587	109.606214	137.5455102	86.34094343	116.2009287	128.8657117	134.4515838	81.28758901	146.7928867	141.3967084	142.8788557	160.0977098	100.9279426	131.3318367	161.4899893	184.3564918	169.2023696	186.3285171	185.0161669	182.0510095
AT1G01680	medianOfRatiosNorm_Cts	450.2634522	454.6261503	481.191659	269.645126	639.386317	562.5909074	786.1119921	533.8286845	91.77560792	157.3054299	116.2545626	299.5301516	175.4476693	202.4592631	191.8181654	511.2943156	433.2114714	499.6187582	78.63676883	189.884178	39.49773476	349.7846087	384.5183876	288.5973886	537.611641	886.9935422	474.993743	511.6780623	687.3451103	354.5898608	293.3403199	280.7058403	42.82559894	131.7679054	409.5844701	306.2657417	799.4094443	150.2111454	193.2385017
AT1G01690	medianOfRatiosNorm_Cts	220.5579439	264.6182844	270.8101895	262.1549836	295.309782	337.9198632	273.1308819	272.1855411	282.7430345	281.59614	234.6038019	251.6053274	215.9355929	226.1110461	274.1643475	225.0060852	152.3262281	184.8769773	207.8903084	294.7725811	242.9110688	132.0801257	91.36076572	156.2045272	191.2850408	183.7827405	174.3276005	158.3266135	60.22452395	116.8060718	142.5386062	124.0572627	250.2918338	70.34226528	124.3536714	102.0885806	115.2031154	71.44188624	66.10790848
AT1G01695	medianOfRatiosNorm_Cts	20.32792109	20.89091719	17.90480592	28.89054921	31.60808064	24.65901704	17.21413121	15.33439668	12.9783688	17.4783811	15.71007602	17.42720882	10.60398001	8.514641905	18.40679365	10.06124771	14.04426217	10.82206697	5.423225436	11.75473483	8.88699032	7.287179347	5.019822292	5.714799774	15.10145059	19.34555163	8.814316881	12.58224743	13.09228782	11.47202491	17.55910366	6.307996411	9.516799764	3.962944523	13.0440914	9.452646349	9.015895988	10.0751378	9.153402713
AT1G01700	medianOfRatiosNorm_Cts	70.13132778	77.59483527	102.952634	85.6016273	97.53350598	73.97705113	100.9895698	92.96477988	89.92155524	81.56577848	94.26045613	104.5632529	78.0838528	83.25427641	80.40862488	89.63657053	77.78360584	80.26366333	95.81031604	63.29472601	106.6438838	98.37692119	104.4123037	64.76773077	53.35845875	56.10209972	52.88590129	113.2402269	140.0874796	141.8359443	86.76262984	86.20928428	90.40959776	157.5270448	173.0516126	160.6949879	149.2631669	185.0161669	230.8691573
AT1G01710	medianOfRatiosNorm_Cts	1669.938718	1779.707183	1724.45662	1627.500939	1578.597856	1498.720258	1443.691805	1603.402853	1613.025836	1928.448048	1841.22091	1860.354542	1847.020518	1728.472307	1754.458068	1377.476278	1645.339329	1692.751641	1733.624398	1395.196603	1745.799876	1659.655096	1815.167741	1620.145736	1578.604968	1593.106177	1548.381665	2251.17377	2339.591833	2672.981804	2109.158216	2088.998145	1981.397711	2228.165558	2001.833227	2134.407546	2176.837998	2116.69486	2097.146266
AT1G01715	medianOfRatiosNorm_Cts	39.63944613	32.82858415	35.80961183	39.59075263	34.3173447	46.57814331	43.60913241	53.67038839	53.76752787	33.98574103	41.89353606	41.38962095	40.48792368	46.35749482	37.78236591	32.0130609	37.81147506	48.69930134	44.2896744	42.49788747	49.37216845	29.14871739	24.095147	35.24126527	27.18261106	42.56021358	38.19537315	51.37751035	28.8030332	38.58772015	54.74308788	41.00197667	53.29407868	23.77766714	33.04503156	25.52214514	32.05651907	41.21647283	45.76701356
AT1G01720	medianOfRatiosNorm_Cts	554.9522459	488.44954	398.3819316	480.4391332	583.3948598	748.9034806	480.8480653	576.9566751	825.053445	382.5823419	410.5566534	459.6426327	628.5268152	618.7306451	501.8273215	586.296344	869.6639264	734.9987147	771.9057538	434.9251887	964.7321714	1203.29549	1497.914972	1435.36721	1045.020381	1533.134967	1081.222871	3164.435229	2759.854272	2403.910674	1651.588632	2423.321954	1036.379494	2776.042638	2394.895182	3016.33945	3159.570661	3621.55408	3383.70787
AT1G01725	medianOfRatiosNorm_Cts	220.5579439	175.0857822	174.5718577	199.0237835	211.3225963	188.1391671	228.3741408	219.4735525	166.8647417	215.5667003	193.7576043	237.4457202	221.719582	217.5964042	230.5693099	218.603473	292.7688498	222.7542117	221.448372	226.0525929	289.3209071	347.9628138	358.4153117	293.3597217	253.7043699	295.9869399	247.7802412	364.8851756	497.506937	358.7615062	377.0042844	334.3238098	276.9388731	565.7103306	525.2420805	461.2891418	560.9890837	564.207717	586.8348184
AT1G01730	medianOfRatiosNorm_Cts	742.985516	678.4574059	662.4778189	801.4452356	815.4884805	759.8630437	579.5424176	730.300642	702.6859677	697.1932018	662.9652081	797.2948036	820.3624535	913.9048978	897.0889956	899.1096819	884.7885164	901.8389138	801.7334937	707.0925106	801.8040156	1254.305745	1370.411486	1050.570692	889.9788215	1154.929432	996.0178076	1021.259083	1065.712228	1076.284519	767.4361187	978.7907764	837.4783793	1785.306507	1567.030181	1405.608512	1641.894836	1611.106127	1769.657858
AT1G01740	medianOfRatiosNorm_Cts	248.0006374	247.7065895	280.8816428	276.065248	274.5387576	261.2029213	260.5071857	238.6415484	231.7565857	212.6536368	261.8346004	225.4645141	250.6395275	226.1110461	270.289233	223.1767674	211.7442603	214.6376615	225.9677265	266.7420596	230.074305	202.2192269	234.9276833	189.5408592	263.7720036	260.1976694	264.4295064	127.9195156	124.3767343	120.9777172	137.3741639	117.7492663	152.2687962	275.4246443	277.4043439	259.00251	209.3691402	258.2898964	266.4657234
AT1G01750	medianOfRatiosNorm_Cts	15.24594082	9.948055804	17.90480592	13.91026444	10.83705622	19.17923548	17.21413121	14.37599689	21.32160588	18.44940228	15.71007602	15.24880772	12.53197638	13.24499852	12.59412197	10.9759066	8.642622871	14.42942262	15.3658054	15.37157632	9.874433689	17.30705095	11.04360904	11.42959955	11.0743971	9.672775814	18.6080023	15.72780929	11.78305903	15.64367033	15.49332676	12.61599282	16.1785596	12.8795697	26.9577889	14.17896952	8.014129767	17.40251075	16.27271593
AT1G01760	medianOfRatiosNorm_Cts	106.7215857	110.4234194	161.1432532	148.7328274	108.3705622	128.7748668	135.4178322	115.0079751	152.9593465	134.0009218	140.3433458	150.3096761	132.067751	110.6903448	127.8787769	100.6124771	103.7114745	97.39860269	141.9077323	128.3978728	125.4053079	110.2185876	94.37265909	144.7749276	139.9401088	173.1426871	130.2560161	119.5313506	100.8106162	132.4497421	147.7030484	131.4165919	163.6889559	106.9995021	115.6576104	103.0338452	99.17485587	122.7334969	103.7385641
AT1G01770	medianOfRatiosNorm_Cts	752.1330805	917.2107452	1063.097851	1085.000626	958.1763874	866.7187843	716.1078585	636.3774623	987.2830549	911.7888809	810.6399227	995.5293039	979.4221537	1078.521308	976.5288419	884.4751398	782.1573699	628.5817229	876.7547789	911.4440546	817.6031095	1019.294211	891.5204391	972.4684282	913.134379	990.4922434	1014.62581	1039.083934	1199.253564	1135.730466	1187.821718	1056.589399	1322.835167	1499.974502	1433.110842	1260.037758	1738.064393	1720.1008	1293.680917
AT1G01780	medianOfRatiosNorm_Cts	324.2303415	256.6598398	329.0008087	312.4459396	298.019046	303.21458	193.9458784	257.8095442	311.4808511	297.1324788	311.0595052	270.1217367	305.5874239	305.5810373	291.6023625	251.5311928	212.8245882	194.7972054	268.4496591	264.0294285	254.7603892	317.903199	271.0704038	266.6906561	252.6976065	262.1322246	275.2025604	215.9952476	290.6487895	320.1737861	243.7616743	205.0098834	245.5334339	421.0628555	419.1501371	349.7479149	431.7612412	472.6155551	426.1417485
AT1G01790	medianOfRatiosNorm_Cts	7354.641852	8531.452658	9239.998903	9509.270773	7556.137449	7639.728799	8158.350587	7078.740868	7225.243315	7848.764137	8472.967668	9386.730351	9304.51046	8052.9591	9600.596055	7175.498937	7752.432716	7299.484168	7755.212374	7732.807098	6244.591865	6502.89667	6140.246628	6057.687761	8144.715685	7679.216719	8875.037731	7126.79465	8029.500118	7265.963412	8033.806368	8127.853375	7401.215177	4578.19166	3964.534181	4460.703812	3671.4732	3496.072818	3944.099525
AT1G01800	medianOfRatiosNorm_Cts	2957.712519	2438.268478	2788.673521	2659.000548	3050.631326	2580.06382	3326.917759	2953.788161	2919.205953	2956.75947	2923.121478	3068.277953	2964.294412	3042.565374	2923.773854	2880.260822	2920.126203	2769.547304	2909.560447	2642.102706	2977.141757	3128.932632	3200.638694	3372.684333	3201.507525	3283.907389	2909.703939	3229.443508	3036.101545	3112.047484	3327.966588	3349.546094	3010.163765	2741.366874	2342.718816	2555.050308	2275.011088	2693.72548	2539.56073
AT1G01810	medianOfRatiosNorm_Cts	20.32792109	14.92208371	13.42860444	9.630183071	18.06176037	20.09253241	17.21413121	19.16799585	15.75944782	15.53633876	18.85209123	10.89200551	17.35196729	12.2989272	14.53167919	13.71988324	24.84754075	37.87723438	19.88515993	23.50946966	25.67352759	9.108974184	13.05153796	11.42959955	16.10821396	18.37827405	17.62863376	11.53372681	15.71074538	14.60075897	6.197330703	7.359329146	10.46847974	17.83325035	17.39212187	33.08426222	26.04592174	25.64580532	39.66474509
AT1G01820	medianOfRatiosNorm_Cts	2749.351328	2448.216533	2304.124711	2706.081443	2509.681603	2280.502428	2497.196635	2282.908306	2106.20385	2223.638485	2311.475852	2384.260007	2692.446924	2793.748616	2497.511264	2906.78593	2915.804891	2627.056756	2453.105639	2632.156392	2512.055931	3692.778134	3939.556535	3078.372145	3062.57418	3083.68093	2811.767085	3032.321631	3261.288895	3083.888878	3075.941806	2935.320996	2552.405697	4695.098523	4095.844701	4373.739466	4400.759008	5062.298785	5003.86015
AT1G01830	medianOfRatiosNorm_Cts	1043.838748	1021.665331	973.5738217	1056.110077	941.9208031	970.834634	1232.531795	1076.282967	1087.4019	1074.920438	1142.646196	1213.369414	1109.561908	1009.458101	1068.56281	1238.448128	1009.02622	963.1639599	999.6812221	1164.622959	1042.740198	2097.796755	1787.056736	1137.245155	1406.448432	1320.333899	1332.920586	638.5490572	504.0530809	768.6256689	1115.519527	636.0563048	1099.190373	1723.880867	2236.626873	1557.796118	1748.082055	1711.857505	1694.396547
AT1G01840	medianOfRatiosNorm_Cts	58.95097117	37.80261206	33.57151109	42.80081365	37.02660875	57.53770644	53.93761114	49.83678921	29.66484296	43.69595276	60.74562728	55.54922812	37.59592913	39.73499556	32.93847284	29.26908425	10.80327859	20.74229502	17.17354722	42.49788747	32.58563117	29.14871739	10.03964458	30.47893213	16.10821396	22.24738437	20.56673939	12.58224743	9.164601471	14.60075897	27.88798816	12.61599282	51.39071873	10.89809744	13.9136975	17.01476343	8.014129767	9.159216185	10.17044746
AT1G01860	medianOfRatiosNorm_Cts	624.0671776	621.7534878	679.2635745	716.9136286	599.6504442	623.7818015	768.8978609	606.6670687	594.2238856	671.9466513	683.9119762	626.290317	658.4107588	651.8431414	622.9246481	420.7430862	397.5606521	367.9502768	462.7819039	502.7409666	465.0858268	342.4974293	375.4827075	435.2772495	415.7932729	324.0379898	445.6126868	376.4189024	315.5241364	319.1308747	510.2468946	422.6357595	549.1193464	360.6279516	371.321802	345.9668564	335.591684	302.2541341	317.3179607
AT1G01880	medianOfRatiosNorm_Cts	70.13132778	94.50653014	83.92877773	90.95172901	88.50262579	125.1216791	59.67565488	83.38078196	89.92155524	69.91352441	80.64505691	83.86844245	74.22786007	66.2249926	78.47106765	69.5140751	66.98032725	55.91401265	74.1174143	94.94208902	85.9075731	59.2083322	60.23786751	64.76773077	74.50048958	59.00393247	83.2463261	75.4934846	32.73071954	38.58772015	59.90753013	52.56663676	114.2015972	29.72208392	58.26360827	51.04429028	46.08124616	47.62792416	28.47725288
AT1G01900	medianOfRatiosNorm_Cts	567.1489985	650.6028496	606.5253004	530.7300893	460.5748893	635.6546616	496.9145877	557.7886793	501.5212514	652.5262279	638.8764249	849.57643	542.7309769	513.7167283	581.2671678	432.6336516	340.3032756	401.3183166	532.3799637	515.3999118	544.0812963	412.6365305	368.4549562	427.6575164	521.5034271	567.7919403	617.0021817	298.8283765	310.2872212	275.3285978	549.4966557	330.1184788	684.2579031	134.7401138	242.6201001	112.4864915	201.3550104	140.1360076	104.7556088
AT1G01910	medianOfRatiosNorm_Cts	2979.056836	2972.479074	2636.482671	2761.722501	2685.783766	2506.086769	2652.123816	2455.420269	2429.736044	2400.364338	2530.369578	2458.325644	2662.562981	2627.240063	2730.98691	3083.315094	3369.542592	3358.448115	2913.17593	2925.120552	2705.594831	3105.249299	2752.870545	2961.21875	2990.087217	3295.51472	3136.917441	2726.153611	2935.290928	2550.961175	2961.291188	2890.113689	2828.39289	2284.637517	2222.713175	2203.411864	2513.431448	2169.818314	2167.322353
AT1G01920	medianOfRatiosNorm_Cts	642.3623066	658.5612942	598.6919478	597.0713504	651.1264612	704.1519312	697.7461186	641.1694612	993.7722393	675.830736	632.5923945	605.5955065	674.7987279	625.3531444	608.392969	674.1035967	638.4737646	576.2750659	617.3438288	754.1114499	687.2605848	565.6672968	560.2121678	614.3409757	563.7874887	597.7775453	620.9196558	595.5597118	408.4793799	511.0265641	594.9437475	551.9496859	778.4742207	586.5157894	599.1585985	578.5019565	482.8513185	515.6638712	469.8746726
AT1G01930	medianOfRatiosNorm_Cts	642.3623066	657.5664887	659.1206678	775.7647474	755.8846713	732.4641359	822.8354721	657.4622577	718.4454155	736.0340487	764.5570331	733.031971	649.7347752	713.3377774	721.7400667	729.8977886	814.5672056	705.2380306	758.3476902	803.8430204	695.1601317	740.5596012	757.9931661	921.0352303	769.1672167	824.1204994	815.8139958	1023.356125	975.3754423	960.5213582	909.9747249	1048.178737	886.965738	792.5889045	778.2974538	690.9884481	810.4288727	830.740908	828.8914679
AT1G01940	medianOfRatiosNorm_Cts	450.2634522	444.6780945	448.7391983	497.5594587	500.3107621	501.4000132	471.6671953	543.4126824	554.3617529	502.9889673	540.4266152	467.2670365	502.2430532	455.0603063	450.482055	495.7451146	386.7573735	517.6555365	449.2238403	500.9325459	471.010487	526.4987078	572.2597413	541.9535119	512.4425567	451.7186305	458.3444778	358.5940518	306.3595349	236.7408777	316.0638659	291.2191676	443.482869	504.2846905	449.5863504	481.1396991	384.6782288	488.1862227	481.0621648
AT1G01950	medianOfRatiosNorm_Cts	781.6085661	817.7301871	995.9548291	931.9877172	876.8984658	903.2506614	936.4487381	949.7741945	1023.437082	983.6444477	888.1429644	927.9988697	959.1781918	931.880253	975.5600633	924.7201307	882.6278607	866.6671961	1137.0696	1054.309293	1067.426282	1989.399962	2099.289683	1628.717936	1668.206909	1954.867992	1512.145029	1645.128852	1901.000191	1616.512601	1535.905126	1991.2242	1412.293085	2672.015344	2345.327634	2586.244041	2445.311345	2436.351505	2410.396048
AT1G01960	medianOfRatiosNorm_Cts	3730.173521	4658.674533	4980.893196	5006.625177	4769.207825	4517.166604	3178.876231	3414.778461	4540.575026	4654.104479	4047.962922	5012.500937	4792.998965	4867.536956	4939.802148	4564.147826	4306.186846	4340.550692	4841.132573	4794.12339	3905.338524	5365.185794	5174.432819	4978.54307	4612.989774	5385.801573	5367.918981	4385.961751	4279.868887	4189.374914	4524.051413	4589.067389	5521.647223	5336.1048	5293.292292	5097.812176	5293.332711	4832.402459	4662.133115
AT1G01970	medianOfRatiosNorm_Cts	1768.529135	1563.834372	1686.408907	1891.795963	1517.187871	1533.425541	1837.321605	1628.321248	1524.958334	1548.77877	1660.031366	1473.688346	1680.248833	1612.105534	1794.177991	1327.170039	1300.714742	1266.181835	1315.132168	1506.414479	1406.119357	739.6487038	651.5729335	797.2145685	1061.128595	807.6767805	939.2144321	850.3502224	739.7142616	876.0455385	1028.756897	944.0967961	932.6463769	538.9604551	542.6342024	530.2934602	519.9166686	559.6281089	538.0166706
AT1G01980	medianOfRatiosNorm_Cts	1.016396055	0	4.476201479	7.490142389	2.709264055	2.739890783	0	0.958399793	0.927026343	0.971021172	0	0	0.963998183	0	0.968778613	0.914658883	0	9.920228052	1.807741812	4.521051858	0	0	7.027751209	0.952466629	13.08792384	10.6400534	1.958737085	1.048520619	3.927686345	2.085822711	0	0	0	2.972208392	13.9136975	12.28844025	14.02472709	13.73882428	5.085223729
AT1G01990	medianOfRatiosNorm_Cts	906.6252808	932.1328289	809.0734174	744.7341575	711.6333584	796.3949208	694.3032923	689.0894509	901.9966314	794.295319	867.1961964	785.3135975	835.7864244	864.709189	828.3057141	860.6940089	818.8885171	820.6734115	846.927039	868.0419567	818.5905528	963.7294687	967.8217379	879.1266986	724.8696283	789.2985064	782.5154653	961.493408	1026.435365	871.873893	885.1854021	908.3514832	843.1884591	990.7361307	911.3471861	931.0856653	929.639053	939.7355806	1024.164059
AT1G02000	medianOfRatiosNorm_Cts	538.689909	485.4651233	521.4774723	484.7192146	443.416217	463.0415423	350.020668	434.155106	435.702381	471.9162898	458.7342198	435.6802205	524.4150114	467.3592335	529.9219013	514.9529511	673.0442561	811.6550224	606.497378	523.5378052	666.524274	816.1640869	794.1358866	759.1159033	666.4773527	720.6217982	715.9184044	849.3017017	1145.575184	928.1911062	726.1205807	809.5262061	531.0374269	935.2549074	732.2083308	798.7486165	811.4306389	944.3151887	919.4084503
AT1G02010	medianOfRatiosNorm_Cts	458.3946207	416.8235382	485.6678605	528.5900486	523.7910506	503.2266071	409.6963229	442.7807042	523.7698836	454.4379087	506.9117863	578.3654928	551.4069605	544.9370819	594.8300684	517.6969277	556.3688473	547.4162207	584.8044762	513.5914911	554.9431733	445.4288376	472.8672599	389.5588513	398.6782956	422.7003031	428.9634215	385.855588	513.2176824	478.6963121	425.5500416	440.508416	448.2412689	429.9794807	480.0225637	416.861704	420.7418128	388.3507662	428.175838
AT1G02020	medianOfRatiosNorm_Cts	824.2972004	836.6314931	813.5496188	778.9748084	682.7345418	674.0131325	512.9811102	590.3742722	745.3291795	633.1058044	747.7996186	718.8723639	756.7385735	773.886342	706.2396089	635.6879236	625.5098303	677.2810243	646.2676978	683.5830409	646.7754066	702.3019096	713.81873	646.7248411	561.773962	653.879645	724.7327213	647.9857428	706.9835421	692.4931399	663.1143852	660.2369577	564.346226	760.8853484	792.2111512	772.2812067	698.231056	664.959095	843.1300943
AT1G02030	medianOfRatiosNorm_Cts	11.1803566	13.92727813	7.833352588	9.630183071	13.54632027	12.78615699	8.033261233	7.667198341	12.05134245	8.739190552	10.47338401	5.446002757	2.891994548	9.460713228	9.68778613	8.231929947	5.401639295	10.82206697	9.038709061	8.137893344	6.912103582	9.108974184	7.027751209	8.572199661	11.0743971	6.77094307	7.834948339	2.097041239	3.927686345	8.343290842	8.263107604	4.205330941	11.42015972	10.89809744	10.43527312	14.17896952	9.015895988	10.0751378	5.085223729
AT1G02050	medianOfRatiosNorm_Cts	491.9356905	135.2935589	213.7386206	186.1835394	565.3330995	424.6830713	376.4156692	275.0607405	589.5887539	176.7258534	203.1836499	285.3705445	208.2236075	298.0124667	188.9118295	335.67981	186.8967196	258.8277683	194.3322448	616.6714734	211.3128809	228.635252	291.1496929	240.9740571	200.3459112	417.8639152	262.4707693	359.6425725	222.5688929	249.2558139	245.8274512	340.6318062	537.6991867	278.3968527	306.970951	238.206688	331.5846191	215.2415803	252.227097
AT1G02060	medianOfRatiosNorm_Cts	175.8365175	229.8000891	273.0482902	233.2644344	239.3183249	231.0641227	177.8793559	182.0959606	310.5538248	248.5814201	235.6511403	251.6053274	263.1715039	302.7428233	273.1955689	258.8484639	194.4590146	215.5395004	231.390952	256.7957455	219.2124279	212.2390985	188.7453182	221.9247246	177.1903536	202.1610145	216.4404479	261.0816342	184.6012582	210.6680938	224.1367938	243.9091946	308.3443124	269.4802275	263.4906464	275.0720087	255.4503863	244.5510721	201.3748597
AT1G02065	medianOfRatiosNorm_Cts	272.3941427	274.5663402	186.8814118	162.6430919	171.5867235	382.6714127	117.0560923	161.0111652	218.7782169	131.0878583	108.9231938	159.0232805	132.067751	192.9985498	187.9430509	289.032207	128.5590152	193.8953665	165.4083758	238.7115381	209.3379942	193.1102527	244.9673279	225.7345911	195.3120943	213.7683455	246.8008727	278.9064848	183.2920294	187.724044	222.0710169	192.3938905	294.0691127	61.4256401	116.5272165	120.9938733	70.12363546	62.28267006	51.86928204
AT1G02070	medianOfRatiosNorm_Cts	29.47548559	15.91688929	21.26195703	22.47042717	21.67411244	19.17923548	16.06652247	26.83519419	13.90539514	12.62327524	19.89942963	43.56802205	23.13595639	17.97535513	20.34435087	66.77009846	22.68688504	17.13493936	13.55806359	28.93473189	22.71119749	33.70320448	25.09911146	48.57579808	23.15555757	48.36387907	52.88590129	28.31005672	13.09228782	25.02987253	46.47998027	28.38598385	67.56927833	15.85177809	40.8714864	19.85055733	28.04945418	24.7298837	16.27271593
AT1G02080	medianOfRatiosNorm_Cts	5345.226852	7271.033987	7536.80424	7384.210375	7641.930811	6861.599817	4047.616053	4792.957363	6854.432778	6940.85934	6209.669382	7438.150565	7359.162127	7439.904882	7274.558605	6537.981695	6271.303221	6680.822673	6436.464722	6351.17365	4561.000921	6640.44218	6391.237742	5833.858103	5738.551224	7307.782128	7400.108706	6364.52016	6733.363624	6435.805974	6196.297815	6747.453494	7364.099658	6703.32066	8234.3001	7579.131842	8327.682594	6928.031122	6718.597591
AT1G02090	medianOfRatiosNorm_Cts	1496.134993	1436.499258	1296.979379	1434.897278	1278.772634	1500.546852	1253.188752	1378.178902	1377.561145	1398.270488	1514.451329	1289.613453	1375.625407	1351.93592	1356.290058	1420.465245	1409.827856	1552.064771	1339.536683	1343.656612	1507.826024	1130.423696	1316.197405	1339.16808	1268.52185	1333.875785	1246.736154	1251.93362	1166.522844	1255.665272	1009.132016	1229.007967	1164.856291	1181.948204	1102.660527	1252.475641	1298.289022	1308.851993	1343.516109
AT1G02100	medianOfRatiosNorm_Cts	1181.052216	1107.218611	1125.764672	1181.302457	1147.824871	1164.453583	1241.712665	1235.377333	1410.934094	1082.688607	1096.563306	1228.618222	1269.585607	1392.616987	1259.412197	1205.520408	1368.775397	1364.482277	1330.497974	1189.940849	1388.345377	1881.003169	2011.944775	1664.911668	1525.24651	1704.343098	1461.217865	2075.022306	2051.561501	2043.063345	1794.127239	1932.349567	1525.543002	2717.589206	2735.78077	2957.733042	2598.581577	2660.752302	2953.497942
AT1G02110	medianOfRatiosNorm_Cts	819.2152201	874.4341052	952.3118647	990.838836	729.6951188	924.2564907	683.9748136	761.9278351	1449.8692	908.8758174	981.3560822	874.6280427	907.12229	864.709189	897.0889956	689.6527977	492.6295037	546.5143818	922.8521951	926.8156309	995.3429159	654.0243464	612.4183197	837.2181669	766.1469266	671.2906415	758.0312518	727.6733099	505.3623097	539.1851707	859.3631908	781.1402222	1345.675487	524.0994131	573.9400218	571.8851041	425.7506439	384.6870798	453.6019567
AT1G02120	medianOfRatiosNorm_Cts	4069.649803	4134.411992	4212.105592	4470.544986	4396.232473	3982.887901	4459.607593	4325.258264	3615.402736	3870.490393	3964.17585	4305.609779	4317.747861	4713.32733	4171.560707	5282.155049	5039.729462	4759.905787	4292.482933	4116.869822	3625.892051	5198.491567	5233.666722	4977.590603	4792.193654	5227.16805	4936.996822	4606.151081	4592.774566	4348.940352	4473.439879	4928.647862	4044.6399	5692.769807	5570.696635	5480.644353	5505.70715	5506.52077	5469.666643
AT1G02130	medianOfRatiosNorm_Cts	1879.316305	1715.044821	1643.884993	1797.634173	1704.127091	1677.726456	1512.548329	1555.482863	1502.709701	1456.531759	1522.830036	1662.120041	1483.593203	1524.120901	1643.048528	1530.224311	1457.362282	1450.156973	1391.961195	1521.786055	1422.905895	1501.158946	1438.681069	1423.93761	1519.205929	1625.993614	1440.651126	1606.333589	1806.735719	1548.723363	1447.076719	1579.101768	1404.679645	1901.222635	1714.863217	1602.223556	1711.016705	1646.82707	1852.038482
AT1G02140	medianOfRatiosNorm_Cts	3829.780334	3692.718315	3423.175081	3408.014787	3476.888871	3465.96184	4245.004758	3902.603955	3506.940654	3610.256719	3807.075089	3282.850462	3388.453612	3207.181784	3234.751789	3241.551081	3219.37702	3177.178493	3112.02753	3310.31417	3204.253732	2883.901227	3166.503902	3045.035813	3083.716211	3096.255538	3002.743951	3035.467193	3080.615323	3202.780772	3144.112443	3044.659601	3354.671917	3618.168349	3229.717032	3557.030821	2990.272169	3498.820583	3777.304186
AT1G02145	medianOfRatiosNorm_Cts	959.4778757	1041.561443	901.954598	897.7470663	954.5640354	899.5974737	957.1056955	912.3966025	1000.261424	897.2235633	1066.190493	1056.524535	994.8461246	1015.134529	1008.498536	833.2542424	841.5754021	802.6366333	871.3315534	874.3714293	804.7663457	910.8974184	977.8613825	766.7356364	843.6677063	786.3966737	800.1440991	687.8295264	646.7590181	724.8233919	783.9623339	800.0642114	848.898539	933.2734351	1051.353767	985.9110142	910.6054948	1032.243664	848.2153181
AT1G02150	medianOfRatiosNorm_Cts	5649.129272	5355.038439	5231.560479	5420.723049	4268.897063	4751.883914	4494.035856	4358.802257	4770.477559	5004.643123	5405.31349	4350.267002	5117.866352	4791.85125	5363.158401	3527.839312	3396.550788	3335.000303	3713.101682	4615.089737	4040.618266	2093.242268	2148.483941	3087.896811	3458.232185	2511.052601	3050.733009	3129.834049	2623.694478	2473.785735	3587.221589	3221.2835	4113.160858	2281.665309	1885.306011	2314.953091	2132.760284	2051.664425	2309.708618
AT1G02160	medianOfRatiosNorm_Cts	622.0343855	543.1638469	661.3587685	734.0339541	633.0647008	686.7992895	664.4654649	724.5502432	693.4157043	706.9034135	746.7522802	703.6235562	676.7267243	666.0342112	663.6133499	703.372681	769.1934355	665.5571184	706.8270485	684.4872513	811.6784493	706.8563967	769.0367752	713.3975051	684.5990934	674.1924742	695.3516651	765.4200522	739.7142616	773.8402256	747.8112382	738.0355801	801.3145402	865.9033782	711.3377845	813.8728506	713.2575493	804.179181	811.6017072
AT1G02170	medianOfRatiosNorm_Cts	1693.315827	1693.159098	1360.76525	1366.415976	1453.068621	1295.96834	1234.827012	1386.8045	1303.399038	1176.877661	1214.912546	1315.754266	1330.317492	1347.205564	1364.040287	2010.420225	2162.816374	2090.462602	1612.505696	1449.449226	1606.570361	2429.363415	2931.576219	2658.334362	2152.460091	2414.324843	2238.836488	3303.888472	3455.054755	2655.252311	2362.215886	2637.793832	1543.624922	2371.822297	1931.395134	2130.626487	2221.917478	2111.199331	2369.714258
AT1G02180	medianOfRatiosNorm_Cts	224.6235281	198.9611161	199.1909658	157.2929902	131.8508507	181.7460886	138.8606585	202.2223562	202.0917427	196.1462768	219.9410643	192.7884976	147.491722	150.4253403	171.4738145	124.3936081	64.81967153	83.87101898	150.9464413	186.2673365	192.5514569	58.29743478	73.28940547	118.105862	100.6763373	83.185872	100.8749599	94.36685575	74.62604055	55.27430183	116.7163949	69.38796052	236.0166342	40.62018136	47.82833515	44.42743784	48.0847786	29.30949179	43.73292407
AT1G02190	medianOfRatiosNorm_Cts	328.2959257	137.2831701	76.09542515	103.7919731	406.3896082	369.8852557	66.56130736	106.382377	311.4808511	56.319228	41.89353606	119.8120606	72.29986371	88.93070434	85.25251794	384.1567308	55.0967208	86.57653572	49.71289983	211.585227	56.28427203	108.3967928	186.7373893	119.0583286	97.65604715	243.7539505	228.1928704	148.889928	91.64601471	94.90493333	136.3412755	96.72261163	183.6742355	6.935152915	146.9634298	41.59164393	135.2384398	5.495529711	9.153402713
AT1G02205	medianOfRatiosNorm_Cts	7302.805653	3915.554765	3018.078847	2830.203803	3563.58532	6852.466848	2225.213362	3124.383324	2463.108992	2913.063517	4379.969195	9671.011695	4270.51195	3842.941713	4307.189713	4697.688023	1781.460639	2104.892025	2397.065643	2887.143717	3142.0448	3424.063396	4480.693378	3439.356997	4179.07476	5545.402374	6107.34223	2165.195079	2465.277796	1856.382212	4024.133403	2289.802697	6222.083686	1291.919914	2478.377367	1105.959623	2036.590727	1051.478018	743.4597092
AT1G02220	medianOfRatiosNorm_Cts	356.7550152	356.1403978	368.1675717	303.8857769	471.4119456	350.7060202	393.6298004	395.8191143	185.4052685	209.7405732	192.7102659	190.6100965	417.4112131	355.7228174	291.6023625	499.4037501	601.7426174	458.1341682	255.7954664	292.05995	172.8025896	207.6846114	292.1536574	304.7893213	240.6164461	411.0929721	308.5010908	427.7964127	409.7886086	400.4779604	151.8346022	293.3218331	127.5251168	217.9619488	332.1895277	349.7479149	449.7930332	562.3758738	390.5451824
AT1G02230	medianOfRatiosNorm_Cts	95.54122914	106.4441971	88.40497921	110.2120951	124.6261465	82.19672348	118.203701	91.0479803	25.02971125	27.18859283	33.51482885	22.87321158	40.48792368	43.51928085	30.032137	98.78315936	63.73934368	36.07355655	10.84645087	45.21051858	6.912103582	11.84166644	16.06343134	33.33633202	38.25700816	44.49476874	52.88590129	49.28046911	57.60606639	26.07278388	25.82221126	29.43731658	28.55039929	12.8795697	23.47936453	14.17896952	28.04945418	16.48658913	20.34089492
AT1G02260	medianOfRatiosNorm_Cts	963.5434599	966.9510242	919.859404	968.3684088	931.9868349	806.441187	1056.947657	922.9390003	901.9966314	929.267262	825.3026604	1026.026919	981.35015	968.7770345	945.5279263	968.623757	974.4557287	805.34215	843.3115554	996.4398295	794.891912	1114.93844	1201.745457	900.0809644	989.6483953	1007.90324	994.0590705	1004.482753	1015.961535	1043.954267	1053.54622	1035.562744	953.5833364	1394.956472	1422.675569	1315.808372	1410.486839	1388.537174	1474.714882
AT1G02270	medianOfRatiosNorm_Cts	1336.560812	1462.364203	1506.241798	1278.674308	1444.037741	1293.228449	1576.814419	1289.047721	1021.58303	1257.472418	1382.48669	1341.895079	1297.541554	1256.382717	1315.601356	1832.976401	2300.018012	1996.671355	1549.234733	1522.690266	1257.015409	2349.204442	3302.039104	2137.335116	1849.424316	2707.40995	1866.676442	2164.146559	3223.32126	2344.464727	1602.009987	2463.272598	957.3900563	3407.141553	2495.769489	3860.460769	3034.349883	2137.761058	2799.924185
AT1G02280	medianOfRatiosNorm_Cts	3314.467534	3244.060998	3427.651283	3411.224848	2649.660246	3161.833963	3429.054938	3452.156053	3760.945872	2949.962322	3377.666345	2603.189318	2869.82259	2648.053632	2900.523167	2604.948499	2078.550801	2198.683272	2864.366901	3520.090977	3166.730884	1416.445486	1341.296516	2268.77551	2557.178967	1665.651995	2091.931206	2469.266059	1582.857597	1741.661963	3185.427981	2547.379217	3930.438303	1498.983766	1351.367869	1557.796118	1404.476242	1354.648074	1402.504705
AT1G02290	medianOfRatiosNorm_Cts	408.591214	446.6677056	402.8581331	447.2685026	441.610041	463.0415423	480.8480653	397.7359139	453.3158816	451.5248452	448.2608358	466.177836	431.8711859	389.781385	433.04404	357.6316232	287.3672105	293.097647	398.6070696	423.1704539	418.6759884	324.279481	256.0109369	288.5973886	337.2657298	338.5471535	328.0884617	225.4319332	168.8905128	186.6811326	301.6034275	219.7285416	409.2223899	266.5080192	284.3611926	252.3856575	211.3726726	212.4938155	236.9714258
AT1G02300	medianOfRatiosNorm_Cts	924.9204098	802.8081034	842.6449284	1035.77969	978.0443238	748.9034806	1064.980918	852.9758154	813.0021025	1038.992654	1028.48631	1150.195782	963.9981827	999.9973882	836.055943	769.2281206	788.639337	622.2688505	532.3799637	737.8356632	638.8758597	852.5999836	699.7632275	655.2970408	727.8899185	789.2985064	879.472951	600.8023149	641.522103	687.2785831	805.6529914	516.204373	681.4028631	945.1622687	1090.486041	724.0727103	1013.787416	893.023578	1013.993612
AT1G02305	medianOfRatiosNorm_Cts	3593.97645	3081.907688	3162.436345	2970.376467	3350.456548	3075.984052	3528.896899	3157.927317	2670.762893	3834.56261	3819.64315	3963.600806	3909.976629	4120.140611	3164.03095	3093.376342	3232.340954	3033.786106	2979.158506	2775.02163	3277.324541	5261.343489	5661.355581	4205.140167	3604.212874	3951.32892	3548.252229	4417.41737	6098.387665	6159.434464	5111.764942	4831.925251	4364.404372	8924.551065	8905.636004	7548.883374	9603.93276	9883.710185	8591.994013
AT1G02310	medianOfRatiosNorm_Cts	8.131168438	24.87013951	22.3810074	5.350101706	3.612352073	4.566484638	8.033261233	20.12639564	18.54052685	30.10165635	58.65095048	18.51640937	124.3557656	158.9399822	15.50045781	10.06124771	11.88360645	9.920228052	7.230967249	2.712631115	5.924660214	33.70320448	245.9712923	27.62153224	48.32464189	160.5680785	63.65895525	28.31005672	47.13223614	58.4030359	11.36177296	70.43929325	0	278.3968527	598.2889924	523.6766077	969.7097018	1157.724926	554.2893865
AT1G02330	medianOfRatiosNorm_Cts	768.3954174	781.9171862	999.3119802	1080.720545	972.6257957	1038.418607	1176.298966	1094.492563	944.6398432	985.58649	957.2672989	895.3228532	986.1701409	947.9634654	987.1854066	1054.601692	1148.388514	1278.80758	1107.24186	1125.741913	1111.861233	1118.58203	1163.594807	1081.049624	1045.020381	962.4411935	1078.284765	1164.906408	1132.482896	1123.21553	1098.993311	1182.749327	1078.253413	1145.290967	1057.44101	1025.612129	1211.135361	1133.910964	1260.11844
AT1G02335	medianOfRatiosNorm_Cts	448.2306601	385.9845652	458.8106516	380.9272415	370.2660875	374.4517403	382.153713	514.6606886	387.4970112	392.2925537	362.3790869	437.8586216	311.371413	319.7721071	328.4159498	333.8504923	279.8049155	303.017875	437.4735185	399.6609842	506.5584483	357.9826854	254.003008	394.3211844	405.7256392	315.3324915	357.469518	301.9739384	409.7886086	367.1047971	426.5829301	410.0197667	543.4092665	146.6289473	178.2692492	104.9243745	156.2755305	214.3256587	148.4885329
AT1G02340	medianOfRatiosNorm_Cts	63.01655539	40.7870288	26.85720887	36.3806916	52.37910506	68.49726957	51.64239364	87.21438113	72.30805473	98.07313841	180.1422051	187.3424948	230.3955657	305.5810373	67.81450291	50.30623856	32.40983577	35.17171764	25.30838537	64.19893638	88.8699032	1954.78586	1573.212306	1773.492863	586.9430463	798.0040047	861.8443173	176.1514641	472.6315902	450.5377055	367.7082884	324.8618152	354.9766312	2689.848595	2843.611926	1270.435669	1407.48154	1920.687634	1467.595568
AT1G02350	medianOfRatiosNorm_Cts	17.27873293	8.953250224	11.1905037	14.98028478	11.74014424	9.132969276	5.738043738	9.583997926	10.19728977	8.739190552	13.61539922	15.24880772	4.819990914	14.19106984	9.68778613	3.658635532	4.321311436	6.312872396	3.615483624	4.521051858	10.86187706	10.0198716	11.04360904	10.47713292	12.08116047	5.803665488	11.75242251	7.339644336	5.236915126	4.171645421	16.52621521	11.56466009	5.710079859	5.944416784	6.956848749	3.781058539	3.005298663	7.327372948	1.017044746
AT1G02360	medianOfRatiosNorm_Cts	249.0170334	296.452063	218.2148221	318.8660617	203.1948041	212.7981841	300.6734919	372.8175193	225.2674013	122.3486677	129.8699618	128.5256651	256.4235166	222.3267609	304.1964845	653.0664424	627.670486	363.4410823	426.6270677	571.4609549	424.6006486	539.2512717	433.712646	734.351771	529.557534	517.4935061	660.0943975	385.855588	212.0950626	213.7968278	494.7535678	294.3731658	323.571192	96.10140468	138.2673689	120.0486086	97.17132343	98.00361318	85.43175865
AT1G02370	medianOfRatiosNorm_Cts	369.9681639	422.7923717	325.6436576	354.176733	368.4599115	398.1974604	320.1828406	340.2319264	375.4456688	325.2920928	366.5684405	286.459745	337.399364	336.8013909	351.6666365	397.8766141	253.8770468	314.7417809	264.8341755	440.350451	276.4841433	214.0608933	214.8483941	207.6377251	261.7584769	265.0340573	294.7899312	173.0059022	92.95524349	152.2650579	150.8017138	103.030608	242.678394	220.9341571	276.5347378	256.166716	218.3850362	234.4759343	277.6532156
AT1G02380	medianOfRatiosNorm_Cts	140.2626556	118.3818641	118.6193392	129.4724613	126.4323226	92.24298968	109.022831	106.382377	57.47563324	78.65271497	106.8285169	89.31444521	94.47182191	114.4746301	84.28373933	54.87953298	56.17704866	45.09194569	40.67419077	71.43261936	53.32194192	89.26794701	93.36869464	191.4457924	136.9198187	94.79320298	162.575178	173.0059022	175.4366567	98.0336674	126.012391	235.4985327	164.6406359	60.43490397	42.61069859	51.04429028	52.09184349	67.77819977	38.64770034
AT1G02390	medianOfRatiosNorm_Cts	103.6723976	114.4026418	102.952634	84.53160696	54.1852811	72.15045728	75.74217734	124.591973	38.93510639	88.36292669	80.64505691	53.37082702	156.1677056	152.317483	85.25251794	106.1004304	178.2540967	154.2144543	52.42451255	63.29472601	92.81967668	337.0320448	483.910869	185.7309927	530.5642974	906.3390938	723.7533528	121.6283919	244.8257822	172.0803736	102.2559566	180.8292304	75.18271814	375.4889935	511.328383	454.6722894	638.1250827	581.6102277	392.5792719
AT1G02400	medianOfRatiosNorm_Cts	58.95097117	55.7091125	80.57162662	116.6322172	76.76248156	89.5030989	106.7276135	91.0479803	71.38102838	57.29024917	63.88764249	58.81682977	129.1757565	117.312844	85.25251794	234.152674	576.8950767	455.4286515	268.4496591	172.704181	485.8221375	1340.841	1951.706907	1343.930414	837.6271261	925.6846454	1195.80899	1150.22712	2151.062888	1866.811326	815.9818759	1458.198504	296.9241527	3321.938246	2112.273201	2554.105043	3041.362247	2688.22995	3147.753489
AT1G02405	medianOfRatiosNorm_Cts	13.21314871	20.89091719	11.1905037	7.490142389	6.321616128	5.479781565	8.033261233	9.583997926	6.489184399	10.6812329	20.94676803	11.98120606	9.639981827	11.35285587	18.40679365	11.89056548	32.40983577	54.11033483	51.52064165	19.89262818	30.61074444	52.83205027	75.29733438	47.62333145	23.15555757	30.95288261	27.42231919	50.32898973	70.69835421	51.10265641	39.24976112	44.15597488	25.69535936	74.3052098	50.43715343	97.36225739	50.08831104	54.03937549	104.7556088
AT1G02410	medianOfRatiosNorm_Cts	1012.330471	984.8575246	972.4547713	931.9877172	1008.749316	916.0368183	1164.822879	1059.990171	1027.145188	946.7456431	1036.865017	1006.421309	990.0261337	926.203825	916.4645679	1066.492258	1092.211465	1050.642335	945.4489677	1005.481933	1007.192236	897.2339571	924.6512662	1085.811957	1033.945984	1054.332564	1059.676763	978.2697379	1101.061405	1032.482242	1062.842216	1073.410723	900.2892577	873.8292673	796.5591817	812.927586	855.5083526	894.8554213	857.3687208
AT1G02420	medianOfRatiosNorm_Cts	206.3283991	203.935144	167.8575555	187.2535597	167.9743714	202.7519179	183.6173996	165.8031641	186.3322949	188.3781074	185.3788971	162.2908821	187.9796456	210.0278337	162.754807	200.3102954	186.8967196	205.6192723	220.5445011	248.6578522	183.6644666	163.9615353	180.7136025	188.5883925	132.8927652	126.7133632	139.070333	174.0544228	162.3443689	189.8098667	167.327929	180.8292304	160.833916	192.2028094	194.791765	209.8487489	201.3550104	202.4186777	201.3748597
AT1G02430	medianOfRatiosNorm_Cts	15.24594082	17.90650045	13.42860444	12.8402441	26.18955253	11.87286006	18.36173996	17.25119627	5.562158056	7.768169379	7.33136881	8.713604411	7.711985462	6.62249926	9.68778613	29.26908425	12.96393431	8.116550224	14.4619345	6.329472601	8.88699032	10.0198716	8.031715668	8.572199661	9.060870354	10.6400534	10.77305397	7.339644336	7.85537269	4.171645421	12.39466141	6.307996411	1.903359953	5.944416784	7.826454842	8.507381714	6.010597325	6.411451329	4.068178984
AT1G02440	medianOfRatiosNorm_Cts	9.147564493	16.91169487	11.1905037	8.56016273	18.06176037	16.4393447	24.0997837	27.79359399	6.489184399	11.65225407	5.236692007	15.24880772	18.31596547	17.97535513	10.65656474	21.03715431	16.20491788	14.42942262	0.903870906	18.08420743	3.949773476	16.39615353	14.05550242	15.23946606	20.13526745	19.34555163	17.62863376	17.82485053	6.546143908	7.300379487	9.295996055	14.71865829	3.806719906	0.990736131	6.956848749	6.616852444	11.01942843	3.663686474	6.102268475
AT1G02450	medianOfRatiosNorm_Cts	239.8694689	251.6858119	189.1195125	197.9537631	221.2565645	301.3879861	244.4406632	384.3183168	57.47563324	91.27599021	84.83441052	139.4176706	100.255811	133.3960565	99.78419714	308.2400436	116.6754088	92.88940812	18.07741812	85.8999853	24.68608422	22.77243546	41.1625428	88.5793965	119.8048413	166.371744	184.121286	46.13490726	52.36915126	43.80227692	59.90753013	25.23198564	33.30879918	5.944416784	25.21857671	42.53690857	45.07947994	5.495529711	15.25567119
AT1G02460	medianOfRatiosNorm_Cts	140.2626556	208.9091719	114.1431377	140.1726647	119.2076184	117.8153037	61.97087237	138.0095701	89.92155524	171.8707475	227.2724331	126.347264	197.6196275	235.5717594	227.662974	182.9317766	359.749177	522.1647311	107.5606378	162.7578669	122.4429777	100.198716	123.4876284	44.76593156	78.52754307	84.15314958	66.59706088	61.86271655	60.22452395	84.47581978	23.75643436	36.79664573	41.87391896	161.4899893	221.7495539	254.2761868	256.4521525	289.4312314	245.1077838
AT1G02470	medianOfRatiosNorm_Cts	106.7215857	131.3143366	127.5717422	26.75050853	76.76248156	107.7690375	109.022831	136.0927705	101.9728977	135.9429641	184.3315587	161.2016816	299.8034348	279.0910402	107.534426	100.6124771	102.6311466	94.69308595	56.03999618	52.44420155	54.30938529	517.3897337	604.386604	168.5865933	141.9536355	312.4306588	196.853077	117.4343094	288.030332	269.0711297	91.9270721	158.751243	35.21215913	931.2919628	1223.535774	809.1465274	1308.306684	1574.469262	1102.476505
AT1G02475	medianOfRatiosNorm_Cts	2367.186411	2139.826804	2533.530037	2168.931232	2613.536725	2113.36909	2047.334006	2256.073112	2132.160588	2479.017053	2360.700757	2534.569683	2569.055157	2511.819362	2479.104471	2567.447484	2507.440961	2600.001588	2212.675978	2230.686987	2182.249845	2660.731359	2641.43049	2378.309173	2267.231115	2322.433473	2335.793973	1551.810517	1891.835589	1949.201323	1593.746879	1513.919139	1299.043168	2373.803769	2105.316353	1969.931499	2091.687869	2464.745075	2652.452697
AT1G02500	medianOfRatiosNorm_Cts	12354.29405	12355.48531	11369.55176	11421.39712	10817.18828	11950.4903	8981.186059	10601.81851	11277.27546	9814.11099	9897.347894	10979.14156	9595.637911	10261.08957	9537.625445	9990.818978	11630.80973	11678.81393	10173.06705	9552.982576	12000.39926	12748.92027	12880.864	11631.52247	9956.889756	11437.09012	10743.67291	11000.02982	12243.90757	13778.94483	9569.711494	11155.69165	11481.06724	14652.98737	13394.54266	14427.57412	15217.83066	16958.28877	15851.65941
AT1G02510	medianOfRatiosNorm_Cts	11.1803566	0	0	0	3.612352073	18.26593855	0	1.916799585	1.854052685	0	1.047338401	9.802804962	0.963998183	1.892142646	0	4.573294415	0	2.705516741	1.807741812	10.85052446	0	1.821794837	2.007928917	3.809866516	1.006763373	3.869110326	2.938105627	0	1.309228782	2.085822711	2.065776901	1.051332735	9.516799764	0	2.608818281	0.945264635	6.010597325	0.915921618	0
AT1G02520	medianOfRatiosNorm_Cts	43.70503035	23.87533393	41.40486368	31.0305899	92.11497787	54.79781565	12.62369622	37.37759191	167.791768	26.21757166	12.56806082	37.03281875	25.06395275	32.16642497	30.032137	50.30623856	38.89180292	27.05516741	37.05870715	46.11472895	24.68608422	21.86153804	25.09911146	50.48073134	36.24348142	42.56021358	26.44295064	61.86271655	44.51377857	53.18847912	50.61153408	36.79664573	43.77727892	21.79619488	48.69794124	42.53690857	80.14129767	58.61898358	42.71587933
AT1G02530	medianOfRatiosNorm_Cts	20.32792109	16.91169487	24.61910814	13.91026444	23.48028848	45.66484638	11.47608748	11.50079751	17.61350051	20.39144462	17.80475282	28.31921433	21.20796002	16.08321249	18.40679365	23.78113096	8.642622871	18.93861719	6.327096342	16.27578669	3.949773476	17.30705095	7.027751209	11.42959955	12.08116047	20.31282921	19.58737085	9.436685575	6.546143908	14.60075897	11.36177296	4.205330941	19.98527951	4.953680653	13.0440914	10.39791098	6.010597325	4.579608092	2.034089492
AT1G02560	medianOfRatiosNorm_Cts	14082.16734	14141.16133	14160.46338	13309.98302	12406.6232	12127.6699	11525.43465	13135.82756	12722.50953	14464.33138	13831.15093	14072.47112	14819.54406	14564.76801	13829.3147	11178.04621	12141.80481	12208.19338	12192.31465	11576.60539	12550.40522	17514.73556	15986.12607	12759.24296	12126.46482	13406.46728	12905.13928	13135.86632	19845.28987	16144.26778	12542.36445	12939.8033	13109.39168	25896.85172	19938.32851	16553.47429	21799.43473	23122.44126	22781.80231
AT1G02580	medianOfRatiosNorm_Cts	27.44269348	26.85975067	10.07145333	8.56016273	18.06176037	10.0462662	14.91891372	14.37599689	1.854052685	6.797148207	0	0	17.35196729	14.19106984	2.906335839	26.52510761	17.28524574	17.13493936	1.807741812	4.521051858	0.987443369	7.287179347	14.05550242	11.42959955	14.09468722	21.28010679	15.66989668	9.436685575	11.78305903	10.42911355	10.32888451	12.61599282	0.951679976	6.935152915	14.78330359	13.23370489	14.02472709	37.55278636	20.34089492
AT1G02610	medianOfRatiosNorm_Cts	234.7874886	250.6910063	283.1197436	373.4370991	335.9487428	339.7464571	354.611103	233.8495494	58.40265959	128.1747948	138.248669	193.8776981	370.1753022	365.1835306	310.9779348	141.7721269	244.1540961	110.0243475	63.27096342	84.99577493	87.88245983	1227.88972	1035.087357	1069.620024	1194.02136	1195.555091	1624.772412	1312.747816	1547.50842	1486.148681	1500.786919	1319.422583	846.995179	1101.698577	866.9972753	659.7947151	734.2946399	796.8518081	597.0052658
AT1G02620	medianOfRatiosNorm_Cts	34.55746586	29.84416741	41.40486368	59.92113911	33.41425668	30.13879861	27.54260994	27.79359399	10.19728977	6.797148207	6.284030409	23.96241213	30.84794185	67.17106392	41.65748036	28.35442537	33.49016363	16.23310045	18.98128903	20.79683855	37.52284802	316.0814042	136.5391663	226.6870577	116.7845512	186.6845732	182.1625489	289.391691	264.4642139	280.5431546	295.4060968	323.8104824	255.0502337	211.0267958	86.96060936	116.2675501	113.199583	104.4150645	88.48289289
AT1G02630	medianOfRatiosNorm_Cts	99.60681336	69.63639063	50.35726664	89.88170867	72.24704147	115.9887098	49.34717615	94.88157947	46.35131713	55.34820683	39.79885926	56.63842867	48.19990914	64.33284995	88.15885378	38.41567308	20.52622932	26.1533285	35.25096534	32.55157338	38.51029139	21.86153804	22.08721809	75.24486369	46.31111514	60.93848763	53.86526983	84.93017017	90.33678593	104.2911355	115.6835065	95.6712789	122.766717	44.58312588	30.43621328	32.13899759	48.0847786	72.35780786	30.51134238
AT1G02640	medianOfRatiosNorm_Cts	1035.70758	1109.208222	1411.122516	1321.475121	1269.741754	1548.951589	1319.75006	1054.239772	732.3508107	729.2369005	647.2551321	1080.486947	791.442508	969.7231059	1137.346092	1318.02345	942.045893	809.8513446	1636.910211	1595.027096	1203.693467	3615.351854	3607.244299	5790.997105	3502.529774	2439.47406	3737.270358	4955.308447	4520.766983	5471.11297	8088.549456	5999.955919	8403.334192	1155.198328	1083.529193	796.8580872	1013.787416	1335.41372	670.2324875
AT1G02650	medianOfRatiosNorm_Cts	45.73782246	91.5221134	70.5001733	85.6016273	50.57292903	78.54353577	52.79000239	63.25438631	38.93510639	42.72493159	49.22490487	31.58681599	39.52392549	50.14178011	57.15793817	53.96487409	49.69508151	20.74229502	41.57806168	43.40209784	42.46006486	48.27756318	61.24183197	75.24486369	108.7304442	59.00393247	118.5035936	165.6662579	172.8181992	147.0505011	136.3412755	164.0079067	142.7519965	18.82398648	12.17448531	17.96002806	22.03885686	20.15027561	13.2215817
AT1G02660	medianOfRatiosNorm_Cts	423.8371548	464.5742061	593.096696	603.4914725	654.7388133	557.1111258	570.3615476	436.0719056	320.7511146	399.0897019	389.6098853	594.703501	908.0862881	803.2145531	688.8015938	643.0051947	1080.327859	690.808608	489.8980311	380.6725664	373.2535935	5027.242852	7068.913752	5002.354736	7194.331061	9002.45245	7974.018672	9736.562472	12353.88278	9300.683467	5949.437475	8575.72112	3405.110956	7740.621389	5614.17694	6493.968042	6489.441579	7609.476806	6013.785582
AT1G02670	medianOfRatiosNorm_Cts	94.52483309	103.4597804	81.69067699	94.16179003	111.9829143	154.3471808	92.95630856	73.79678403	97.33776598	68.94250324	83.78707212	58.81682977	69.40786916	77.57784847	85.25251794	58.53816851	85.34590085	78.4599855	70.50193067	67.81577787	50.35961181	56.47563994	69.27354763	84.76952998	75.50725295	83.185872	70.51453505	183.4911084	216.022749	137.6642989	134.2754986	197.6505542	139.8969565	57.46269558	57.39400218	55.77061346	68.12010302	78.76925919	66.10790848
AT1G02680	medianOfRatiosNorm_Cts	401.4764416	353.1559811	383.8342768	396.9775466	440.7069529	378.104928	367.2347992	420.7375089	356.9051419	430.1623794	409.509315	381.220193	390.419264	381.2667431	368.1358729	386.9007075	347.8655706	414.8459003	369.6832006	387.002039	375.2284802	434.4980686	488.9306913	506.7122466	455.0570445	455.5877408	465.2000576	525.3088303	479.1777341	482.8679575	561.8913171	517.2557057	507.2454274	574.6269558	484.3705941	460.3438772	480.847786	514.7479496	557.3405207
AT1G02690	medianOfRatiosNorm_Cts	694.1985054	781.9171862	732.9779922	710.4935066	633.9677889	941.6091323	721.8459023	752.3438372	896.4344733	701.0772865	649.3498089	550.0462784	515.7390278	513.7167283	561.8915955	606.4188394	365.1508163	456.3304904	545.9380273	887.0303745	629.001426	256.873072	223.8840742	417.1803835	466.1314416	406.2565842	424.0665788	535.7940365	264.4642139	329.5599883	523.6744444	455.2270743	903.1442976	211.0267958	261.7514342	290.1962429	358.6323071	311.4133503	265.4486787
AT1G02700	medianOfRatiosNorm_Cts	32.52467375	30.83897299	35.80961183	24.61046785	27.99572857	18.26593855	32.13304493	33.54399274	51.91347519	36.89880455	34.56216725	33.76521709	18.31596547	35.00463894	18.40679365	40.24499085	59.41803224	48.69930134	131.9651523	44.30630821	83.93268636	51.01025543	55.21804521	31.43139876	18.12174071	13.54188614	17.62863376	28.31005672	53.67838005	27.11569524	43.38131492	53.61796949	29.50207927	38.6387091	54.7851839	53.88008419	66.11657058	59.5349052	78.31244543
AT1G02705	medianOfRatiosNorm_Cts	81.31168438	50.7350846	53.71441775	17.12032546	27.09264055	24.65901704	36.72347992	44.08639046	80.65129181	38.8408469	58.65095048	35.94361819	31.81194003	24.59785439	36.81358729	40.24499085	46.45409793	50.50297917	99.42579967	54.2526223	71.09592256	64.67371671	56.22200967	35.24126527	30.20290118	19.34555163	28.40168773	23.06745363	47.13223614	25.02987253	26.85509971	31.53998205	19.98527951	40.62018136	40.8714864	50.09902565	41.07241506	23.81396208	53.90337153
AT1G02720	medianOfRatiosNorm_Cts	542.7554932	543.1638469	527.0727242	475.0890315	429.8698967	447.5154945	417.7295841	493.5758932	657.2616769	575.8155552	554.0420144	481.4266437	439.5831713	497.6335158	483.4205279	442.6948993	419.1672093	427.4716451	569.4386708	531.6756985	573.7045973	334.2993526	316.2488044	515.2844463	440.9623572	407.2238618	489.6842712	358.5940518	386.2224906	346.24657	379.0700613	438.4057506	511.0521474	182.295448	170.4427943	164.4760465	175.3090887	130.9767914	130.1817275
AT1G02730	medianOfRatiosNorm_Cts	2546.072117	3148.559662	2674.530384	2495.287436	2295.649743	3436.736338	2552.281855	2588.63784	3051.77072	2969.382745	2557.600376	2214.344721	1874.976465	1964.044066	2448.103555	2210.73052	1368.775397	1607.978783	1746.278591	3431.47836	1798.134375	721.4307554	587.3192082	1258.208417	1440.678386	1339.67945	1490.598921	1364.125326	442.5193282	662.2487106	1311.768332	1023.998084	2774.147131	67.37005689	250.446555	179.6002806	240.423893	65.03043491	67.12495323
AT1G02740	medianOfRatiosNorm_Cts	518.3619879	415.8287326	396.1438309	482.5791739	464.1872414	451.1686822	422.3200191	388.151916	379.1537741	364.1329397	389.6098853	410.6286079	391.3832622	412.4870967	416.5748036	415.2551329	468.8622908	398.6127999	361.5483624	381.5767768	381.1531404	666.7769103	635.5095022	519.0943128	498.3478695	646.1414244	509.271642	574.5892995	662.4697635	577.7728908	469.964245	500.4343819	481.5500681	834.199822	806.1248487	761.8832957	868.5313135	803.2632594	779.0562753
AT1G02750	medianOfRatiosNorm_Cts	373.0173521	302.4208965	377.1199746	381.9972618	496.6984101	410.9836174	697.7461186	424.5711081	372.6645897	306.8426905	372.8524709	379.0417919	372.1032985	408.7028114	372.0109874	399.7059318	387.8377013	414.8459003	356.125137	376.1515146	309.0697745	463.646786	409.617499	517.1893796	520.4966637	523.2971715	522.9828016	527.4058716	494.8884794	587.159093	636.2592855	547.744355	461.5647886	511.2198434	582.6360827	497.2091979	573.0102783	533.066382	523.7780441
AT1G02770	medianOfRatiosNorm_Cts	20.32792109	13.92727813	16.78575555	6.420122048	17.15867235	23.74572012	10.32847873	13.4175971	3.708105371	22.33348697	11.52072242	20.69481048	18.31596547	15.13714116	17.43801503	11.89056548	15.12459002	13.52758371	6.327096342	8.137893344	9.874433689	31.88140964	41.1625428	15.23946606	8.054106981	16.44371888	16.64926522	22.01893301	31.42149076	23.98696117	15.49332676	17.8726565	11.42015972	82.23109885	87.83021545	65.22325981	81.14306389	57.70306196	82.38062442
AT1G02780	medianOfRatiosNorm_Cts	25796.13187	25536.65925	27426.80551	25869.88179	23166.91693	29257.46707	25580.19898	29649.05598	29898.4536	29967.65542	32805.78075	22425.55015	24180.93042	24341.46906	25102.99142	23071.35566	18324.52114	19597.86144	21240.06242	26755.5849	22203.65159	12332.64015	13055.55382	18804.54866	21074.57768	17979.75568	18264.24395	20929.52008	14553.38714	17224.72394	23148.06306	20150.89453	28432.39098	13944.61104	15781.61139	17352.2229	14825.1383	14995.46874	15188.54624
AT1G02790	medianOfRatiosNorm_Cts	279.508915	3.979222322	3.357151109	2.140040683	363.0413834	5.479781565	5.738043738	0.958399793	0.927026343	0.971021172	1.047338401	0	1.927996365	0	0	289.9468659	1.080327859	46.89562352	1.807741812	0	0	3.643589674	41.1625428	1.904933258	40.27053491	32.88743777	15.66989668	2.097041239	3.927686345	35.45898608	66.10486083	25.23198564	5.710079859	26.74987553	185.2260979	94.52646349	149.2631669	85.18071052	78.31244543
AT1G02800	medianOfRatiosNorm_Cts	339.4762823	294.4624518	230.5243762	300.6757159	302.5344861	366.232068	193.9458784	248.2255463	331.8754307	207.7985309	178.0475282	204.7697037	148.4557201	159.8860536	193.7557226	247.8725573	77.78360584	137.9813538	164.5045049	303.8146849	172.8025896	140.2782024	87.34490788	141.9175277	142.9603989	153.7971354	148.8640184	168.8118197	48.44146492	70.91797216	87.79551829	109.3386045	313.1027123	2.972208392	22.60975843	20.79582197	32.05651907	1.831843237	3.051134238
AT1G02810	medianOfRatiosNorm_Cts	45.73782246	32.82858415	36.9286622	17.12032546	30.70499262	78.54353577	42.46152366	54.62878818	48.20536982	46.60901628	28.27813684	41.38962095	27.9559473	35.95071027	31.96969423	33.84237867	51.85573723	32.4662009	31.63548171	37.07262524	61.22148887	27.32692255	31.12289821	40.95606505	94.63575703	120.9096977	64.63832379	47.18342787	31.42149076	58.4030359	59.90753013	54.66930223	69.47263828	22.78693101	18.26172797	35.92005612	14.02472709	14.6547459	11.1874922
AT1G02813	medianOfRatiosNorm_Cts	187.0168741	0	0	0	103.8551221	168.9599316	0	0	2.781079028	0	0	40.3004204	0	0	0	76.83134617	0	0	0	140.1526076	0	66.49551154	108.4281615	55.24306448	0	108.3350891	21.54610793	50.32898973	66.77066786	23.98696117	28.92087661	29.43731658	55.19743863	2.972208392	20.00094015	19.85055733	84.14836255	0	0
AT1G02816	medianOfRatiosNorm_Cts	515.3127997	478.5014842	502.453616	416.2379128	456.9625373	419.2032898	451.0102378	481.1166959	579.3914642	383.5533631	364.4737637	405.1826051	445.3671604	487.2267312	389.4490024	513.1236333	641.7147482	523.9684089	446.5122276	400.5651946	445.3369594	970.1057506	938.7067686	902.9383643	581.9092294	678.0615846	637.5689211	947.86264	966.2108408	917.7619927	841.8040872	727.5222527	681.4028631	982.8102416	700.9025114	655.068392	646.1392125	835.3205161	664.1302191
AT1G02820	medianOfRatiosNorm_Cts	426.886343	247.7065895	353.6199169	263.2250039	305.2437502	402.7639451	283.4593607	198.3887571	104.7539767	133.0299006	179.0948666	124.1688629	160.0236983	140.0185558	239.2883174	249.701875	318.6967184	289.4902913	136.4845068	231.4778551	165.890486	61.94102445	36.1427205	75.24486369	178.197117	118.9751425	180.2038118	147.8414073	174.127428	120.9777172	109.4861758	98.8252771	58.05247856	51.5182788	26.9577889	44.42743784	39.06888261	40.30055121	34.57952136
AT1G02840	medianOfRatiosNorm_Cts	5199.882216	4943.188929	4460.534774	4847.192146	4272.509415	4623.109047	4321.894544	4501.603826	4954.955801	4252.101714	4653.324518	4329.572192	4436.319637	4832.532317	4521.289787	4642.80849	4507.127827	4623.728111	4429.871311	4812.207598	4840.447394	4308.544789	4428.487226	4808.051543	4615.0033	4482.364312	4343.499485	5509.975855	5865.344942	5727.669163	6151.883611	5933.721957	5809.054576	6571.552755	6328.993149	6284.119293	5888.381846	6579.064986	6236.518382
AT1G02850	medianOfRatiosNorm_Cts	293.7384598	248.7013951	202.5481169	245.0346581	372.9753516	285.8619383	246.7358807	230.97435	1865.177001	341.7994527	354.0003797	367.0605858	453.0791459	517.5010136	350.6978579	252.4458517	178.2540967	154.2144543	266.6419173	149.1947113	380.165697	1492.049971	2036.039922	461.9463151	323.1710426	540.708168	373.1394146	426.7478921	695.200483	696.6647853	441.0433684	323.8104824	334.0396717	3357.604747	3324.504096	3044.697389	2960.219183	3593.160509	3250.475008
AT1G02860	medianOfRatiosNorm_Cts	285.6072914	233.7793114	246.1910814	293.1855735	230.2874447	329.7001909	285.7545782	282.7279388	322.6051672	282.5671612	316.2961972	363.7929841	413.5552204	438.0310225	341.0100718	497.5744323	626.5901582	487.8948524	685.1341468	529.8672778	552.9682866	1299.850616	1469.803967	1227.729485	648.355612	680.9634173	712.9802988	1345.251955	1991.336977	1453.818429	1290.077675	1506.559809	1168.663011	1581.214865	1333.975748	1021.83107	1547.728811	1703.61421	1337.413841
AT1G02870	medianOfRatiosNorm_Cts	726.7231791	892.3406057	712.8350856	767.2045847	736.9198229	806.441187	678.2367699	758.0942359	1089.255953	828.2810601	839.965398	601.2387043	776.9825353	758.7492009	713.9898378	701.5433632	604.983601	598.8210388	650.7870524	761.3451329	695.1601317	420.8346073	439.7364328	662.9167738	594.9971533	504.9188975	599.3735479	584.025985	367.8932876	495.3828938	484.4246833	468.8943999	611.9302249	431.960953	403.4972274	534.0745187	465.8212927	446.0538282	436.312196
AT1G02880	medianOfRatiosNorm_Cts	800.9200911	751.0782132	557.2870842	643.0822251	654.7388133	645.7009278	578.3948088	700.5902484	627.596834	768.0777474	702.7640674	715.6047622	767.3425535	783.3470553	694.6142655	820.449018	944.2065487	1027.194523	946.3528387	755.0156603	960.782398	820.718574	793.1319222	738.1616375	719.8358115	745.7710153	712.9802988	706.7028975	778.9911251	616.360611	612.5028512	609.7729864	507.2454274	901.5698789	910.47758	1000.089984	981.7308965	1003.850094	1203.163934
AT1G02890	medianOfRatiosNorm_Cts	2458.662056	3262.962304	3752.17589	3677.659913	3630.413834	3358.192803	2828.855563	2584.804241	3195.459803	3075.224053	2888.559311	3432.070937	3422.193549	3492.895324	3514.728808	3925.715926	4614.080285	4920.433114	4295.194546	3681.040423	3611.0804	5275.917847	5452.530974	4610.890951	3913.28923	4618.750451	4559.939933	4926.998391	5907.240263	5599.391067	4264.796412	4995.933157	4319.675413	5651.158889	5922.017497	5405.023182	6553.554617	5867.393888	5666.973324
AT1G02900	medianOfRatiosNorm_Cts	45.73782246	35.8130009	50.35726664	46.01087467	127.3354106	80.37012963	50.4947849	44.08639046	76.94318644	56.319228	42.94087446	52.28162646	27.9559473	35.95071027	51.34526649	67.68475734	103.7114745	132.5703203	113.8877342	88.61261642	111.5811007	114.7730747	189.7492826	132.3928614	103.6966274	107.3678115	84.22569464	186.6366703	325.9979666	409.8641626	175.5910366	241.8065291	188.4326353	277.4061166	140.8761872	187.1623977	340.6005151	331.5636259	223.7498441
AT1G02910	medianOfRatiosNorm_Cts	2576.563999	2511.884091	2770.768716	2755.302379	2564.769972	2505.173472	2831.15078	2410.375478	2142.357878	2325.595708	2557.600376	2231.77193	2536.279219	2363.286164	2645.734392	2329.636175	2553.895058	2378.149216	2244.31146	2413.337482	2062.769198	1909.240989	1819.183599	2214.484913	2447.441759	2226.672992	2438.62767	2250.125249	2407.671729	2380.966624	2435.550966	2570.508537	2393.475141	1851.685828	1602.68403	1675.954198	1738.064393	1785.131234	1775.760126
AT1G02920	medianOfRatiosNorm_Cts	5894.080721	5577.87489	4092.367202	6749.688313	5655.137171	4130.842003	5732.305694	4735.453375	2927.54919	2494.553392	2282.150377	2529.12368	5208.482181	5017.016225	4719.889402	8316.993223	7207.947475	5478.671401	3557.635886	4880.023376	3352.370237	10445.2607	14063.53413	9402.750562	7634.286655	8769.338553	8635.092438	7328.110609	6557.926967	4660.770847	4297.848843	3923.573768	1795.820116	9516.020535	7720.362899	8167.086445	8801.518017	9091.437985	10027.04415
AT1G02930	medianOfRatiosNorm_Cts	8771.497952	9700.349215	6648.278247	10292.52566	9142.863097	6900.871585	9725.984136	9044.418843	5458.331105	6617.50929	4714.070145	4480.971068	7904.785099	7394.493459	7878.107681	19530.71113	20747.69653	16039.20508	9854.000618	10364.96349	9001.533751	24547.77453	32923.00649	22121.98993	15862.5637	20133.88286	17414.15205	15070.38686	14815.23289	9171.362459	7609.289215	9083.514832	3872.385824	18248.36879	14744.17132	17293.61649	15850.94691	16271.34755	20695.84353
AT1G02940	medianOfRatiosNorm_Cts	10.16396055	16.91169487	4.476201479	5.350101706	11.74014424	10.95956313	19.50934871	25.8767944	16.68647417	50.49310097	24.08878323	11.98120606	23.13595639	14.19106984	8.719007517	14.63454213	15.12459002	23.44781176	67.79031795	14.46736595	44.4349516	20.95064062	22.08721809	24.76413235	10.06763373	4.836387907	11.75242251	18.87337115	6.546143908	14.60075897	11.36177296	6.307996411	11.42015972	10.89809744	8.696060936	13.23370489	9.015895988	10.0751378	11.1874922
AT1G02950	medianOfRatiosNorm_Cts	324.2303415	263.6234788	344.6675139	246.1046785	285.3758138	299.5613922	346.5778418	399.6527135	266.0565603	341.7994527	319.4382124	360.5253825	276.6674784	235.5717594	301.2901486	278.9709593	227.9491782	278.6682244	329.9128807	271.2631115	328.8186419	289.6653791	243.9633634	272.4054559	339.2792566	310.4961036	249.7389783	296.7313353	339.0902544	255.5132821	347.0505194	319.6051515	341.6531115	159.508517	134.7889445	116.2675501	164.2896602	146.547459	126.1135485
AT1G02960	medianOfRatiosNorm_Cts	638.2967224	696.3639063	760.9542515	915.9374121	799.2328962	727.8976513	1044.32396	932.5229982	928.8803953	794.295319	753.0363107	975.923694	854.1023899	871.3316883	832.1808285	869.8405977	934.483598	866.6671961	970.7573531	926.8156309	941.0335306	1049.353826	1059.182504	978.183228	887.9652947	839.5969407	973.4923311	1048.520619	1112.844464	978.2508513	1094.861758	1113.361367	1038.282854	1360.280707	1151.358468	1029.393187	1162.048816	1122.919904	1116.715131
AT1G02970	medianOfRatiosNorm_Cts	162.6233688	212.8883942	172.3337569	162.6430919	186.0361318	154.3471808	229.5217495	203.180756	203.018769	165.0735993	201.0889731	173.1828877	147.491722	122.989272	150.160685	128.0522436	76.70327798	98.3004416	120.2148305	139.2483972	127.3801946	49.18846059	51.20218738	68.57759729	106.7169175	77.38220651	82.26695756	56.62011345	23.56611807	42.75936557	71.26930309	62.02863137	120.863357	0	18.26172797	6.616852444	14.02472709	2.747764855	7.119313221
AT1G02980	medianOfRatiosNorm_Cts	10.16396055	0	1.11905037	0	20.77102442	15.52604777	3.442826243	0.958399793	13.90539514	0.971021172	0	2.178401103	7.711985462	2.838213968	1.937557226	7.317271064	0	4.509194569	0	16.27578669	0	6.376281929	4.015857834	3.809866516	2.013526745	14.50916372	3.917474169	10.48520619	5.236915126	4.171645421	6.197330703	6.307996411	5.710079859	0.990736131	0.869606094	0	5.008831104	0	1.017044746
AT1G02990	medianOfRatiosNorm_Cts	916.7892414	1102.244583	1164.931435	1244.433657	1239.939849	1115.135549	927.2678681	998.6525839	908.4858158	1010.83304	1019.060265	1206.834211	1262.837619	1263.005216	1245.849296	1229.301539	1476.808183	1502.46363	1302.477976	1088.669287	1153.333855	1267.969206	1311.177583	1098.194023	1088.311206	1362.894112	1312.353847	1506.72413	1734.728136	1773.992215	1332.426101	1522.3298	1205.77853	1479.169043	1565.290968	1500.134976	1552.737642	1517.682122	1634.390907
AT1G03000	medianOfRatiosNorm_Cts	1406.69214	1525.036955	1643.884993	1646.761305	1496.416846	1527.032463	1108.59005	1141.454153	1417.423278	1388.560277	1396.102089	1549.932385	1550.109078	1578.993038	1524.857537	1251.253352	1254.260644	1209.365983	1259.996043	1292.116621	1114.823564	1379.098691	1163.594807	1278.210216	1357.117026	1421.898045	1486.681447	1332.669707	1264.715003	1319.282864	1422.287396	1404.580534	1464.635484	1349.38261	1449.633358	1411.2801	1306.303152	1315.263444	1293.680917
AT1G03010	medianOfRatiosNorm_Cts	55.90178301	38.79741764	33.57151109	29.96056956	41.54204884	62.10419107	59.67565488	39.2943915	29.66484296	33.98574103	56.55627368	90.40364576	91.57982736	74.7396345	58.12671678	105.1857715	54.01639295	27.05516741	37.96257805	63.29472601	29.62330107	151.2089715	80.31715668	150.4897274	144.9739257	106.400534	166.4926522	39.84378354	74.62604055	56.31721319	152.8674907	60.97729864	131.3318367	17.83325035	60.00282046	22.68635124	46.08124616	27.47764855	22.37498441
AT1G03020	medianOfRatiosNorm_Cts	62.00015934	43.77144554	20.14290666	26.75050853	46.05748893	65.75737878	74.5945686	48.87838942	8.343237084	23.30450814	31.42015204	44.6572226	11.56797819	8.514641905	13.56290058	20.12249542	65.89999939	21.64413393	32.53935262	77.76209196	29.62330107	0	0	2.857399887	9.060870354	11.60733098	18.6080023	99.60945885	117.8305903	51.10265641	90.89418365	108.2872717	66.61759835	10.89809744	4.348030468	3.781058539	21.03709064	16.48658913	19.32385017
AT1G03030	medianOfRatiosNorm_Cts	608.8212368	630.706738	607.6443508	666.6226726	704.4086543	610.0823476	772.3406872	745.6350386	601.6400964	707.8744347	700.6693906	625.2011165	711.4306589	678.3331384	629.7060984	743.6176718	767.0327798	725.0784867	703.2115649	656.4567298	631.9637561	599.3705013	661.6125781	749.5912371	630.2338713	718.687243	697.3104021	704.6058563	663.7789923	739.4241509	728.1863576	744.3435765	716.6150223	749.9872509	661.7702372	654.1231273	644.13568	635.6496032	689.5563377
AT1G03040	medianOfRatiosNorm_Cts	1970.79195	1859.29163	1749.075728	1653.181427	1836.881029	1828.420449	1396.639846	1531.522869	1562.039387	1655.591099	1584.623001	1504.185961	1690.852813	1631.973032	1627.54807	2123.837926	2087.193423	2187.861205	1928.860514	1814.750216	1858.36842	2097.796755	1943.675192	1901.123392	1691.362466	1773.019807	1633.586729	1653.517017	1381.236365	1839.695631	1430.550504	1513.919139	1452.263644	1854.658037	2091.402655	1957.643059	1992.513013	1916.108026	2174.441667
AT1G03050	medianOfRatiosNorm_Cts	2.032792109	0.99480558	1.11905037	2.140040683	1.806176037	2.739890783	0	2.875199378	0.927026343	0	1.047338401	2.178401103	1.927996365	0.946071323	0	0	0	5.411033483	0	0.904210372	0	0.910897418	4.015857834	0.952466629	5.033816863	7.738220651	3.917474169	0	1.309228782	4.171645421	0	1.051332735	0.951679976	4.953680653	18.26172797	2.835793905	12.02119465	17.40251075	10.17044746
AT1G03055	medianOfRatiosNorm_Cts	147.3774279	156.1844761	198.0719155	154.0829291	176.1021636	178.0929009	230.6693583	156.2191662	104.7539767	137.8850065	186.4262355	127.4364645	107.9677965	91.76891831	139.5041203	73.17271064	78.8639337	88.38021355	91.29096151	66.00735713	78.00802614	41.90128125	44.17443617	44.76593156	93.62899366	85.12042716	83.2463261	114.2887475	112.5936752	99.07657875	93.992849	95.6712789	61.85919847	34.67576457	31.30581937	31.19373295	36.06358395	34.8050215	30.51134238
AT1G03060	medianOfRatiosNorm_Cts	2609.088672	3972.258683	3787.985502	3662.679628	3684.599115	3313.441253	2056.514876	2461.170667	3430.924494	3742.315599	3001.671859	3831.80754	3889.732667	3843.887785	3739.485446	4578.782368	4713.470448	4476.728368	4022.225532	4052.670886	2818.163375	3807.551209	3998.790438	3441.261931	3259.899801	4256.021358	4211.284732	4525.414994	4523.38544	4492.862119	3765.911291	4291.540225	4134.097818	3107.939242	3826.266812	3749.864806	4293.570023	3557.439566	3435.577152
AT1G03070	medianOfRatiosNorm_Cts	29.47548559	32.82858415	26.85720887	14.98028478	25.28646451	22.83242319	19.50934871	20.12639564	16.68647417	24.27552931	23.04144483	28.31921433	33.7399364	18.92142646	19.37557226	14.63454213	20.52622932	16.23310045	13.55806359	14.46736595	15.7990939	17.30705095	21.08325363	13.33453281	25.16908432	16.44371888	14.69052814	16.77632991	27.49380441	19.81531575	22.72354591	15.76999103	23.79199941	23.77766714	29.56660718	38.75585003	25.04415552	29.30949179	22.37498441
AT1G03080	medianOfRatiosNorm_Cts	1900.660622	2536.75423	2815.53073	2894.405023	2569.285412	2746.283861	2069.138572	2571.386644	2803.32766	3240.297652	2952.446954	3327.507684	3272.77383	3562.904602	3323.879421	3772.967892	6107.093386	6363.375376	5429.552533	3549.025709	5374.654257	5003.559519	5394.301035	3924.162512	2891.424406	3976.478137	3481.655168	8242.420589	9401.571881	11774.4692	5763.517554	6769.531482	4706.057484	8539.15471	8308.216618	8897.776008	10455.43405	11514.05067	11654.31574
AT1G03090	medianOfRatiosNorm_Cts	1127.183225	1272.356337	1461.479783	1464.857847	1262.51705	1211.031726	1339.259408	1143.370953	1111.504585	1216.689529	1221.196576	1433.387926	1708.20478	2043.514057	1597.515933	1564.06669	1770.657361	1244.537701	2040.036635	1488.330272	1961.062531	1838.19099	1740.874371	3907.018112	1863.519003	1590.204344	1821.625489	7916.330677	4998.635488	6937.446336	7648.538976	6643.371553	6220.180326	2272.748684	1987.91953	1773.316455	1970.474156	2671.743361	1931.367972
AT1G03100	medianOfRatiosNorm_Cts	116.8855463	148.2260315	129.8098429	132.6825223	116.4983544	169.8732285	99.84196104	119.7999741	179.8431105	152.4503241	125.6806082	104.5632529	133.0317492	140.9646271	123.0348838	111.5883837	116.6754088	102.8096362	124.734185	123.8768209	142.1918451	79.2480754	76.30129884	63.81526415	100.6763373	91.89137023	83.2463261	88.07573203	77.24449811	99.07657875	89.86129519	77.7986224	111.3465572	135.7308499	133.9193384	162.5855172	139.2455047	133.7245563	125.0965037
AT1G03106	medianOfRatiosNorm_Cts	0	0	0	1.070020341	0	0.913296928	0	0	0.927026343	0	0	1.089200551	1.927996365	1.892142646	0.968778613	1.829317766	1.080327859	2.705516741	1.807741812	0	0	2.732692255	2.007928917	0.952466629	1.006763373	2.901832744	0.979368542	1.048520619	2.618457563	2.085822711	1.032888451	0	0.951679976	9.907361307	5.217636561	8.507381714	11.01942843	11.90698104	7.119313221
AT1G03110	medianOfRatiosNorm_Cts	551.9030577	612.8002375	575.1918901	663.4126116	525.5972267	642.961037	578.3948088	551.0798807	618.3265705	552.5110471	580.2254744	474.8914404	544.6589733	438.9770938	566.7354886	480.1959135	452.6573729	472.5635908	443.8006149	606.7251593	481.872364	233.1897391	234.9276833	321.9337206	463.1111514	337.5798759	396.6442596	295.6828147	168.8905128	219.0113846	269.5838856	290.1678349	384.4787105	140.6845306	160.8771273	196.6150441	144.2543358	167.6136562	155.6078461
AT1G03120	medianOfRatiosNorm_Cts	11.1803566	5.968833483	10.07145333	16.05030512	7.224704147	10.0462662	11.47608748	8.625598133	14.83242148	10.6812329	3.142015204	6.535203308	10.60398001	13.24499852	6.781450291	9.146588829	3.240983577	9.920228052	9.038709061	6.329472601	10.86187706	10.0198716	9.035680126	12.38206618	6.040580236	6.77094307	9.793685423	8.388164956	9.164601471	11.47202491	18.59199211	17.8726565	15.22687962	3.962944523	6.087242655	4.726323174	0	4.579608092	6.102268475
AT1G03130	medianOfRatiosNorm_Cts	40073.44725	36442.71283	45540.87385	42937.77625	32514.78101	31031.08971	37589.92453	36706.71206	34598.47716	35666.57868	39797.81192	42040.96288	36812.1986	38097.3461	37190.44217	23396.05957	22430.84733	21735.21966	25341.82859	24904.66626	25520.47387	21325.01946	20669.62027	28786.39893	34112.16336	25409.41479	33258.37633	26674.36456	26760.6363	24013.03396	35760.66393	28589.9424	30804.92916	13119.32784	9441.313358	10160.64956	7528.27315	7132.281643	8260.437426
AT1G03140	medianOfRatiosNorm_Cts	1982.988703	1871.229297	1979.600104	2259.882961	2091.55185	1980.027739	2396.207065	2157.357933	1968.076925	1778.910788	1751.149807	1983.434204	2138.147969	2398.290803	2164.251421	2335.124128	2402.649158	2254.597284	2228.945654	2130.319635	2104.241819	3179.942888	2770.941905	3153.617009	2710.206999	2736.428278	2750.066867	3843.876591	3795.454238	3534.426583	3763.845514	3920.419769	3541.201192	3267.447759	2900.136322	2469.031226	2885.086716	2930.949179	2947.395674
AT1G03150	medianOfRatiosNorm_Cts	712.4936344	560.0755418	590.8585952	620.6117979	643.9017571	586.3366275	571.5091563	567.3726772	490.3969353	496.1918191	484.9176799	548.9570779	535.0189914	571.427079	597.7364042	518.6115866	576.8950767	577.1769048	498.9367401	567.8441134	532.2319758	526.4987078	529.0892696	519.0943128	491.3005259	470.0969046	508.2922735	712.9940212	611.409841	695.621874	676.5419351	605.5676554	552.9260663	503.2939544	471.3265027	459.3986125	462.815994	432.3150039	503.4371492
AT1G03160	medianOfRatiosNorm_Cts	2422.071798	2737.704957	2903.93571	3119.109295	2531.355715	2471.381486	2287.184234	2490.881061	3028.595061	3198.543742	2992.245813	2974.606706	2904.526525	2613.048994	2974.150342	2241.828922	2362.677027	2617.136528	2702.574009	2503.758519	2785.577744	1737.081377	1652.525499	1923.030124	2059.837861	2014.839202	2214.352274	2080.264909	1885.289445	2263.117641	2242.400826	2091.10081	2303.065543	2118.193847	2074.880139	2007.742084	1899.348755	1723.764486	2169.356443
AT1G03170	medianOfRatiosNorm_Cts	32.52467375	30.83897299	20.14290666	16.05030512	32.51116866	102.2892559	6.885652486	21.08479544	15.75944782	24.27552931	17.80475282	17.42720882	18.31596547	14.19106984	21.31312949	39.33033197	11.88360645	17.13493936	9.942579967	36.16841486	7.899546951	12.75256386	21.08325363	13.33453281	27.18261106	37.72382568	32.3191619	23.06745363	19.63843172	19.81531575	28.92087661	10.51332735	24.74367939	12.8795697	15.65290968	17.01476343	24.0423893	20.15027561	26.44316339
AT1G03180	medianOfRatiosNorm_Cts	121.9675266	114.4026418	116.3812385	133.7525427	127.3354106	120.5551944	127.384571	134.175971	142.7620568	95.1600749	84.83441052	91.49284631	84.83184008	112.5824874	93.00274685	90.55122941	84.265573	87.47837464	106.6567669	103.9841927	116.5183175	69.2282038	70.27751209	80.95966347	93.62899366	98.6623133	95.97811715	90.17277327	54.98760883	46.93101099	82.63107604	76.74728966	85.65119788	45.57386201	48.69794124	39.70111466	34.06005151	31.14133503	34.57952136
AT1G03190	medianOfRatiosNorm_Cts	488.8865023	542.1690413	512.5250694	545.710374	525.5972267	542.498375	430.3532804	496.4510926	558.0698583	535.032666	510.0538015	523.9054652	535.0189914	505.2020864	532.8282371	539.6487409	510.9950773	526.6739256	546.8418982	540.7178022	484.8346941	510.1025543	433.712646	424.8001166	466.1314416	494.2788441	486.7461655	419.4082478	422.8808965	439.0656806	443.1091453	434.2004196	473.9366283	500.321746	563.5047486	544.4724297	528.9325646	568.7873251	511.5735072
AT1G03200	medianOfRatiosNorm_Cts	43.70503035	36.80780648	51.47631701	67.4112815	64.1192493	57.53770644	43.60913241	46.96158984	41.71618542	37.86982572	61.79296569	57.72762922	72.29986371	72.84749186	40.68870175	83.23395835	75.62295012	91.98756921	52.42451255	49.73157044	60.2340455	124.7929463	117.4638416	60.00539763	70.47343609	74.48037377	80.30822047	89.12425265	137.4690221	117.8489831	71.26930309	83.05528608	70.42431826	267.4987553	283.4915865	232.5351002	305.5386974	327.8999394	310.1986475
AT1G03210	medianOfRatiosNorm_Cts	1057.051897	926.1639954	754.2399492	783.2548898	978.0443238	793.6550301	1103.999615	990.0269858	583.0995695	726.323837	674.4859305	894.2336526	955.3221991	938.5027522	819.5867066	1074.724187	957.170483	892.8205246	639.9406015	835.4903834	648.7502934	1012.917929	912.6036927	912.4630306	1022.871587	1042.725233	996.9971761	773.8082171	729.2404313	686.2356718	734.3836883	811.6288715	588.1382254	748.9965148	627.8555996	532.1839894	713.2575493	675.9501544	684.471114
AT1G03220	medianOfRatiosNorm_Cts	1732.955273	1788.660434	1528.622805	1938.876858	1303.15601	1453.968709	1437.953761	1810.417208	2230.42538	1331.270027	1298.699618	1145.83898	1858.588496	1812.672654	1860.054937	1715.900064	1969.437687	1492.543402	1828.530843	1674.597608	2172.375412	2775.504434	3377.336438	4493.737556	3686.767471	2954.065734	4004.63797	4439.436303	5755.369724	4173.731244	3625.438461	3218.129502	2744.645052	1977.509317	1253.971987	1699.585813	2424.274255	2302.626949	1519.46485
AT1G03230	medianOfRatiosNorm_Cts	1181.052216	1173.870585	868.383087	1123.521358	865.1583215	964.4415555	848.0828645	1041.780575	1038.269504	678.7437995	631.5450561	686.1963473	887.8423263	1013.242387	1077.281818	994.2342058	895.591795	915.3664975	934.6025169	1045.26719	1058.539291	943.6897255	986.8970627	1358.217413	1330.941179	1053.365286	1449.465443	1032.79281	658.5420771	659.1199766	815.9818759	710.700929	919.3228572	443.8497865	392.1923482	379.9963832	362.639372	352.6298231	251.2100522
AT1G03250	medianOfRatiosNorm_Cts	1020.461639	1055.488721	1046.312096	1188.792599	1051.194453	1069.470702	1005.305263	1082.991766	1068.861373	1148.718047	1304.983648	1045.632529	1166.437801	1106.903448	1153.815328	1150.640875	1257.501628	1379.813538	1137.973471	1072.393501	1205.668353	1196.00831	1219.816817	1110.576089	1085.290916	1197.489646	1108.64519	1148.130078	1238.530427	1103.400214	905.8431711	1047.127404	877.4489383	1275.0774	1173.968226	1208.993468	1192.101803	1324.42266	1377.078586
AT1G03260	medianOfRatiosNorm_Cts	456.3618286	425.7767884	381.5961761	451.548584	379.2969677	351.6193171	399.3678442	424.5711081	410.6726698	386.4664266	411.6039918	395.3798001	406.8072331	385.9970997	419.4811394	411.5964973	409.4442585	389.5944108	489.8980311	406.8946672	406.826668	467.2903756	498.9703358	582.909577	513.4493201	503.9516199	484.7874285	457.1549901	498.8161658	390.0488469	477.1944641	469.9457326	467.2748684	415.1184388	353.9296801	393.2300881	396.6994235	339.8069205	365.1190638
AT1G03270	medianOfRatiosNorm_Cts	158.5577845	166.1325319	207.0243184	170.1332343	174.2959875	193.6189486	168.6984859	157.177566	215.9971378	180.6099381	201.0889731	150.3096761	162.9156929	148.5331977	154.0357995	106.1004304	103.7114745	108.2206697	158.1774086	150.0989217	152.0662788	99.28781861	73.28940547	114.2959955	145.980689	114.1387546	120.4623307	101.7065001	62.84298152	73.00379487	131.1768332	103.030608	169.3990358	48.5460704	60.87242655	61.44220127	44.07771372	37.55278636	28.47725288
AT1G03280	medianOfRatiosNorm_Cts	1565.249924	1678.237014	1686.408907	1667.091692	1798.951332	1753.530101	1448.28224	1664.74044	1595.412336	1616.750252	1606.617108	1800.448511	1734.232731	1852.40765	1707.956695	1779.011527	1847.360639	1971.419866	1836.665681	1738.796545	1687.540717	2188.886496	2155.511692	1887.788859	1811.167307	1981.951764	1918.582974	2202.941821	2380.177925	2394.524472	2021.362698	2228.825398	2039.45019	2632.385899	2573.164431	2415.151142	2194.86979	2469.324683	2439.890345
AT1G03290	medianOfRatiosNorm_Cts	2132.398923	2402.455477	2189.981574	2176.421374	2802.282121	2352.652885	2496.049026	2474.588264	1281.150406	1759.490364	1808.753419	2408.222419	2434.095411	2674.54363	2206.87768	2726.59813	2740.791778	2427.750356	1869.205034	2013.676498	1527.574892	3019.624942	2917.520716	2583.089498	2539.057226	3453.180966	2863.673618	2594.040012	2628.931393	3034.872044	2475.833616	2477.991257	1934.765392	3036.606241	3324.504096	2734.650589	3419.028112	3082.076246	3131.480773
AT1G03310	medianOfRatiosNorm_Cts	2383.448748	2422.351588	2816.649781	2770.282664	2450.077794	2077.75051	2780.655996	2404.62508	3228.832751	4109.361602	3742.140108	3479.995762	2360.83155	2253.541891	2449.072334	1468.027507	947.4475323	1050.642335	1758.932783	1913.309146	2069.681301	1164.126901	1358.363912	747.6863038	1164.825222	925.6846454	1137.046878	506.4354592	551.1853171	544.3997275	738.5152421	574.0276734	1182.938211	1069.004285	1310.496383	1215.61032	859.5154175	744.6442758	883.8118842
AT1G03320	medianOfRatiosNorm_Cts	3.049188164	0.99480558	7.833352588	5.350101706	7.224704147	10.95956313	12.62369622	9.583997926	18.54052685	9.710211724	13.61539922	15.24880772	8.675983645	16.08321249	8.719007517	6.402612181	1.080327859	7.21471131	3.615483624	10.85052446	7.899546951	5.465384511	6.023786751	6.667266403	7.047343609	11.60733098	6.855579796	8.388164956	1.309228782	3.128734066	1.032888451	2.10266547	5.710079859	3.962944523	5.217636561	2.835793905	2.003532442	4.579608092	6.102268475
AT1G03330	medianOfRatiosNorm_Cts	1126.166829	1071.40561	1089.95506	1153.481928	1096.348854	1117.875439	1014.486133	1242.086131	983.5749495	1113.761285	1168.829656	1016.224114	1065.217992	1026.487385	1056.937467	920.1468362	896.6721229	951.440054	1004.200577	1067.872449	1120.748224	923.6499823	986.8970627	1048.665759	1087.304442	960.5066383	1091.016556	999.2401503	930.8616637	1014.752749	1023.592454	1060.79473	1092.528613	965.9677274	930.4785201	897.0561385	936.6514165	967.2132291	960.0902401
AT1G03340	medianOfRatiosNorm_Cts	206.3283991	167.1273375	142.119397	174.4133156	172.4898115	184.4859794	180.1745734	121.7167737	108.4620821	157.3054299	141.3906842	142.6852722	169.6636802	179.7535513	153.0670209	87.80725276	138.2819659	152.4107764	102.1374124	119.3557691	86.89501646	129.3474334	151.5986332	111.4385956	103.6966274	151.8625803	127.3179105	106.9491032	134.8505645	126.192274	88.82840674	98.8252771	78.03775807	232.8229907	206.9662503	177.7097514	246.4344903	187.7639318	254.2611865
AT1G03350	medianOfRatiosNorm_Cts	1598.790994	1669.283764	1827.409254	1732.362932	1879.326166	1821.114074	2671.633165	2066.309953	1658.450127	1857.563503	1867.40437	1827.678525	1984.872258	1812.672654	1806.772113	2152.192352	2551.734403	2458.412879	2235.272751	1975.699662	1918.602466	2657.08777	3076.147101	2336.400641	1946.073599	2057.399416	2041.004042	2923.275487	3650.129843	3304.986085	2744.384613	3140.33088	2162.216906	3310.049413	3039.273297	3148.676499	3393.983956	3559.271409	4056.991491
AT1G03360	medianOfRatiosNorm_Cts	498.0340668	550.127486	456.5725509	472.9489908	414.5174004	601.8626753	502.6526315	414.9871102	452.3888552	386.4664266	441.9768054	290.8165472	323.9033894	312.2035365	317.7593851	437.206946	343.5442591	382.3796994	316.3548171	523.5378052	348.5675092	181.2685863	170.6739579	288.5973886	323.1710426	273.7395555	312.418565	268.4212786	103.4290737	152.2650579	200.3803594	207.1125488	301.6825525	120.8698079	164.3555517	241.0424819	176.3108549	174.9410291	172.8976068
AT1G03365	medianOfRatiosNorm_Cts	634.2311381	728.1976849	887.4069432	902.0271477	875.0922897	897.7708798	748.2409035	773.4286326	838.0318137	975.8762783	902.8057021	917.1068642	940.8622264	960.2623926	930.0274685	835.0835601	836.1737628	872.9800685	878.5625207	877.0840605	838.3394202	868.0852398	856.3816831	905.7957642	860.7826836	885.058987	952.9255917	755.9833666	785.537269	819.7283253	892.4156212	779.0375567	947.8732565	931.2919628	1009.612675	937.7025178	934.6478841	973.6246805	1072.982207
AT1G03370	medianOfRatiosNorm_Cts	2075.480744	2526.806174	2379.101086	2510.267721	2461.817938	2149.900967	2561.462725	2357.66349	1518.469149	1887.665159	1700.877564	2179.490303	2416.743444	2413.427944	2430.66554	3455.58126	3911.867177	3006.730939	2693.5353	2638.485864	1924.527126	5193.026182	5898.291193	5049.978067	4352.23806	5557.976983	4836.121862	6516.55565	7048.88776	5700.553468	4981.620997	5587.833487	3151.964082	5732.399252	5281.117806	5434.326386	5682.018005	4999.100194	5204.217965
AT1G03380	medianOfRatiosNorm_Cts	1778.693096	2118.935886	2235.862639	2340.134486	2205.340941	1906.050688	1758.136601	1665.69884	1895.768871	2123.623304	2095.724141	2879.846258	2704.978901	2919.576102	2502.355157	2000.358977	2026.695063	1926.32792	2000.266315	1880.757573	1852.44376	3077.922377	2891.41764	2234.486712	2023.594379	2278.905982	2232.960277	2484.993868	3193.208998	3077.63141	2596.681565	2650.409825	2365.876421	3723.186379	4309.7678	3413.350596	4115.255635	3750.699028	3647.122459
AT1G03390	medianOfRatiosNorm_Cts	10.16396055	1.989611161	5.595251849	1.070020341	27.09264055	14.61275084	6.885652486	10.54239772	5.562158056	0	1.047338401	7.624403859	1.927996365	3.784285291	2.906335839	3.658635532	4.321311436	8.116550224	0	15.37157632	0.987443369	6.376281929	5.019822292	3.809866516	7.047343609	9.672775814	2.938105627	10.48520619	6.546143908	6.257468132	6.197330703	4.205330941	6.661759835	0.990736131	0.869606094	4.726323174	10.01766221	3.663686474	0
AT1G03400	medianOfRatiosNorm_Cts	2090.726685	2043.330662	1781.528189	1715.242607	1994.921432	1646.67436	1634.194857	1528.647669	663.7508613	1266.211609	1274.610835	1688.260855	1650.364889	1794.697299	1434.761126	2143.960422	2347.552437	1777.524499	1328.690232	1433.173439	912.3976729	1911.062784	1854.322355	2267.823044	1865.53253	2304.055199	2042.962779	2849.879044	3403.994832	2285.018779	2173.1973	2752.389101	1487.475803	1400.900889	1346.150233	1149.441796	1316.320814	1089.946726	1217.402561
AT1G03410	medianOfRatiosNorm_Cts	2052.103634	1965.735827	1788.242491	1655.321468	1432.297597	1648.500954	1660.589858	1815.209207	2007.012032	1775.026703	1903.013875	1643.603632	1686.99682	1654.678744	1728.301046	1523.821699	1496.254085	1484.426852	1864.685679	1682.735502	1730.000782	1226.978823	1339.288588	1454.416543	1602.767289	1222.638863	1321.168164	1182.731259	1237.221199	1034.568064	1288.011898	1298.395928	1537.914842	1090.80048	1073.093919	1101.2333	964.7008707	894.8554213	946.8686584
AT1G03430	medianOfRatiosNorm_Cts	1013.346867	1115.177056	918.7403536	926.6376155	1013.264757	905.0772552	1188.922663	1027.404578	676.7292301	809.8316578	757.2256643	985.726499	969.7821718	842.0034773	866.08808	1185.397912	1236.975398	1242.734023	1009.623802	892.4556368	871.9124948	1107.651261	1062.194397	1044.855892	1036.966274	1106.565553	1079.264134	1100.94665	1196.635106	1199.348059	861.4289677	1014.536089	748.0204615	1129.439189	1149.619256	1097.452241	1109.956973	1072.544215	1118.74922
AT1G03440	medianOfRatiosNorm_Cts	926.9532019	908.2574949	944.4785121	685.8830387	716.1487985	748.9034806	720.6982935	627.7518641	762.0156537	643.7870373	726.8528506	713.4263611	681.5467152	677.3870671	659.7382354	638.4319003	471.0229465	446.4102623	502.5522238	590.4493727	636.900973	468.2012731	481.9029401	464.803715	698.6937806	636.4686486	719.8358786	260.0331136	284.1026456	296.1868249	365.6425115	289.1165022	443.482869	504.2846905	493.0666551	358.2552966	369.6517355	413.0806499	398.6815404
AT1G03457	medianOfRatiosNorm_Cts	258.1645979	259.6442565	269.6911391	317.7960414	269.1202295	280.3821568	220.3408795	188.8047591	214.1430852	145.6531759	135.1066538	126.347264	154.2397092	185.4299793	202.4747301	239.6406273	190.1377032	184.8769773	195.2361157	275.7841633	179.7146931	324.279481	409.617499	355.2700526	273.8396374	273.7395555	246.8008727	404.7289591	460.8485311	318.0879634	336.7216349	475.2023963	446.337909	310.1004089	193.0525528	171.0928989	136.240206	155.7066751	130.1817275
AT1G03470	medianOfRatiosNorm_Cts	140.2626556	157.1792817	170.0956562	155.1529495	145.3971709	243.8502797	183.6173996	195.5135577	170.572847	156.3344088	134.0593154	131.7932667	122.4277692	144.7489124	150.160685	173.7851878	82.10491728	118.1408977	132.8690232	247.7536418	133.3048548	100.198716	106.4202326	126.6780617	137.9265821	152.8298579	144.9465443	166.7147785	137.4690221	124.1064513	173.5252597	168.2132376	253.1468737	187.2491287	166.0947639	155.9686648	162.2861278	155.7066751	129.1646827
AT1G03475	medianOfRatiosNorm_Cts	11596.06259	12336.584	11942.50555	10150.21296	10119.10125	10455.42323	12319.57991	11056.10001	11045.51887	12755.33412	13517.99675	10680.70061	11054.16716	11474.89907	11500.37091	9677.090982	8087.334352	8890.328012	8576.831028	10108.16774	8633.217374	5899.882579	6062.941365	8206.452476	8466.879964	7203.316149	8106.233425	5205.904876	3981.364725	4407.343388	6666.26206	5787.586707	8543.231149	4653.487606	4125.411308	4722.542116	4327.630074	3673.761612	4260.400441
AT1G03495	medianOfRatiosNorm_Cts	235.8038847	304.4105076	207.0243184	158.3630105	171.5867235	210.9715903	183.6173996	207.0143552	168.7187944	280.6251188	228.3197715	132.8824673	126.2837619	149.479269	140.4728989	223.1767674	318.6967184	269.6498352	252.1799828	154.6199735	262.6599361	215.8826882	302.193302	182.8735928	153.0280326	190.5536835	161.5958095	260.0331136	250.0626973	253.4274593	169.3937059	194.496556	126.5734369	333.878076	312.1885876	385.667971	384.6782288	350.7979799	387.4940482
AT1G03510	medianOfRatiosNorm_Cts	63.01655539	68.64158505	61.54777034	65.27124082	64.1192493	68.49726957	64.26608987	57.50398756	83.43237084	66.02943972	72.2663497	49.01402481	73.26386189	81.36213376	84.28373933	54.87953298	44.29344222	59.52136831	73.21354339	74.14525047	73.0708093	40.07948641	42.16650725	49.52826471	48.32464189	53.20026698	41.13347878	56.62011345	41.89532101	50.05974505	42.34842647	54.66930223	78.98943804	48.5460704	54.7851839	69.94958298	58.10244081	54.03937549	37.6306556
AT1G03520	medianOfRatiosNorm_Cts	473.6405615	493.4235679	477.8345079	482.5791739	441.610041	523.3191395	364.9395817	437.9887052	353.1970365	369.9590667	411.6039918	520.6378635	530.1990005	538.3145827	457.2635053	407.0232029	395.3999964	352.6190153	361.5483624	368.9178316	329.8060852	531.9640924	508.006016	660.0593739	660.4367725	619.0576521	597.4148108	506.4354592	481.7961916	479.7392234	599.0753013	485.7157236	527.2307069	522.1179409	526.9812927	486.811287	466.8230589	417.660258	448.5167329
AT1G03530	medianOfRatiosNorm_Cts	888.3301518	1098.265361	888.5259936	866.7164764	865.1583215	1096.86961	640.3656812	646.91986	1016.020872	911.7888809	936.3205309	746.1023777	826.1464426	809.8370523	873.8383089	1008.868748	844.8163857	1007.354067	790.8870428	1120.31665	868.9501646	544.7166562	495.9584425	528.6189791	551.7063282	518.4607836	557.2607006	454.0094282	281.484188	347.2894813	411.0896033	319.6051515	581.4764656	537.969719	669.5966921	670.1926261	594.047369	594.4331304	611.2438923
AT1G03540	medianOfRatiosNorm_Cts	73.18051594	126.3403087	115.2621881	87.74166798	84.89027372	84.02331734	51.64239364	73.79678403	107.5350557	101.9572231	83.78707212	88.22524466	87.72383463	105.9599882	113.3470977	96.03918271	73.46229441	85.67469681	99.42579967	81.37893344	65.17126235	44.6339735	55.21804521	45.71839819	39.26377153	59.97121005	70.51453505	79.68756708	72.00758299	67.78923809	56.80886478	63.07996411	93.26463769	55.48122332	70.43809358	74.67590615	71.12540168	72.35780786	55.93746102
AT1G03550	medianOfRatiosNorm_Cts	332.3615099	253.675423	266.333988	265.3650446	315.1777184	337.9198632	215.7504446	227.1407508	184.4782422	253.436526	311.0595052	355.0793797	334.5073694	430.4624519	292.5711411	381.4127542	383.5163899	359.8337266	253.9877246	289.3473189	207.3631075	518.3006311	498.9703358	350.5077195	281.8937444	442.0458547	388.8093113	396.3407941	532.8561141	456.7951736	333.6229695	366.9151246	248.3884739	690.5430831	987.8725223	847.9023775	1163.050582	1085.367118	1223.504829
AT1G03560	medianOfRatiosNorm_Cts	405.5420258	418.8131494	406.2152842	434.4282586	365.7506474	423.7697744	347.7254505	368.9839201	445.8996708	440.8436123	472.3496191	429.1450172	457.8991368	441.8153077	496.9834285	496.6597734	574.7344209	535.6923148	530.5722219	528.058857	525.3198723	840.7583172	1010.99221	730.5419045	471.1652584	433.3403565	480.8699543	570.395217	611.409841	560.0433978	467.8984681	664.4422886	495.8252677	703.4226528	616.5507203	663.5757737	572.0085121	625.5744654	663.1131743
AT1G03590	medianOfRatiosNorm_Cts	762.297041	837.6262987	755.3589996	934.1277579	854.3212653	874.0251597	1174.003749	867.3518123	701.7589414	547.6559412	559.2787064	731.9427705	728.7826262	733.2052752	800.2111343	921.976154	1059.80163	825.1826061	819.8109118	912.3482649	884.7492586	1589.515995	1511.970474	1510.612074	1484.975975	1475.098312	1443.589231	1510.918213	1501.685412	1593.568551	1836.475665	1696.851035	1571.223641	1365.234388	1467.895086	1435.85698	1257.216607	1224.587204	1337.413841
AT1G03600	medianOfRatiosNorm_Cts	20924.54558	20314.92476	22957.31834	20336.80661	16149.92303	16192.75453	16235.22095	18828.72233	16746.73088	17446.3374	18236.25625	16772.59929	18164.61776	18015.09013	19100.43913	10550.59021	9582.508109	10449.60749	12413.76302	11799.04114	12381.5524	5723.16848	5473.614227	12987.83495	13172.49197	8646.4943	11554.59006	11543.1635	10005.12635	8855.360318	15002.70474	13703.07087	15793.12921	4460.29406	2870.569715	3807.525949	2994.279234	2448.258486	2836.537796
AT1G03610	medianOfRatiosNorm_Cts	1413.806912	1238.532948	1251.098313	1452.017603	1369.081436	1358.072531	1364.506801	1245.91973	918.6831056	878.774161	1030.580987	1104.449359	1288.86557	1391.670916	1285.569219	964.0504626	1087.890154	822.4770894	780.0405919	853.5745908	786.992365	2583.305079	2649.462206	3837.488048	3983.762666	3776.251678	3969.380702	4366.039859	4825.817289	4245.692127	4388.743026	4495.498775	2991.130166	3144.596479	2401.85203	2541.816603	2391.215969	2312.702087	2104.265579
AT1G03620	medianOfRatiosNorm_Cts	73.18051594	86.5480855	78.33352588	79.18150525	110.1767382	116.9020067	84.92304733	84.33918175	114.0242401	93.21803255	79.59771851	110.0092557	69.40786916	103.1217742	67.81450291	77.74600505	78.8639337	82.96918007	104.8490251	94.03787865	118.4932043	141.1890999	137.5431308	166.6816601	133.8995286	140.2552493	106.7511711	196.0733558	212.0950626	248.2129026	278.8798816	262.8331838	253.1468737	186.2583926	170.4427943	189.052927	178.3143873	234.4759343	172.8976068
AT1G03630	medianOfRatiosNorm_Cts	10601.01085	10902.07436	12526.64984	10823.25575	9642.270772	9876.392975	11070.98159	10666.03129	10436.46257	13930.26974	14637.6015	11637.01869	9874.233386	8929.021145	9657.753993	5330.63197	4667.01635	5374.058087	6474.4273	6406.330483	6969.375298	3141.685196	3282.963779	4555.647887	6465.434379	4636.161448	5524.617947	3506.252951	3449.81784	3771.167461	4607.715378	4318.874876	6479.98896	2479.812535	2181.841689	3084.398504	2231.93514	2255.914946	2696.185621
AT1G03650	medianOfRatiosNorm_Cts	93.50843703	101.4701692	66.02397182	90.95172901	87.59953778	84.02331734	136.565441	94.88157947	89.92155524	100.9862019	80.64505691	92.58204686	125.3197638	112.5824874	109.4719833	89.63657053	91.82786801	84.7728579	70.50193067	84.09156456	64.18381898	92.91153668	91.36076572	122.8681951	139.9401088	102.5314236	123.4004363	146.7928867	95.57370106	141.8359443	110.5190642	117.7492663	97.0713576	116.9068634	104.3527312	113.4317562	86.151895	108.9946726	93.56811662
AT1G03660	medianOfRatiosNorm_Cts	79.27889227	69.63639063	53.71441775	47.08089502	83.08409768	69.4105665	53.93761114	69.96318486	36.15402736	37.86982572	34.56216725	43.56802205	33.7399364	22.70571175	41.65748036	54.87953298	19.44590146	36.97539547	23.50064356	45.21051858	21.72375412	11.84166644	9.035680126	36.1937319	36.24348142	25.14921712	21.54610793	37.7467423	35.3491771	23.98696117	29.95376506	22.07798744	27.59871932	5.944416784	25.21857671	17.96002806	22.03885686	4.579608092	9.153402713
AT1G03680	medianOfRatiosNorm_Cts	18626.4741	16199.41407	16358.27831	15625.50704	14171.25718	13123.16355	12694.84797	13334.21631	11911.36148	16045.15385	16269.35473	14076.82793	16220.23342	14336.76483	14889.1585	11649.09553	12136.40317	12106.28558	11926.57661	12336.1421	11678.49272	9906.920323	9175.231186	11777.24987	12449.63587	10101.27978	12393.9089	11636.48183	12809.4944	9422.704095	11390.69383	11954.70453	10480.85158	8619.404337	6970.762446	7399.531562	6756.91316	5736.417097	7376.625542
AT1G03687	medianOfRatiosNorm_Cts	587.4769196	553.1119027	550.5727819	593.8612894	491.279882	472.1745116	451.0102378	473.4494975	591.4428066	548.6269624	587.5568432	477.0698415	531.1629987	482.4963746	527.9843441	428.9750161	359.749177	427.4716451	476.3399675	512.6872807	484.8346941	306.0615326	330.3043068	360.9848524	373.5092113	339.5144311	401.5411024	371.1762993	244.8257822	261.7707502	384.2345036	401.6091048	454.9030287	297.2208392	266.9690707	281.6888612	265.4680485	279.3560936	277.6532156
AT1G03710	medianOfRatiosNorm_Cts	48.78701063	26.85975067	22.3810074	19.26036614	44.2513129	66.67067571	22.95217495	21.08479544	47.27834347	23.30450814	17.80475282	21.78401103	14.45997274	11.35285587	25.18824394	55.79419186	15.12459002	13.52758371	15.3658054	47.01893932	22.71119749	12.75256386	15.05946688	19.04933258	19.12850408	27.08377228	25.4635821	25.16449487	15.71074538	26.07278388	24.78932281	17.8726565	34.26047915	1.981472261	9.565667029	7.562117079	15.02649331	3.663686474	4.068178984
AT1G03730	medianOfRatiosNorm_Cts	460.4274128	437.7144554	333.4770102	334.9163668	351.3012391	336.0932693	407.4011054	417.8623096	310.5538248	311.6977963	345.6216725	353.9901792	338.3633621	387.8892423	330.353507	478.3665958	495.8704872	477.0727854	401.3186823	371.6304627	339.6805189	787.9262669	914.6116216	819.121301	1021.864823	1184.915037	1182.097831	663.7135521	850.998708	642.4333949	522.641556	670.750285	309.2959923	933.2734351	782.6454842	942.428841	680.199264	719.9143921	844.1471391
AT1G03740	medianOfRatiosNorm_Cts	1770.561927	2092.076136	2211.243531	2767.072602	2314.614591	1981.854333	1976.182263	1726.078026	1430.401647	1559.460003	1558.439541	2083.640655	2388.787497	2281.924031	2104.187147	3023.862267	3419.237673	3073.467018	2290.408876	2096.863852	1964.024861	7747.182544	8040.751348	7123.497919	6085.884588	7268.123747	7264.955847	4997.249272	5788.100443	4125.757322	4354.657707	4295.745556	2998.743606	8724.422367	7929.937967	8107.534773	7354.967594	7413.46958	8310.272619
AT1G03750	medianOfRatiosNorm_Cts	245.9678452	319.3325913	262.9768369	322.0761227	305.2437502	297.7347984	362.6443643	318.1887311	301.2835614	290.3353306	286.970722	376.8633908	426.0871968	388.8353137	355.541751	380.4980953	353.2672099	350.8153375	385.9528769	347.2167827	361.404273	424.478197	397.5699255	418.1328501	377.5362648	352.0890396	374.1187832	424.6508509	409.7886086	459.9239077	399.7278303	424.738425	387.3337504	429.9794807	493.0666551	396.065882	430.759475	470.7837119	476.9939858
AT1G03760	medianOfRatiosNorm_Cts	339.4762823	354.1507866	341.3103628	309.2358786	395.552552	347.9661294	358.0539293	368.0255204	531.1860943	369.9590667	352.9530413	304.9761544	346.0753476	405.8645975	346.8227434	411.5964973	442.9344222	440.0973899	345.2786861	389.7146702	344.6177358	384.3987106	468.8514021	472.423448	400.6918223	400.4529187	395.6648911	477.0768818	354.8009998	391.0917582	336.7216349	377.4284519	400.6572701	404.2203413	491.3274429	397.0111466	472.8336563	477.1951632	445.4655987
AT1G03770	medianOfRatiosNorm_Cts	182.9512899	205.9247552	204.7862177	226.8443123	204.0978921	203.6652148	222.636097	205.0975556	255.8592706	223.3348697	184.3315587	166.6476844	181.2316584	244.0864013	226.6941954	213.1155197	208.5032768	231.7726008	249.4683701	260.412587	233.0366351	237.7442262	196.7770339	264.7857229	298.0019583	233.1138971	196.853077	350.2058869	178.0551143	309.7446725	265.4523318	304.8864932	238.8716741	235.7951991	253.0553732	308.156271	282.4980743	256.4580532	260.3634549
AT1G03780	medianOfRatiosNorm_Cts	593.575296	763.0158802	674.787373	714.773588	654.7388133	939.7825385	595.60894	642.127861	830.615603	656.4103126	561.3733832	543.5110751	465.6111223	500.4717298	595.798847	573.4911196	335.9819641	404.0238334	438.3773894	829.1609108	425.588092	231.3679443	159.6303489	390.5113179	422.8406165	386.9110326	435.8190013	440.3786602	140.0874796	185.6382212	397.6620534	320.6564842	704.2431826	11.88883357	50.43715343	34.97479149	43.0759475	11.90698104	18.30680543
AT1G03800	medianOfRatiosNorm_Cts	10.16396055	15.91688929	11.1905037	3.210061024	5.41852811	10.95956313	12.62369622	20.12639564	43.5702381	17.4783811	23.04144483	4.356802205	13.49597456	7.568570582	9.68778613	3.658635532	4.321311436	4.509194569	11.75032178	8.137893344	17.77398064	10.0198716	8.031715668	21.90673247	13.08792384	13.54188614	9.793685423	23.06745363	6.546143908	19.81531575	17.55910366	9.461994616	25.69535936	2.972208392	12.17448531	10.39791098	8.014129767	13.73882428	7.119313221
AT1G03820	medianOfRatiosNorm_Cts	405.5420258	336.2442862	454.3344501	365.9469567	382.0062317	603.6892691	766.6026434	577.9150749	520.9888046	760.309578	959.3619757	724.3183666	669.978737	614.9463598	498.9209857	266.1657349	399.7213078	505.0297917	353.4135243	347.2167827	470.0230436	585.70704	490.9386202	403.8458507	596.0039166	598.7448229	372.1600461	306.1680209	340.3994832	478.6963121	324.3269735	267.0385147	335.9430317	565.7103306	316.5366181	662.630509	560.9890837	473.5314768	904.1527791
AT1G03830	medianOfRatiosNorm_Cts	427.902739	549.1326804	578.5490412	599.2113911	561.7207474	657.5737878	488.8813265	554.9134799	712.8832575	624.3666139	595.9355504	526.0838663	522.487015	506.1481577	559.9540383	511.2943156	413.76557	440.0973899	551.3612527	647.4146261	540.1315228	321.5467887	352.3915249	480.043181	507.4087398	411.0929721	480.8699543	368.0307374	150.5613099	289.9293568	375.971396	305.9378259	623.3503846	153.5641003	225.2279782	268.4551563	209.3691402	175.8569508	172.8976068
AT1G03840	medianOfRatiosNorm_Cts	39.63944613	59.68833483	40.28581331	43.87083399	42.44513686	53.88451873	47.05195865	55.58718797	39.86213273	41.75391041	28.27813684	43.56802205	36.63193094	46.35749482	43.59503758	47.56226191	51.85573723	46.89562352	51.52064165	57.86946378	46.40983834	40.07948641	34.13479159	53.33813123	44.2975884	40.62565842	30.36042481	35.64970106	18.32920294	44.84518828	47.51286872	26.28331838	31.40543922	37.64797297	46.08912296	39.70111466	62.10950569	60.45082682	60.00564001
AT1G03850	medianOfRatiosNorm_Cts	466.5257891	626.7275157	602.0490989	506.1196214	645.7079331	652.0940063	398.2202354	330.6479284	86.21344987	182.5519804	151.8640682	161.2016816	308.4794185	373.6981725	224.7566382	405.1938851	232.2704897	183.0732995	37.96257805	94.94208902	31.59818781	143.9217921	160.6343134	476.2333145	404.7188758	449.7840754	502.4160622	721.3821862	623.1929	354.5898608	280.9456585	333.272477	139.8969565	88.17551563	190.4437345	146.5160184	249.439789	138.3041644	175.948741
AT1G03860	medianOfRatiosNorm_Cts	2500.334295	2550.681508	2815.53073	2504.917619	2695.717735	2764.5498	2365.221629	2539.75945	3858.283638	3110.180815	3233.133645	2285.142757	2754.142808	2668.867202	2710.642559	2424.760699	2317.303257	2499.897469	2196.406302	2446.793266	2396.525056	1809.042273	1935.643476	2399.263439	2373.948033	2157.029007	2172.239427	1918.792734	1551.436106	1901.227401	1737.318374	1749.417671	2096.550988	1925.991038	1775.735643	1888.63874	1800.173899	1761.317272	2047.311073
AT1G03870	medianOfRatiosNorm_Cts	2578.596791	2454.185367	2986.745437	1788.00399	1701.417827	2241.23066	1269.255275	1451.017286	1676.990654	1259.414461	1408.67015	1278.721447	1113.417901	1332.068422	1553.920895	2235.42631	1389.301627	746.7226206	1752.605687	2052.557544	1586.821494	4817.736446	5678.422977	3545.080793	3416.954887	2664.849737	3037.02185	2253.270811	2766.400416	1447.560961	3107.961348	3480.962686	3896.177824	2599.691607	1133.966346	888.5487568	773.3635225	885.6962051	831.9426021
AT1G03900	medianOfRatiosNorm_Cts	3120.335888	2908.811517	2993.459739	2916.87545	3103.913519	2865.925759	3897.279307	3167.511315	3073.092326	3095.615498	3044.612733	3061.74275	2957.546425	3081.354298	2906.335839	4093.098501	4584.911433	4242.25025	3710.390069	3577.96044	3789.80765	4694.765295	5196.520037	4543.265821	3903.221596	4555.877408	3986.029967	4478.231566	5082.42613	4538.750218	4062.350276	4633.223364	3746.764067	5809.67667	4686.307238	5087.414265	5456.620605	5284.867739	5857.160692
AT1G03905	medianOfRatiosNorm_Cts	102.6560015	80.57925202	92.88118069	71.69136286	91.21188985	77.63023884	94.10391731	87.21438113	90.84858158	89.33394786	82.73973372	71.88723639	108.9317947	80.41606244	117.2222122	90.55122941	152.3262281	152.4107764	134.676765	113.0262965	143.1792885	200.3974321	179.7096381	196.2081256	153.0280326	169.2735767	134.1734903	119.5313506	161.0351401	199.1960689	121.8808372	153.4945793	125.6217569	119.8790718	122.6144592	138.9539013	152.2684656	182.2684021	163.7442041
AT1G03910	medianOfRatiosNorm_Cts	1915.906563	2067.205996	2243.695991	2458.906744	2192.697708	2271.369459	2121.928574	2222.529119	2256.382118	2304.233242	2280.0557	2087.997457	2252.863753	2320.712955	2328.943786	2424.760699	2512.8426	2559.418837	2534.454021	2570.670086	2487.369846	2648.889693	2499.871502	2743.103892	2462.54321	2548.776427	2593.3679	3015.545302	2827.934168	2973.340274	3111.060013	3019.427615	3064.409524	2801.801778	2813.175713	2827.286523	2867.054924	2777.990269	2952.480897
AT1G03920	medianOfRatiosNorm_Cts	48.78701063	56.70391808	61.54777034	54.5710374	55.99145714	76.71694192	75.74217734	75.71358361	61.18373861	77.68169379	59.69828888	67.53043418	77.11985462	60.54856466	61.03305262	56.70885074	39.97213078	48.69930134	82.25225245	80.47472307	86.89501646	51.92115285	48.19029401	54.29059786	55.3719855	49.33115665	49.94779566	55.57159283	85.0998708	69.87506081	67.13774928	83.05528608	83.74783793	59.44416784	53.9155778	68.05905371	74.13070035	97.08769156	41.69883458
AT1G03930	medianOfRatiosNorm_Cts	2395.645501	2423.346394	2561.506296	2646.160304	2368.799872	2169.9935	2497.196635	2435.293873	2273.995619	2836.352845	3020.52395	2980.052708	2986.46637	2750.229335	2806.551642	2358.905259	2572.260632	2544.989415	2888.771416	2521.842726	2681.89619	1886.468554	1919.580045	2120.190716	2439.387652	2206.360163	2353.422607	1911.453089	2082.982992	1756.262722	2078.171562	2085.844147	1935.717072	1629.760935	1497.461693	1692.968961	1392.455047	1318.011209	1382.16381
AT1G03940	medianOfRatiosNorm_Cts	214.4595675	388.968982	195.8338147	133.7525427	160.7496673	187.2258702	175.5841384	328.7311289	222.4863222	426.2782947	327.8169197	153.5772777	152.3117129	210.973905	163.7235856	160.9799634	296.0098333	363.4410823	305.5083663	160.0452358	307.0948877	204.9519191	231.9157899	135.2502613	144.9739257	184.750018	133.1941218	170.908861	188.5289445	162.6941714	122.9137256	116.6979336	121.815037	290.2856863	337.4071643	327.0615637	373.6588004	345.3024502	337.6588556
AT1G03950	medianOfRatiosNorm_Cts	519.378384	415.8287326	608.7634012	529.6600689	598.7473561	484.0473716	708.0745973	612.4174675	491.3239616	577.7575976	594.888212	557.6706823	635.2748024	598.8631473	544.4535805	663.1276901	787.5590091	780.9924993	630.9018924	536.1967504	603.3278984	915.4519055	903.5680126	743.8764373	672.517933	776.7238979	705.1453505	762.2744903	1017.270763	1034.568064	770.5347841	814.7828697	589.0899054	1027.393368	856.5620022	889.4940214	960.6938058	1002.934172	1127.902623
AT1G03960	medianOfRatiosNorm_Cts	575.280167	551.1222916	600.9300486	614.1916759	580.6855958	532.4521088	509.538284	555.8718797	584.9536222	639.9029526	630.4977177	654.6095314	697.9346843	694.4163509	667.4884643	549.7099887	600.6622896	681.7902188	613.7283452	586.8325312	584.5664744	609.3903729	548.1645943	520.9992461	484.2531823	536.8390577	529.8383814	483.3680056	434.6639555	459.9239077	410.0567149	403.7117703	472.0332683	678.6542495	646.9869336	587.0093382	640.1286151	599.9286601	755.6642462
AT1G03970	medianOfRatiosNorm_Cts	685.0509409	589.9197092	730.7398915	730.8238931	804.6514243	683.1461018	823.9830808	817.5150231	694.3427306	835.0782083	810.6399227	846.3088284	856.0303863	963.1006066	701.3957158	843.3154901	900.9934343	830.5936396	780.0405919	748.6861877	797.8542421	1690.625609	1942.671227	1345.835347	1280.60301	1616.320839	1405.393858	1689.166718	2259.728877	1909.570692	1568.957556	1732.596347	1120.127332	2662.107983	2197.494598	2383.957409	2076.661376	2023.270855	2290.384768
AT1G03980	medianOfRatiosNorm_Cts	23.37710926	20.89091719	13.42860444	25.68048819	19.8679364	27.39890783	11.47608748	16.29279647	24.10268491	22.33348697	9.426045613	18.51640937	14.45997274	15.13714116	18.40679365	16.46385989	12.96393431	14.42942262	18.07741812	18.9884178	14.81165053	8.198076766	18.07136025	15.23946606	13.08792384	11.60733098	9.793685423	7.339644336	6.546143908	15.64367033	19.62488056	15.76999103	18.08191955	2.972208392	1.739212187	1.89052927	0	2.747764855	2.034089492
AT1G03990	medianOfRatiosNorm_Cts	129.082299	128.3299199	129.8098429	97.37185105	103.8551221	128.7748668	55.08521989	91.0479803	96.41073963	98.07313841	127.775285	106.741654	107.0037983	93.66106096	111.4095405	127.1375847	127.4786874	127.1592868	111.1761214	117.5473483	93.80712005	55.56474252	73.28940547	77.14979695	49.33140526	72.54581861	74.43200922	102.7550207	89.02755715	114.7202491	103.2888451	94.61994616	88.50623781	115.9161273	133.9193384	118.1580794	105.1854532	88.84439699	121.0283248
AT1G04000	medianOfRatiosNorm_Cts	324.2303415	299.4364797	258.5006354	266.435065	271.8294935	323.3071124	207.7171833	253.975945	245.6619808	247.610399	306.8701516	262.4973329	254.4955202	250.7089005	302.2589272	257.933805	241.9934404	296.7050026	283.8154645	296.5810019	323.881425	184.9121759	170.6739579	232.4018575	215.4473618	183.7827405	239.9452929	305.1195003	271.0103578	343.1178359	278.8798816	289.1165022	258.8569536	226.8785739	249.5769489	207.9582197	268.4733472	286.6834666	381.3917797
AT1G04010	medianOfRatiosNorm_Cts	426.886343	382.0053429	426.3581909	375.5771398	419.9359285	394.5442727	379.8584955	431.2799067	504.3023304	492.3077344	500.6277559	428.0558167	480.071095	432.3545945	437.8879331	371.3515065	397.5606521	388.6925718	470.9167421	390.6188805	435.4625257	632.1628084	611.4143552	519.0943128	528.5507707	547.4791111	482.8286914	381.6615055	331.2348817	359.8044176	414.1882687	437.3544178	446.337909	450.7849395	486.1098063	479.2491699	424.7488777	464.3722606	508.5223729
AT1G04020	medianOfRatiosNorm_Cts	485.8373142	542.1690413	564.0013864	607.7715538	508.4385543	532.4521088	566.9187213	619.126266	612.7644125	627.2796774	565.5627368	528.2622674	498.3870605	442.7613791	482.4517493	395.1326374	221.4672111	288.5884524	392.2799732	490.9862318	354.4921694	112.0403825	106.4202326	220.9722579	305.0493019	198.2919042	250.7183468	159.3751342	37.96763467	105.3340469	196.2488056	151.3919139	306.4409524	10.89809744	27.82739499	24.57688051	27.04768796	9.159216185	6.102268475
AT1G04030	medianOfRatiosNorm_Cts	214.4595675	225.8208668	235.0005777	186.1835394	219.4503884	290.428423	176.7317471	206.0559554	205.7998481	281.59614	197.9469579	218.9293108	182.1956565	189.2142646	207.3186232	178.3584822	142.6032774	146.9997429	173.543214	200.7347025	153.0537222	165.7833302	136.5391663	165.7291935	225.5149955	192.4882387	162.575178	175.1029434	193.7658597	167.9087282	170.4265943	180.8292304	236.9683141	116.9068634	146.9634298	105.8696391	145.256102	120.9016536	129.1646827
AT1G04040	medianOfRatiosNorm_Cts	2801.187527	2512.878896	3723.08058	2337.994446	2059.94377	2327.993868	2624.581206	2885.741776	4736.177585	3718.040069	3721.19334	2999.658318	2768.602781	2567.63757	2519.793172	2160.424282	2109.880308	1742.352781	3046.948824	2796.722679	3042.31302	4191.039022	4709.597275	3607.943591	3347.488214	2238.280323	3121.247544	1757.320558	1997.883121	1382.900457	3549.004716	2789.185746	4048.44662	2205.378627	1919.220649	1624.909907	1590.804759	1573.553341	1684.226099
AT1G04050	medianOfRatiosNorm_Cts	196.1644386	193.9870882	151.0717999	167.9931936	177.9083396	210.9715903	159.5176159	172.5119627	282.7430345	257.3206107	185.3788971	186.2532943	171.5916765	186.3760506	151.1294636	182.0171177	108.0327859	115.435381	203.3709539	201.6389129	191.5640136	175.8032018	135.5352019	184.778526	163.0956664	179.9136301	135.1528588	137.3562011	95.57370106	134.5355648	166.2950405	181.8805632	249.3401538	141.6752667	140.8761872	130.4465196	123.2172452	110.8265158	80.34653493
AT1G04070	medianOfRatiosNorm_Cts	181.9348938	181.0546156	222.6910236	187.2535597	216.7411244	219.1912626	175.5841384	211.8063542	229.902533	209.7405732	219.9410643	160.112481	203.4036166	210.0278337	226.6941954	237.8113096	258.1983583	329.1712035	248.5644992	251.3704833	261.6724928	216.7935856	258.0188658	235.2592574	210.4135449	203.1282921	171.3894949	295.6828147	297.1949334	265.9423956	173.5252597	259.6791856	176.0607956	384.4056187	355.6688923	409.2995869	425.7506439	454.2971228	466.8235384
AT1G04080	medianOfRatiosNorm_Cts	4125.551586	4839.729149	4844.369051	4928.513692	4837.842514	5052.358603	3841.046478	4000.360734	4759.353243	4792.960507	4787.383833	4541.966299	5221.978156	5294.215122	4929.145583	4591.587592	5434.04913	6008.952683	4918.865471	4802.261284	4849.334385	4373.218506	4642.331656	4817.57621	4456.941451	4678.721661	4613.805203	6322.579335	6141.592214	6365.930913	4859.74016	5663.529444	5019.160196	5629.362695	5275.90017	5815.268034	5748.134575	5389.282803	5612.052908
AT1G04090	medianOfRatiosNorm_Cts	22.3607132	37.80261206	39.16676294	29.96056956	30.70499262	19.17923548	47.05195865	17.25119627	22.24863222	26.21757166	28.27813684	31.58681599	23.13595639	19.86749778	30.032137	31.09840202	30.24918005	36.97539547	46.09741621	39.78525635	23.69864085	12.75256386	15.05946688	21.90673247	25.16908432	16.44371888	28.40168773	26.21301549	28.8030332	22.94404982	21.69065746	25.23198564	23.79199941	11.88883357	10.43527312	11.34317562	15.02649331	13.73882428	8.136357967
AT1G04100	medianOfRatiosNorm_Cts	156.5249924	147.2312259	157.7861021	153.0129088	167.9743714	159.8269623	174.4365296	138.0095701	102.899924	136.9139853	127.775285	199.3237009	163.8796911	134.3421278	163.7235856	218.603473	252.796719	207.4229502	207.8903084	167.2789187	191.5640136	226.8134572	251.9950791	232.4018575	197.325621	210.8665127	208.6054995	298.8283765	311.59645	312.8734066	259.2550011	241.8065291	199.8527951	172.3880867	225.2279782	153.1328708	228.4026984	242.7192289	226.8009783
AT1G04110	medianOfRatiosNorm_Cts	383.1813126	446.6677056	376.0009242	431.2181975	299.8252221	385.4113034	526.7524152	345.0239253	299.4295087	315.581881	278.5920148	401.9150034	331.6153749	320.7181784	396.2304527	280.8002771	239.8327847	302.1160361	221.448372	362.588359	382.1405838	135.7237153	100.3964458	180.0161929	237.596156	184.750018	228.1928704	206.558562	95.57370106	163.7370828	300.5705391	131.4165919	330.2329518	11.88883357	29.56660718	13.23370489	9.015895988	3.663686474	6.102268475
AT1G04120	medianOfRatiosNorm_Cts	2594.859128	3406.214307	2914.007163	2743.532155	2811.313001	3160.920666	2162.094881	2638.474629	3248.300305	3226.703356	3065.559501	3082.43756	2749.322817	2878.895035	2841.427672	3654.062237	5020.28356	5254.113512	4157.806168	3293.134173	3951.748362	2994.119814	3065.103492	2631.665296	2274.278459	3165.899524	2797.076557	2968.361874	3084.543009	3756.566702	2780.535709	2920.602338	3523.119273	3106.948506	3982.795909	3581.607701	4363.693658	3940.294803	3414.219212
AT1G04130	medianOfRatiosNorm_Cts	366.9189758	342.2131197	292.0721465	318.8660617	330.5302147	378.104928	321.3304493	346.9407249	374.5186424	410.7419559	436.7401134	387.7553963	311.371413	363.291388	393.3241169	322.8745857	358.6688492	351.7171764	319.9703007	333.6536271	372.2661501	363.4480699	386.5263165	340.0305866	348.3401269	393.6819756	326.1297246	349.1573663	337.7810257	338.9461905	329.4914157	354.2991317	424.4492695	592.4602062	473.935321	481.1396991	472.8336563	471.6996335	432.244017
AT1G04140	medianOfRatiosNorm_Cts	3787.0917	4055.822351	4103.557706	4010.436239	4142.46474	3888.818318	2918.369045	3205.847306	3737.770214	3832.620568	3686.631173	4166.192109	3886.840673	3893.083493	3994.274221	4141.575422	4348.319632	4446.967684	4137.017137	3862.786707	3713.774511	4984.430674	5269.809442	4350.867561	3886.106619	4488.167978	4298.448532	4711.003143	5315.468853	4797.392234	4103.665814	4777.255948	4584.242447	5848.315379	6013.326137	5633.777224	5855.323561	5818.850042	5755.456217
AT1G04150	medianOfRatiosNorm_Cts	16.26233688	26.85975067	14.54765481	9.630183071	35.22043271	39.27176789	21.80456621	15.33439668	22.24863222	6.797148207	10.47338401	10.89200551	6.747987279	10.40678455	23.25068671	16.46385989	5.401639295	11.72390588	13.55806359	28.93473189	11.84932043	10.0198716	10.03964458	4.762333145	13.08792384	22.24738437	6.855579796	12.58224743	5.236915126	8.343290842	10.32888451	9.461994616	23.79199941	0	3.478424374	2.835793905	8.014129767	0	1.017044746
AT1G04160	medianOfRatiosNorm_Cts	426.886343	568.0339864	561.7632856	639.8721641	549.9806032	519.6659518	366.0871905	442.7807042	578.4644378	591.351894	601.1722424	635.0039214	530.1990005	482.4963746	541.5472447	482.9398902	681.686879	645.7166623	789.9831719	627.5219979	568.7673805	591.1724246	641.5332889	765.7831697	642.3150318	751.5746808	806.0203103	817.8460832	865.4002246	688.3214945	660.0157199	1000.868764	689.9679829	285.3320056	291.3180413	321.3899759	305.5386974	262.8695045	203.4089492
AT1G04170	medianOfRatiosNorm_Cts	4364.404659	4706.425201	4561.249307	4264.03106	4156.914148	4529.039464	4743.066954	4648.238994	5128.309728	5327.022152	5322.573756	4057.272054	4222.31204	4263.943452	4515.477115	4002.547272	3613.696688	3947.348926	4045.726176	4761.571817	4184.784997	2898.475585	2846.23924	3378.399133	3562.935576	3242.314453	3464.026534	3000.866013	2384.105611	2388.267004	2740.253059	2637.793832	3620.19063	2807.746194	2903.614746	3417.131655	2974.24391	3101.3106	3115.208057
AT1G04180	medianOfRatiosNorm_Cts	17.27873293	13.92727813	5.595251849	4.280081365	0	1.826593855	8.033261233	10.54239772	4.635131713	28.159614	33.51482885	37.03281875	29.88394367	18.92142646	9.68778613	2.743976649	3.240983577	6.312872396	21.69290175	7.233682973	4.937216845	8.198076766	11.04360904	15.23946606	2.013526745	6.77094307	3.917474169	0	5.236915126	1.042911355	4.131553802	1.051332735	12.37183969	6.935152915	24.34897062	12.28844025	17.03002575	7.327372948	22.37498441
AT1G04190	medianOfRatiosNorm_Cts	862.9202505	946.060107	961.2642676	902.0271477	931.0837469	1071.297296	1305.978755	1042.738974	1013.239793	1035.10857	1087.137261	855.0224328	941.8262245	924.3116824	941.6528118	899.1096819	863.1819593	930.697759	965.3341277	1084.148236	1019.041557	770.619216	771.0447041	780.0701692	886.9585313	846.3678837	866.74116	673.1502377	510.5992248	640.3475722	706.4957002	698.0849361	828.9132595	794.5703768	783.5150903	904.6182556	871.5366122	762.9627082	861.4368998
AT1G04200	medianOfRatiosNorm_Cts	1480.889052	1649.387652	1493.932244	1551.529495	1775.471044	1406.477268	1278.436145	1457.726085	1308.034169	1406.038658	1321.741063	1563.002791	1545.289087	1581.831252	1510.325858	1919.868995	2593.867189	2324.94072	2254.25404	1710.766023	1674.703954	2999.585199	3351.233362	3638.422523	2491.739347	3417.391695	2802.952768	4371.282462	4596.702252	3793.068599	2858.002343	4706.816655	2118.439628	2533.312286	1955.744104	2367.88791	2337.120593	2070.898779	1964.930449
AT1G04210	medianOfRatiosNorm_Cts	2157.808824	2675.032206	2563.744397	2701.801362	2650.563334	2750.850346	2084.057486	2230.196317	2608.652128	2570.293043	2490.570719	2623.884128	2733.898846	2642.377205	2768.769276	2641.534854	2563.618009	2746.099492	2717.939815	2803.956362	2254.333211	2821.049305	3021.93302	2985.982882	3042.438912	3484.133848	3157.48418	3408.740534	3316.276504	2979.597742	2402.498536	3105.6369	2456.286019	3734.084477	3517.556649	3815.088066	3759.628627	3678.34122	3572.878192
AT1G04220	medianOfRatiosNorm_Cts	275.4433308	183.0442268	91.76213032	108.0720545	196.873188	263.9428121	109.022831	186.8879596	302.2105877	160.2184934	222.0357411	215.6617092	118.5717765	133.3960565	112.3783191	279.8856182	93.98852373	115.435381	291.0464318	272.1673219	358.4419429	148.4762792	132.5233085	138.1076612	102.689864	192.4882387	167.4720207	80.7360877	85.0998708	76.13252894	151.8346022	80.95262061	255.0502337	85.20330724	138.2673689	91.69066958	142.2508034	92.50808347	83.39766916
AT1G04230	medianOfRatiosNorm_Cts	436.0339075	357.1352034	485.6678605	454.758645	478.6366497	473.0878085	495.766979	477.2830967	447.7537235	411.7129771	471.3022807	432.4126189	423.1952022	497.6335158	439.8254903	447.2681938	501.2721265	551.0235763	526.9567382	497.3157044	627.0265393	595.7269116	701.7711565	573.3849107	587.9498096	545.5445559	507.3129049	763.323011	917.7693759	834.3290842	637.292174	803.2182096	541.5059066	1020.458215	782.6454842	837.5044665	773.3635225	868.2936943	877.7096157
AT1G04240	medianOfRatiosNorm_Cts	768.3954174	791.865242	957.9071165	832.4758255	661.9635174	730.6375421	735.6172072	788.7630293	812.0750762	803.0345096	1088.184599	978.1020951	949.53821	998.1052455	820.5554852	623.7973582	846.9770414	1064.169918	1186.7825	934.0493139	1234.304211	2316.412135	2435.617776	1620.145736	1780.964406	1261.329966	1743.276005	1029.647248	1400.874796	1004.323635	1400.596739	1335.192574	1582.643801	2499.627258	1860.95704	1265.709346	1310.310217	1542.412006	1442.16945
AT1G04250	medianOfRatiosNorm_Cts	767.3790213	937.1068568	865.0259358	725.4737914	688.15307	737.0306205	1051.209613	884.6030086	1062.372189	1005.006913	891.2849796	694.9099518	546.5869696	490.0649452	672.3323574	450.0121704	570.4131095	528.4776035	866.8121989	738.7398736	938.0712005	484.5974266	445.7602195	461.9463151	717.8222847	404.322029	635.610184	755.9833666	598.3175532	679.9782037	1170.262614	828.4501953	993.5538954	339.8224928	406.9756518	399.8469405	302.5333987	381.9393149	318.3350055
AT1G04260	medianOfRatiosNorm_Cts	859.8710623	757.0470467	615.4777034	642.0122048	591.522652	650.2674124	597.9041575	701.5486482	582.1725432	579.6996399	656.6811777	591.4358994	637.2027988	656.573498	673.301136	769.2281206	706.5344197	632.1890786	654.402536	628.4262083	641.8381898	778.8172927	777.0684908	826.741034	733.9304987	705.1453568	679.6817684	649.0342634	709.6019996	587.159093	599.0753013	604.5163227	514.8588673	509.2383712	556.5478999	475.4681113	558.9855513	568.7873251	604.1245791
AT1G04270	medianOfRatiosNorm_Cts	20491.56086	19532.01277	15573.824	14415.31404	14489.14417	17309.71667	17195.76947	17488.87942	16483.4554	17134.63961	19060.51157	13196.75388	15341.06708	14516.51838	15737.80857	13705.2487	10941.56056	12155.88672	12685.82817	15997.28989	13351.22179	6861.790253	7097.024757	11202.91249	12511.04843	9985.206473	11202.99676	10137.09735	6487.228613	6740.336089	11092.18907	9651.234509	13234.06175	5522.363192	5819.403978	7591.420283	6105.765116	6242.00583	5559.166581
AT1G04280	medianOfRatiosNorm_Cts	1077.379818	913.2315228	1085.478859	1202.702864	1159.565016	1137.967972	1140.723095	1028.362977	755.5264693	653.497249	634.6870713	882.2524466	996.774121	996.2131029	960.0596055	987.8315936	1050.078679	826.9862839	727.6160794	818.3103863	635.9135296	1298.028821	1261.983324	1376.314279	1154.757588	1357.090447	1330.961849	1603.188027	1293.518036	1212.905906	1496.655365	1476.07116	1169.614691	1265.170039	1142.662407	1023.7216	1150.027622	1129.331356	1286.561604
AT1G04290	medianOfRatiosNorm_Cts	604.7556526	493.4235679	649.0492145	541.4302927	613.1967644	631.0881769	992.6815667	728.3838424	859.3534196	830.2231024	784.4564627	631.7363198	570.6869242	535.4763687	540.578466	614.6507693	594.1803224	609.6431057	609.2089907	574.173586	637.8884163	503.7262724	463.8315798	523.856646	532.5778241	570.693773	476.9524801	472.8827994	498.8161658	518.3269436	554.6610979	520.4097039	483.453428	458.7108285	440.8902894	469.7965235	394.695891	439.6423769	434.2781065
AT1G04300	medianOfRatiosNorm_Cts	2349.907679	2815.299793	3181.460201	3304.222814	3137.327776	3012.053267	2375.550108	2446.79467	3201.948987	3015.991762	2952.446954	3282.850462	3531.125343	3896.867779	3401.38171	3393.384456	3702.283572	4055.569595	3583.848143	3353.716268	3096.622405	5213.065926	4725.660706	4870.914341	4050.209048	4690.328992	4481.59045	5156.624406	5599.571499	5231.243358	5017.772093	5198.840375	4285.414934	5702.677168	5633.308274	5114.826939	5439.590579	5206.09848	5624.257445
AT1G04310	medianOfRatiosNorm_Cts	211.4103794	232.7845058	201.4290666	319.936082	239.3183249	236.5439042	214.6028358	190.7215587	239.1727964	138.8560277	182.2368819	220.0185114	215.9355929	205.297477	217.9751879	284.4589126	222.5475389	146.097904	169.9277303	200.7347025	177.7398064	275.0910204	232.9197544	432.4198496	425.8609066	354.0235948	404.479208	316.6532271	193.7658597	288.8864454	484.4246833	236.5498654	512.9555073	143.6567389	248.7073428	182.4360745	203.3585428	164.8658913	135.2669512
AT1G04330	medianOfRatiosNorm_Cts	18.29512899	18.90130603	30.21435998	17.12032546	11.74014424	30.13879861	22.95217495	25.8767944	22.24863222	28.159614	14.66273762	9.802804962	14.45997274	11.35285587	13.56290058	15.54920101	7.562295012	7.21471131	17.17354722	12.6589452	19.74886738	14.57435869	13.05153796	14.28699944	19.12850408	20.31282921	13.71115959	11.53372681	37.96763467	15.64367033	19.62488056	18.92398923	19.03359953	21.79619488	29.56660718	32.13899759	31.05475285	49.4597674	24.4090739
AT1G04340	medianOfRatiosNorm_Cts	967.6090441	865.480855	697.1683804	788.6049915	766.7217275	774.4757946	891.6919969	902.8126046	800.95076	843.8173988	790.7404931	680.7503446	714.3226534	692.5242083	734.3341886	748.1909662	797.2819599	794.520083	770.098012	721.5598765	759.3439507	804.3224205	806.1834601	738.1616375	708.7614144	679.9961397	641.4863952	694.1206501	697.8189406	620.5322564	658.9828314	648.6722976	670.9343834	826.273933	798.2983939	804.4202043	762.3440941	826.1612999	730.2381275
AT1G04350	medianOfRatiosNorm_Cts	2221.841776	1937.881271	2357.839129	2116.500235	2008.467753	2162.687124	2008.315308	1856.420398	2092.298455	2334.334899	2431.919768	2121.762674	1955.952313	2031.21513	1916.244096	1338.145946	1443.31802	1497.954436	1622.448276	1354.507137	1562.13541	1774.428171	1695.69597	1167.724087	1224.224261	1300.988347	1308.436373	1740.544228	2209.978183	2217.229541	1366.51142	1497.097815	1229.57053	2286.61899	2390.547151	2078.636932	2512.429682	2204.623336	2507.015299
AT1G04360	medianOfRatiosNorm_Cts	43.70503035	43.77144554	43.64296442	52.43099672	34.3173447	45.66484638	44.75674116	26.83519419	44.49726445	26.21757166	26.18346004	29.40841489	26.02795093	47.30356614	33.90725145	20.12249542	36.7311472	18.93861719	27.11612718	37.97683561	14.81165053	26.41602513	26.10307592	53.33813123	46.31111514	27.08377228	71.49390359	29.35857734	32.73071954	10.42911355	26.85509971	28.38598385	49.48735878	24.76840327	16.52251578	27.41267441	14.02472709	32.05725665	20.34089492
AT1G04370	medianOfRatiosNorm_Cts	1.016396055	0	0	0	1.806176037	0.913296928	0	0.958399793	1.854052685	0	0	0	0	0.946071323	0	1.829317766	3.240983577	1.803677828	0	0	7.899546951	6.376281929	1.003964458	1.904933258	0	7.738220651	0.979368542	1.048520619	1.309228782	4.171645421	2.065776901	1.051332735	0.951679976	7.925889045	8.696060936	13.23370489	9.015895988	16.48658913	10.17044746
AT1G04380	medianOfRatiosNorm_Cts	6.098376328	5.968833483	5.595251849	4.280081365	3.612352073	8.219672348	6.885652486	7.667198341	5.562158056	7.768169379	7.33136881	7.624403859	4.819990914	10.40678455	3.875114452	7.317271064	3.240983577	1.803677828	9.038709061	4.521051858	5.924660214	6.376281929	3.011893375	4.762333145	6.040580236	5.803665488	3.917474169	4.194082478	9.164601471	5.214556777	7.230219154	3.153998205	9.516799764	2.972208392	9.565667029	1.89052927	4.007064884	4.579608092	2.034089492
AT1G04390	medianOfRatiosNorm_Cts	537.673513	597.8781538	576.3109404	609.9115945	597.8442681	542.498375	500.357414	469.6158984	533.9671734	492.3077344	523.6692007	605.5955065	576.4709133	580.8877922	628.7373198	546.966012	552.0475359	555.5327709	590.2277017	561.5146408	531.2445325	552.0038356	534.1090919	495.2826471	430.8947235	519.4280612	551.3844893	687.8295264	667.7066786	687.2785831	567.0557593	607.6703209	610.0268649	689.552347	808.733667	629.5462468	785.3847172	753.803492	731.2551723
AT1G04400	medianOfRatiosNorm_Cts	6481.557641	6279.212824	6546.444663	7439.851433	7277.98634	6345.587053	7107.140974	6214.264255	5801.330852	6460.20386	6586.711207	7641.831068	7942.381028	8122.022306	7284.246391	7376.723891	8618.855658	7787.379021	6386.751822	6634.191496	5859.488951	12227.88694	11016.502	10283.78219	9488.744788	10258.94603	10964.03083	10212.59083	11738.54526	12312.61146	9651.309682	9888.835707	7727.641409	12041.40693	11604.02371	9460.208466	11219.78167	11125.6999	9530.726314
AT1G04410	medianOfRatiosNorm_Cts	32770.6416	28913.02939	29221.76231	25693.32843	27083.60967	27036.32895	29292.71328	32967.99447	36015.90044	41247.03736	39923.49253	33328.44767	32017.27164	31069.92831	30914.69432	28614.18849	26574.985	25338.96796	30128.72891	30772.08737	30531.74897	25062.43157	24379.26894	29740.77049	28243.73966	25016.70009	28196.9997	25234.74575	23321.29229	22557.1297	27575.02296	26983.50598	28715.03993	23704.35266	21239.25923	22755.35556	24653.4667	22205.60372	23437.79617
AT1G04420	medianOfRatiosNorm_Cts	5553.588043	5049.633126	5711.633087	5526.655063	4371.849097	4497.074071	6447.265944	5917.160319	5881.055118	5879.533199	6630.69942	5279.355072	5753.141155	5168.387636	5452.286034	3817.786177	4154.940945	3845.441128	4938.750631	5237.186472	4836.497621	2269.956367	2060.135069	4261.335698	4814.342448	3444.475467	4541.331931	4065.114442	3456.363983	3190.265836	5147.916037	4621.658704	4982.044677	1733.788229	1250.493563	1533.219238	1329.343775	1174.211515	1183.840084
AT1G04430	medianOfRatiosNorm_Cts	5631.850539	5438.602108	5554.966036	5303.020811	4486.541275	4740.924351	4216.314539	4930.966933	4814.974824	6109.665217	5567.650942	5660.575265	5435.985753	5540.193666	5377.690081	5821.80379	8155.395007	7313.913591	8891.378103	6001.244236	7070.094521	13172.48757	17783.22245	13061.17488	8662.192059	9641.822932	10075.74356	11841.99188	16043.28949	9942.07395	11237.82634	17549.89735	11904.56483	12543.71015	8031.68188	8525.341742	8065.219844	7814.643249	6624.01243
AT1G04440	medianOfRatiosNorm_Cts	2820.499052	2663.094539	2684.601837	2584.099124	2907.943419	2619.335588	2224.065753	2323.161097	1991.252584	2718.859283	2483.23935	2965.893101	2945.978446	3031.212518	2672.860193	2486.957503	3508.904886	3286.301002	2658.284335	2319.299603	2657.210106	5125.619773	5538.871917	4300.38683	3215.602212	3923.27787	3560.004651	5854.939139	8367.281143	6971.86241	4381.512807	5758.14939	3561.186472	7334.419575	4888.055852	5470.246442	6423.325008	6447.172273	6009.717403
AT1G04445	medianOfRatiosNorm_Cts	2.032792109	1.989611161	0	1.070020341	0.903088018	1.826593855	0	1.916799585	2.781079028	0	2.094676803	2.178401103	1.927996365	1.892142646	1.937557226	0.914658883	2.160655718	0	0	0.904210372	0.987443369	0.910897418	8.031715668	3.809866516	2.013526745	8.705498233	4.896842712	10.48520619	17.01997416	14.60075897	3.098665352	11.56466009	2.855039929	15.85177809	6.087242655	15.12423416	24.0423893	15.57066751	20.34089492
AT1G04480	medianOfRatiosNorm_Cts	6627.918673	6053.391957	5435.227646	5410.022845	4976.918069	6594.917114	7115.174235	7394.0544	6540.170847	6551.47985	7701.079266	4710.792385	5465.869696	5270.563339	5735.169389	5243.739376	4904.688479	5135.972614	5281.317704	6477.763102	6581.310054	2900.29738	3425.526732	4308.006563	5247.250698	4090.616892	4436.539497	4413.223287	2911.72481	3210.081152	4704.806892	3900.444447	5362.716667	2818.644292	2894.049079	3975.783054	3307.832061	3340.366143	4064.110805
AT1G04490	medianOfRatiosNorm_Cts	44.72142641	55.7091125	42.52391405	29.96056956	36.12352073	68.49726957	49.34717615	77.6303832	22.24863222	39.81186807	28.27813684	40.3004204	43.37991822	27.43606836	54.25160233	28.35442537	46.45409793	39.68091221	25.30838537	28.03052152	34.56051791	73.78269089	66.26165426	54.29059786	97.65604715	168.3062992	85.20506318	57.66863407	75.93526933	78.21835165	57.84175323	68.33662778	48.5356788	115.9161273	140.8761872	111.5412269	183.3232184	138.3041644	127.1305932
AT1G04500	medianOfRatiosNorm_Cts	9.147564493	17.90650045	13.42860444	7.490142389	16.25558433	8.219672348	18.36173996	27.79359399	35.22700102	17.4783811	21.99410643	11.98120606	29.88394367	34.05856762	14.53167919	9.146588829	16.20491788	8.116550224	10.84645087	11.75473483	15.7990939	34.6141019	35.13875605	31.43139876	8.054106981	55.13482214	19.58737085	16.77632991	24.87534685	52.14556777	17.55910366	15.76999103	3.806719906	70.34226528	104.3527312	90.74540495	121.2137127	144.7156157	103.7385641
AT1G04510	medianOfRatiosNorm_Cts	2991.253589	2885.930989	2700.268542	2754.232358	2700.233175	2646.734496	2342.269454	2565.636245	2868.219504	2793.627913	2676.996954	2394.062812	2433.131413	2468.300081	2670.922636	2631.473606	2355.114732	2489.075402	2458.528864	2705.397432	2369.864085	1954.78586	1979.817912	2321.161175	2260.183772	2290.513313	2160.487004	1991.140656	1724.254305	1769.82057	1875.725426	1973.351544	2229.786185	1808.093439	1688.775034	1825.30601	1845.253379	1758.569508	1709.652218
AT1G04520	medianOfRatiosNorm_Cts	722.6575949	789.8756309	727.3827404	710.4935066	623.1307326	821.0539379	840.0496033	876.9358102	1110.577558	817.5998272	832.6340292	603.4171054	586.1108951	576.1574356	776.9604476	565.2591897	300.3311448	381.4778605	669.7683414	790.2798648	760.3313941	163.0506379	132.5233085	339.0781199	562.7807253	352.0890396	451.488898	260.0331136	89.02755715	118.8918945	266.4852202	177.6752322	418.7391896	18.82398648	54.7851839	69.00431834	42.07418128	9.159216185	13.2215817
AT1G04530	medianOfRatiosNorm_Cts	3982.239742	3780.261206	3881.985733	4607.507589	4761.983121	4469.675164	4879.632395	4291.714271	2850.606004	2864.512459	2926.263494	3942.905996	3473.285452	3227.049282	3817.956514	4728.786425	4539.537663	4261.188868	3459.113958	3830.235134	2773.728423	2310.035853	1877.413537	3033.606213	3827.714343	4040.318458	4192.67673	2845.684961	2575.253013	2715.741169	2444.846962	2787.083081	2041.353549	1366.225124	1553.986089	1730.779546	1638.889537	1563.478203	2051.379252
AT1G04540	medianOfRatiosNorm_Cts	361.8369955	325.3014248	340.1913124	283.5553904	394.649464	367.1453649	284.6069694	329.6895287	397.694301	404.9158289	355.0477181	438.9478222	384.6352749	411.5410254	341.9788504	478.3665958	459.13934	523.9684089	544.1302855	387.002039	406.826668	404.4384538	454.7958997	496.2351137	303.0357752	310.4961036	316.3360392	236.96566	244.8257822	236.7408777	226.2025707	332.2211443	310.2476723	224.8971017	238.2720696	218.3561307	246.4344903	165.7818129	210.5282624
AT1G04550	medianOfRatiosNorm_Cts	1551.02038	1399.691452	1264.526918	1389.956423	1288.706602	1505.113337	1216.465272	1347.510108	1129.118085	1289.516117	1267.279466	1139.303777	1042.082036	1079.467379	1181.909908	1188.141889	822.1295006	878.391102	1033.124446	1277.649255	939.0586438	695.0147303	600.3707462	727.6845046	932.2628831	931.4883109	916.6889556	562.007052	454.3023872	478.6963121	716.8245847	595.0543281	827.0098995	543.9141357	716.5554211	670.1926261	696.2275235	623.7426222	753.6301567
AT1G04555	medianOfRatiosNorm_Cts	252.0662216	199.9559217	211.5005199	218.2841496	249.2522931	203.6652148	231.816967	256.8511444	200.23769	222.3638485	230.4144483	228.7321158	265.0995003	262.0617564	215.0688521	268.9097116	332.7409805	270.5516741	251.2761119	215.2020684	279.4464734	298.7743532	393.5540677	354.317586	299.0087217	348.2199293	325.1503561	309.3135827	366.5840588	344.1607473	315.0309774	323.8104824	207.4662349	326.9429231	312.1885876	306.2657417	347.6128786	320.5725665	312.232737
AT1G04570	medianOfRatiosNorm_Cts	110.78717	122.3610864	78.33352588	110.2120951	94.82424192	102.2892559	79.18500359	88.17278092	78.79723912	127.2037736	184.3315587	133.9716678	137.8517401	149.479269	173.4113717	152.7480335	160.968851	248.9075402	150.0425704	132.9189246	281.4213601	41.90128125	40.15857834	31.43139876	69.46667272	69.64398586	65.61769234	45.08638664	66.77066786	79.261263	30.98665352	43.10464214	36.1638391	100.0643492	110.4399739	86.96434641	134.2366736	123.6494185	138.3180854
AT1G04580	medianOfRatiosNorm_Cts	30.49188164	7.958444643	11.1905037	3.210061024	45.15440092	10.95956313	8.033261233	15.33439668	11.12431611	71.85556676	34.56216725	14.15960717	188.9436438	137.1803418	9.68778613	35.67169643	0	13.52758371	4.51935453	9.946314088	0	10.0198716	114.4519483	23.81166573	5.033816863	38.69110326	36.23663607	23.06745363	49.7506937	66.74632674	15.49332676	101.9792753	2.855039929	262.5450746	325.232679	621.0388651	526.9290322	748.3079623	363.0849743
AT1G04590	medianOfRatiosNorm_Cts	787.7069424	815.740576	800.1210144	836.7559069	792.0081921	853.9326273	849.2304733	877.89421	941.8587641	802.0634884	880.8115956	722.1399655	809.7584735	850.5181192	871.9007517	727.1538119	638.4737646	695.3178025	753.8283357	849.9577493	851.176184	544.7166562	489.9346557	616.245909	689.6329103	564.8901075	643.4451323	535.7940365	445.1377857	460.966819	621.7988472	504.6397129	737.5519817	525.0901493	473.935321	605.9146309	483.8530847	487.270301	543.1018943
AT1G04600	medianOfRatiosNorm_Cts	443.1486799	344.2027308	314.4531539	512.5397435	1038.551221	488.6138562	331.6589281	291.3535369	216.9241642	459.2930146	323.6275661	644.8067264	589.0028897	797.5381251	443.7006047	832.3395835	841.5754021	925.2867255	308.219979	512.6872807	155.0286089	543.8057588	452.7879708	347.6503196	507.4087398	1205.227866	724.7327213	273.6638817	391.4594057	372.3193538	246.8603397	351.1451335	156.0755161	248.6747688	326.1022851	320.4447112	705.2434195	452.4652795	503.4371492
AT1G04610	medianOfRatiosNorm_Cts	3.049188164	5.968833483	10.07145333	14.98028478	9.933968201	10.95956313	12.62369622	6.708798548	10.19728977	3.88408469	1.047338401	7.624403859	7.711985462	4.730356614	5.812671678	1.829317766	2.160655718	8.116550224	1.807741812	5.42526223	3.949773476	2.732692255	3.011893375	1.904933258	9.060870354	2.901832744	5.876211254	3.145561858	1.309228782	4.171645421	11.36177296	2.10266547	4.758399882	0.990736131	0.869606094	0.945264635	0	0.915921618	0
AT1G04620	medianOfRatiosNorm_Cts	784.6577542	733.1717128	769.9066544	836.7559069	649.3202852	660.3136786	766.6026434	821.3486223	825.9804713	1072.978396	1162.545626	933.4448725	1282.117583	1168.398084	1161.565557	921.0614951	977.6967123	980.2988993	930.9870332	1047.979821	832.41476	851.6890862	801.1636378	889.6038315	1126.568214	1000.165019	1186.994673	730.8188718	775.0634387	665.3774447	972.9809204	790.6022168	897.4342178	780.700071	768.7317867	753.375914	782.3794185	714.4188624	675.3177113
AT1G04630	medianOfRatiosNorm_Cts	1157.675106	927.158801	1140.312327	972.6484902	879.6077298	1077.690375	930.7106943	1100.242962	1119.847822	1216.689529	1269.374143	1092.468153	968.8181737	982.0220331	984.2790708	1039.96715	906.3950736	943.3235038	1140.685083	1135.688227	1111.861233	727.8070373	827.2667138	1067.715091	1002.736319	883.1244318	897.1015848	1012.870918	866.7094534	842.6723751	1003.967574	967.2261163	1110.610533	805.4684742	665.2486616	766.6096189	676.1921991	714.4188624	744.476754
AT1G04635	medianOfRatiosNorm_Cts	66.06574356	63.66755715	68.26207256	72.76138321	69.53777741	69.4105665	88.36587357	73.79678403	90.84858158	78.65271497	83.78707212	70.79803584	67.47987279	64.33284995	71.68961736	74.08736952	85.34590085	90.18389138	77.73289792	115.7389276	79.98291288	56.47563994	45.17840063	63.81526415	47.31787852	34.82199293	45.05095295	32.5041392	32.73071954	43.80227692	35.11820732	56.7719677	44.72895889	30.71282005	29.56660718	35.92005612	45.07947994	35.72094312	30.51134238
AT1G04640	medianOfRatiosNorm_Cts	1794.955433	1695.148709	1669.623152	1586.840166	1553.311391	1657.633924	2437.52098	1943.634779	1851.271606	1848.824312	1978.42224	1529.237574	1516.369141	1407.754128	1501.60685	1442.417058	1443.31802	1397.850316	1424.500548	1612.207093	1523.625118	1104.918569	881.4807945	1411.555544	1426.583699	1081.416336	1243.798049	1492.044841	1158.667472	1122.172618	1475.997596	1573.845104	1185.793251	730.1725283	642.6389032	815.7633799	713.2575493	677.7819977	846.1812286
AT1G04650	medianOfRatiosNorm_Cts	146.3610319	177.0753933	158.9051525	158.3630105	179.7145156	172.6131193	172.1413121	176.3455618	183.5512158	195.1752557	178.0475282	162.2908821	133.9957474	135.2881992	153.0670209	106.1004304	79.94426156	83.87101898	105.752896	165.470498	83.93268636	35.52499932	36.1427205	55.24306448	81.54783319	62.87304279	79.32885193	51.37751035	28.8030332	34.41607473	49.57864562	41.00197667	85.65119788	26.74987553	35.65384984	40.6463793	45.07947994	22.89804046	19.32385017
AT1G04660	medianOfRatiosNorm_Cts	248.0006374	78.58964085	102.952634	78.11148491	120.1107064	104.1158497	61.97087237	115.9663749	147.3971885	139.8270488	105.7811785	154.6664783	54.94789642	85.14641905	82.3461821	201.2249542	124.2377038	189.3861719	159.9851504	249.5620626	192.5514569	167.605125	156.6184555	353.3651194	123.8318948	224.4083989	142.9878072	252.6934693	171.5089704	151.2221465	319.1625312	339.5804734	468.2265484	24.76840327	88.69982154	86.96434641	54.09537593	21.06619723	15.25567119
AT1G04680	medianOfRatiosNorm_Cts	4784.17623	4074.723657	4282.605765	3449.74558	3433.540646	4625.848938	3196.090362	3824.973572	4331.994099	4662.84367	4446.998853	4743.468401	3586.07324	3578.041743	3788.893155	2981.787958	2602.509812	2868.749585	4644.992586	3491.156245	4698.255549	5313.264642	4818.025436	5886.243767	5906.680708	5468.987445	5667.605755	2987.235245	3139.530618	2862.79167	5149.981814	4124.37832	5993.680492	1448.456223	1354.846294	1723.217429	1428.518631	1094.526334	1174.686681
AT1G04690	medianOfRatiosNorm_Cts	4582.929811	4052.837935	3956.962108	3771.821703	4063.896082	4261.443464	4417.14607	4265.837477	4307.891414	4287.058476	4200.874328	4280.558167	3945.644562	4004.719909	4049.494602	4397.679909	4520.091762	4428.029067	4481.391952	4257.022429	4629.134513	4804.072985	4776.862893	4144.182303	4255.588776	5124.636626	4648.083102	3550.290817	4402.936393	3895.273912	3834.081928	3977.191737	3830.511905	5437.159885	5375.90487	5277.412456	5291.329179	5484.538652	5606.967684
AT1G04700	medianOfRatiosNorm_Cts	73.18051594	103.4597804	98.47643254	107.0020341	101.1458581	94.06958354	84.92304733	86.25598133	96.41073963	103.8992654	81.69239531	88.22524466	94.47182191	81.36213376	99.78419714	69.5140751	79.94426156	92.88940812	103.9451542	92.2294579	99.73178026	61.94102445	59.23390305	75.24486369	78.52754307	92.85864782	75.41137776	120.5798712	107.3567601	74.04670623	109.4861758	134.5705901	92.31295772	32.69429231	53.04597171	59.551672	52.09184349	46.71200254	41.69883458
AT1G04710	medianOfRatiosNorm_Cts	910.690865	844.5899378	869.5021373	770.4146457	841.6780331	857.585815	918.0869981	931.5645984	1329.355775	1394.386404	1425.427564	979.1912957	932.1862427	930.9341816	930.0274685	660.3837135	555.2885195	630.3854007	741.174143	812.8851241	799.8291288	512.8352466	569.2478479	639.1051081	712.7884679	593.908435	639.5276581	549.4248046	501.4346234	564.2150432	619.7330703	598.2083263	631.9155044	520.1364686	533.9381415	558.6513992	563.9943824	573.3669332	496.317836
AT1G04730	medianOfRatiosNorm_Cts	384.1977087	463.5794005	415.1676872	440.8483806	419.9359285	481.3074808	363.791973	413.0703106	505.2293567	414.6260406	386.4678701	388.8445968	395.2392549	380.3206718	419.4811394	301.8374314	206.3426211	247.1038624	316.3548171	330.940996	251.7980591	131.1692283	106.4202326	224.7821245	307.0628287	231.179342	243.862767	177.1999847	73.31681177	146.0075897	237.5643436	201.8558851	315.9577522	26.74987553	38.26266812	55.77061346	42.07418128	20.15027561	30.51134238
AT1G04750	medianOfRatiosNorm_Cts	3321.582307	2909.806323	3014.721696	3088.078705	3204.156289	3146.307915	3695.300167	3709.965597	3104.611222	3207.282933	3098.026992	3319.88328	2978.754385	3150.417505	3130.123699	3803.151635	3767.103244	3798.545505	3643.503622	3521.899397	3518.260723	4181.019151	4211.630903	4003.217242	3896.174252	4227.970308	3731.394146	3345.829297	3555.865371	3508.353799	3584.122923	3758.514528	3872.385824	3787.584228	3615.822137	3653.447814	3896.870599	3943.042568	3855.616632
AT1G04760	medianOfRatiosNorm_Cts	174.8201214	155.1896705	132.0479436	140.1726647	136.3662908	172.6131193	113.613266	145.6767685	186.3322949	124.2907101	119.3965778	147.0420744	90.61582918	97.44534625	138.5353417	130.7962203	78.8639337	83.87101898	137.3883777	167.2789187	135.2797415	57.38653736	41.1625428	91.43679639	87.58841342	59.00393247	76.3907463	67.10531964	28.8030332	49.0168337	67.13774928	54.66930223	153.2204762	19.81472261	39.13227421	39.70111466	37.06535017	21.06619723	30.51134238
AT1G04770	medianOfRatiosNorm_Cts	521.4111761	568.0339864	474.4773568	422.6580348	539.1435469	660.3136786	806.7689496	805.0558258	644.2833081	455.4089299	473.3969575	409.5394073	390.419264	489.1188739	432.0752614	629.2853115	326.2590134	246.2020235	562.2077036	557.8977993	456.1988364	646.7371671	738.9178414	491.4727806	824.5392022	1011.77235	1025.398864	341.8177219	362.6563725	362.9331516	782.9294455	721.2142563	763.2473411	916.4309209	976.5676431	1053.970068	1295.283724	1072.544215	1150.277608
AT1G04778	medianOfRatiosNorm_Cts	17.27873293	12.93247255	12.30955407	5.350101706	8.127792165	23.74572012	21.80456621	23.95999481	23.17565857	12.62327524	11.52072242	21.78401103	11.56797819	13.24499852	11.62534336	10.06124771	7.562295012	12.62574479	17.17354722	15.37157632	28.6358577	13.66346128	13.05153796	14.28699944	13.08792384	13.54188614	11.75242251	6.291123717	14.4015166	11.47202491	42.34842647	24.18065291	30.45375925	17.83325035	9.565667029	10.39791098	6.010597325	18.31843237	13.2215817
AT1G04780	medianOfRatiosNorm_Cts	2059.218407	2485.02434	2382.458237	2458.906744	2383.24928	2284.155616	2362.926411	2224.445919	2407.487412	2425.610889	2314.617867	2517.142474	2812.946697	2880.787178	2499.448821	2824.466631	3500.262263	3274.577096	2737.824974	2597.796398	2523.905251	5330.571693	5142.305956	4389.918693	4022.019674	5226.200772	4382.674227	4964.745133	5582.551525	5232.28627	4147.047129	4781.461279	3304.232878	6456.627364	6439.433123	5874.819706	6560.566981	7075.494503	6486.711389
AT1G04790	medianOfRatiosNorm_Cts	1090.592967	1194.761502	1288.026976	1217.683148	1261.613962	1308.754497	1020.224177	1093.534163	1188.447771	1241.93608	1204.439162	1081.576147	1339.957474	1227.054506	1258.443418	1160.702122	1232.654087	1156.157487	1171.416694	1172.760852	1065.451395	1239.731386	1206.765279	1355.360013	1205.095757	1277.773685	1274.158474	1623.109919	1542.271505	1498.663618	1506.984249	1492.892484	1502.702683	1218.605441	1378.325658	1258.147229	1257.216607	1216.343909	1314.021812
AT1G04800	medianOfRatiosNorm_Cts	3352.074188	3696.697537	5722.823591	5178.898452	3805.612909	3923.523601	7306.824896	5065.142904	3838.816085	3696.677603	4293.040108	5092.012577	4343.775811	3751.172795	5055.086803	4285.176867	3621.258983	3857.165034	4091.823592	4870.981272	5770.619048	4073.533255	3358.261114	3434.594664	4584.800399	3175.5723	4838.080599	2986.186724	2770.328102	2700.097499	7255.008476	4173.790958	5804.296176	918.4123931	1181.794681	449.9459662	548.967889	437.8105336	700.7438299
AT1G04810	medianOfRatiosNorm_Cts	2740.203764	3047.089493	3029.269351	2758.51244	2901.621803	2806.561458	2405.387935	2506.215458	2780.152002	2915.976581	2978.630414	2753.498994	2871.750586	2850.512896	2818.176985	3097.034978	2822.896695	2774.958338	2773.979811	2765.075316	2602.90072	2812.851228	2685.604926	2867.87702	2736.382847	3065.302655	2989.032791	2785.919286	2600.12836	2839.847621	2900.350769	2979.476971	3215.72664	2612.571177	2659.255434	2700.621062	2645.664589	2766.083288	2608.719773
AT1G04820	medianOfRatiosNorm_Cts	17751.3571	17176.31315	15299.65666	13717.66077	13417.17869	16748.03906	13024.21168	14454.58567	18197.52711	14104.08253	14778.99218	13622.6313	10829.55558	10828.73236	12411.99159	11039.93272	9233.56221	9967.123675	11105.86182	12828.93675	11688.36716	7248.921656	7334.964333	9858.029611	9567.272331	9727.910636	9393.12369	7838.740151	5775.008156	6407.647367	8988.195296	7520.183054	14097.23549	3430.919221	5042.845737	4346.326791	4203.411063	3580.337607	3175.213697
AT1G04830	medianOfRatiosNorm_Cts	646.4278908	702.3327398	656.8825671	675.1828353	676.4129257	646.6142247	538.2285026	616.2510666	642.4292555	694.2801383	690.1960066	714.5155617	735.5306134	711.4456347	651.0192279	647.5784891	767.0327798	776.4833048	769.1941411	668.2114646	701.0847919	836.2038301	769.0367752	934.3697631	660.4367725	702.2435241	777.6186226	1071.588073	1082.732202	967.8217377	902.7445057	1011.382091	873.6422184	876.8014757	867.8668814	777.9527945	802.4147429	855.4707917	787.1926333
AT1G04840	medianOfRatiosNorm_Cts	57.93457512	64.66236273	67.14302219	60.99115945	55.99145714	65.75737878	53.93761114	55.58718797	81.57831815	48.55105862	42.94087446	62.08443143	61.6958837	55.81820804	60.064274	53.05021521	44.29344222	64.93240179	37.96257805	81.37893344	55.29682866	29.14871739	44.17443617	45.71839819	39.26377153	31.92016019	32.3191619	46.13490726	40.58609223	57.36012454	48.54575717	45.20730761	49.48735878	47.55533427	60.87242655	62.3874659	41.07241506	59.5349052	50.85223729
AT1G04850	medianOfRatiosNorm_Cts	2998.368361	2873.993322	3418.69888	3130.879519	3407.351093	3314.35455	4730.443258	3847.975167	3573.686551	3454.893331	3266.648474	3678.230262	3465.573467	3502.356037	3458.539648	3536.9859	3691.480294	3587.515199	3606.444915	3654.818322	3726.611274	4532.625554	4448.566515	3988.930242	4060.276682	4302.450682	3585.468233	4152.141653	4684.420581	4392.742629	4605.649601	4564.886736	4287.318294	5231.08677	4741.092422	4557.120805	4695.278277	4804.008889	5148.280504
AT1G04860	medianOfRatiosNorm_Cts	1188.166988	1370.84209	1445.813078	1461.647786	1286.900426	1371.771985	1008.748089	1159.663749	1364.582776	1431.285208	1416.001519	1396.355107	1413.221336	1315.98521	1485.137614	1572.29862	1763.095066	1764.898754	1718.258592	1554.337629	1389.33282	1990.310859	1896.488862	1732.536798	1428.597226	1619.222671	1737.399794	1725.86494	1882.670988	1888.712464	1374.774528	1750.469004	1511.267803	2081.536611	2064.444866	2019.08526	2210.898049	2178.97753	2097.146266
AT1G04870	medianOfRatiosNorm_Cts	1476.823468	1486.239537	1363.00335	1417.776952	1373.596876	1401.910784	1560.747897	1544.940466	1468.409727	1414.777848	1376.20266	1161.087788	1421.89732	1413.430556	1452.199141	1513.760451	1262.903267	1424.003645	1184.070887	1545.295525	1270.839616	876.2833165	936.6988397	1190.583286	1383.292874	1254.559023	1345.652377	1063.199908	803.8664719	786.3551619	1048.381777	1102.848039	1235.280609	897.6069344	1079.181162	1019.940541	1072.891623	940.6515022	1004.840209
AT1G04880	medianOfRatiosNorm_Cts	36.59025797	13.92727813	20.14290666	10.70020341	52.37910506	57.53770644	20.65695746	16.29279647	42.64321176	7.768169379	15.71007602	16.33800827	17.35196729	7.568570582	13.56290058	25.61044872	9.72295073	20.74229502	12.65419268	37.07262524	11.84932043	10.0198716	15.05946688	13.33453281	15.10145059	24.18193954	18.6080023	26.21301549	24.87534685	12.51493626	21.69065746	13.66732556	28.55039929	1.981472261	10.43527312	8.507381714	15.02649331	9.159216185	3.051134238
AT1G04900	medianOfRatiosNorm_Cts	393.3452732	466.5638172	416.2867376	383.0672822	408.1957843	450.2553853	401.6630617	442.7807042	618.3265705	523.3804119	539.3792768	349.633377	453.0791459	444.6535217	462.1073984	407.0232029	369.4721277	362.5392433	404.030295	462.9557103	408.8015547	235.011534	251.9950791	316.2189208	356.3942339	311.4633812	362.3663607	272.6153611	144.015166	208.5822711	240.663009	201.8558851	320.7161521	175.3602951	194.791765	296.8130953	219.3868024	179.5206372	166.7953383
AT1G04910	medianOfRatiosNorm_Cts	1285.741009	1195.756308	1291.384127	1287.234471	1321.217771	1179.97963	1416.149195	1305.340518	1217.185588	1324.472879	1312.315017	1412.693115	1279.225589	1289.495213	1254.568304	1417.721269	1658.303263	1433.022034	1513.079897	1292.116621	1396.244924	1921.993553	1926.607796	1677.293734	1418.529592	1595.040732	1429.878072	1289.680362	1592.022198	1303.639194	1423.320285	1420.350525	1451.311964	1840.787731	1940.091195	1665.556287	1788.152704	1775.972018	1796.101021
AT1G04920	medianOfRatiosNorm_Cts	129.082299	130.319531	189.1195125	144.4527461	139.0755548	115.9887098	143.4510935	151.4271672	155.7404256	124.2907101	137.2013306	130.7040662	160.9876965	122.0432006	162.754807	118.9056548	118.8360645	109.1225086	165.4083758	142.8652387	251.7980591	98.37692119	88.34887234	96.19912953	115.7777879	94.79320298	136.1322274	69.20236088	69.38912542	81.34708571	164.2292636	112.4926027	162.737276	46.56459814	48.69794124	47.26323174	40.07064884	26.56172694	27.46020814
AT1G04930	medianOfRatiosNorm_Cts	204.295607	186.0286435	146.5955984	159.4330308	158.9434912	154.3471808	141.155876	139.9263697	191.8944529	142.7401123	153.958745	128.5256651	140.7437347	125.8274859	141.4416775	174.6998466	213.9049161	238.0854732	225.0638556	199.8304921	215.2626544	214.0608933	226.8959676	192.3982591	109.7372076	120.9096977	111.6480138	240.1112219	294.5764759	175.2091077	153.9003791	162.9565739	150.3654363	203.1009068	178.2692492	208.9034843	194.3426469	188.6798534	231.8862021
AT1G04945	medianOfRatiosNorm_Cts	324.2303415	358.130009	358.0961183	338.1264278	352.2043271	371.7118495	305.2639269	319.1471309	375.4456688	352.4806856	334.1009501	300.6193522	332.579373	334.9092483	319.6969423	417.9991095	388.9180292	439.195551	301.8928826	416.8409813	378.1908103	287.8435842	295.1655508	244.7839237	243.6367362	263.0995021	241.90403	244.3053043	193.7658597	262.8136615	172.4923712	173.4699013	172.2540757	350.7205903	355.6688923	440.4933198	390.6888261	448.8015931	500.386015
AT1G04940	medianOfRatiosNorm_Cts	4052.37107	3589.258534	3476.889499	3595.268347	3216.799521	3345.406646	3597.753424	3542.245633	3353.981308	3613.169783	3802.885736	3229.479635	3229.393912	2953.63467	3449.820641	2357.075941	2142.290144	2223.032922	2388.026934	2967.61844	2722.381368	1455.614075	1509.962546	2059.232852	2400.12388	1911.340501	2224.14596	1686.021156	1341.959501	1460.075897	1886.054311	1588.563763	2196.477386	1049.189562	1012.221493	1035.064775	946.6690787	976.3724453	1120.78331
AT1G04950	medianOfRatiosNorm_Cts	825.3135964	780.9223806	916.5022529	943.757941	903.9911063	874.0251597	689.7128573	826.1406212	783.3372595	757.3965145	773.9830787	755.9051826	747.0985916	825.9202648	736.2717459	727.1538119	687.0885183	604.2320722	658.9218905	781.2377611	672.4489342	859.887163	727.8742324	868.6495657	842.6609429	771.88751	850.0918947	836.7194543	836.5971914	854.1444	951.2902629	893.6328249	1046.847974	910.4865041	966.13237	882.877169	816.43947	795.9358865	865.5050787
AT1G04960	medianOfRatiosNorm_Cts	804.9856753	693.3794896	834.8115759	883.8368019	870.5768497	789.0885454	1003.010045	896.1038061	711.0292048	754.483451	757.2256643	831.0600207	869.5263608	855.2484758	791.4921268	931.1227428	1151.629498	1061.464402	940.0257423	873.467219	884.7492586	1488.406382	1507.954617	1163.914221	1147.710245	1318.399343	1298.642687	1429.133604	1717.708161	1688.473484	1362.379866	1427.709854	947.8732565	1699.112464	1546.159634	1497.299182	1758.099718	1728.344094	1502.17509
AT1G04970	medianOfRatiosNorm_Cts	1272.527861	1229.579697	1265.645968	1142.781724	1289.60969	1158.060504	1355.325931	1150.079751	1097.59919	1200.182169	1110.178706	1339.716678	1374.661409	1386.940559	1255.537082	1287.839707	1341.767201	1240.930345	1185.878629	1057.926135	1116.79845	1575.852534	1671.600823	1336.310681	1064.148885	1316.464788	1212.458255	1592.702821	2136.661372	1932.514741	1521.444688	1562.280444	1264.782689	2396.5907	2528.81452	2056.895845	2566.525058	2721.203129	2556.850491
AT1G04980	medianOfRatiosNorm_Cts	1375.183862	1086.327694	833.6925255	951.2480834	1605.690497	1041.158497	1169.413314	822.307022	582.1725432	757.3965145	640.9711017	890.966051	687.3307043	701.0388502	715.927395	1168.019394	955.0098273	1210.267822	582.9967344	569.6525341	483.8472508	563.845502	570.2518124	645.7723745	903.0667453	1658.881052	974.4716996	521.1147479	523.6915126	536.0564366	352.2149616	482.5617254	346.4115114	253.6284495	322.6238607	339.3500039	402.7100208	357.2094312	317.3179607
AT1G04985	medianOfRatiosNorm_Cts	1344.69198	1254.449837	1319.360386	1320.405101	1419.654365	1209.205132	1408.115933	1316.841315	1351.604408	1472.068097	1443.232317	1387.641502	1393.941372	1420.053056	1318.507692	1623.519517	1845.199983	1874.923102	1525.734089	1680.02287	1521.650232	2000.330731	2024.996313	2033.516253	1793.045567	1791.398081	1814.769909	2120.108693	2195.576667	2081.651065	1824.081004	2104.768136	1536.011482	2442.164562	2183.580901	2315.898355	2129.754986	2300.795106	2462.26533
AT1G04990	medianOfRatiosNorm_Cts	1103.806115	923.1795786	924.3356054	936.2677986	1046.679013	764.4295284	1020.224177	1186.498943	1295.055801	1538.097537	1430.664256	1645.782033	1646.508896	1665.085528	1215.817159	1658.276555	1713.399984	1895.665397	1659.506984	1228.821895	1550.286089	1920.171758	1869.381822	1712.534999	1520.212693	1931.65333	1604.205672	1057.957305	1167.832073	1141.987934	1150.637734	1171.184667	1057.316454	1130.429925	1220.057349	1272.326199	1496.638734	1290.53356	1381.146765
AT1G05000	medianOfRatiosNorm_Cts	134.1642792	236.7637281	179.0480592	94.16179003	96.63041796	138.821133	119.3513098	211.8063542	100.118845	117.4935619	130.9173002	124.1688629	204.3676147	144.7489124	112.3783191	125.308267	223.6278668	128.9629647	159.0812795	146.4820802	145.1541752	269.6256359	371.4668496	311.4565877	137.9265821	140.2552493	200.7705512	362.7881343	515.8361399	348.3323927	230.3341245	454.1757416	185.5775954	325.952187	261.7514342	301.5394185	404.7135532	503.7568902	366.1361085
AT1G05010	medianOfRatiosNorm_Cts	8196.217785	9747.105077	9403.380257	10517.22993	8355.370345	7927.417331	15667.15462	10882.62964	7549.702534	6901.047472	6876.823944	7091.78479	7672.461536	7669.800214	8321.808285	15808.96413	23990.84076	24074.5898	16588.74274	11263.7486	17926.04692	25764.73348	38093.42345	21801.00867	11650.26575	14189.96212	13783.63286	24174.6914	28182.45875	22992.02374	20566.87483	21236.92125	14822.41563	30352.1921	23410.66565	35229.06768	30713.15057	41656.11521	49944.01634
AT1G05020	medianOfRatiosNorm_Cts	38.62305008	42.77663996	66.02397182	37.45071194	48.76675299	51.14462794	59.67565488	52.71198859	51.91347519	30.10165635	23.04144483	37.03281875	43.37991822	36.89678159	37.78236591	57.62350963	103.7114745	91.98756921	75.0212852	73.2410401	60.2340455	137.5455102	169.6699935	227.6395243	77.5207797	118.9751425	130.2560161	182.4425878	162.3443689	115.7631604	101.2230682	150.3405811	98.02303757	59.44416784	33.04503156	61.44220127	38.06711639	43.04831607	45.76701356
AT1G05030	medianOfRatiosNorm_Cts	491.9356905	616.7794599	605.4062501	636.662103	578.8794197	557.1111258	454.4530641	539.5790832	584.9536222	530.1775601	525.7638775	613.2199104	605.3908588	567.6427937	550.2662522	609.162816	594.1803224	724.1766478	684.2302759	680.8704098	615.1772188	652.2025516	771.0447041	591.4817766	504.3884497	574.5628834	599.3735479	520.0662272	638.9036454	576.7299795	609.4041858	599.259659	628.1087845	703.4226528	708.7289663	675.8642139	642.1321476	642.9769762	657.0109058
AT1G05055	medianOfRatiosNorm_Cts	481.7717299	525.2573465	482.3107094	521.0999062	489.4737059	526.0590303	527.9000239	452.3647021	503.3753041	549.5979836	562.4207216	541.332674	507.0630441	478.7120893	523.140451	494.8304557	533.6819623	500.5205971	505.2638365	538.9093815	527.294759	408.9929409	396.5659611	454.3265821	429.8879601	406.2565842	419.1697361	433.0390158	386.2224906	386.9201128	374.9385075	404.763103	405.41567	438.8961059	362.625741	380.9416478	356.6287746	403.9214338	419.0224353
AT1G05060	medianOfRatiosNorm_Cts	677.9361685	623.7430989	672.5492722	614.1916759	640.289405	597.2961906	572.6567651	582.7070739	566.4130954	636.9898891	662.9652081	680.7503446	674.7987279	683.0634951	658.7694568	547.8806709	552.0475359	569.0603546	488.0902893	525.3462259	541.1189662	811.6095998	756.9892017	585.7669769	543.6522212	612.286709	574.8893344	683.6354439	903.3678593	738.3812396	593.910859	659.1856249	489.1635079	1124.485508	1107.008557	1074.76589	1081.907519	1141.238337	1214.351427
AT1G05065	medianOfRatiosNorm_Cts	53.8689909	37.80261206	58.19061923	57.78109843	33.41425668	40.18506481	41.31391492	30.66879336	38.00808005	44.66697393	50.27224327	29.40841489	34.70393458	41.6271382	35.84480868	36.58635532	32.40983577	41.48459003	32.53935262	29.83894226	45.42239497	22.77243546	19.07532471	33.33633202	24.16232094	12.57460856	33.29853044	28.31005672	15.71074538	15.64367033	15.49332676	15.76999103	24.74367939	12.8795697	14.78330359	15.12423416	11.01942843	12.82290266	13.2215817
AT1G05070	medianOfRatiosNorm_Cts	840.5595373	697.3587119	782.2162085	774.6947271	833.5502409	773.5624976	915.7917806	875.0190106	767.5778117	727.2948581	640.9711017	646.9851275	660.3387552	665.0881399	673.301136	774.7160739	604.983601	577.1769048	743.8857557	736.9314529	759.3439507	552.914733	541.1368431	767.688103	887.9652947	768.9856772	869.6792656	502.2413767	418.9532101	409.8641626	638.3250624	523.5637021	673.7894233	371.526049	421.7589554	371.4890015	329.5810867	346.2183718	346.8122583
AT1G05087	medianOfRatiosNorm_Cts	154.4922003	196.9715049	213.7386206	176.5533563	186.0361318	164.393447	157.2223984	170.5951631	202.0917427	219.450785	180.1422051	182.9856926	215.9355929	223.2728322	208.2874018	203.9689309	199.8606539	160.5273267	216.0251465	177.2252328	128.367638	228.635252	267.0545459	186.6834593	162.088903	157.6662458	173.348232	235.9171394	201.6212324	214.8397392	220.00524	289.1165022	251.2435138	158.5177809	214.7927051	244.8235404	186.3285171	182.2684021	168.8294278
AT1G05090	medianOfRatiosNorm_Cts	334.394302	249.6962007	280.8816428	269.645126	301.6313981	279.4688598	291.4926219	237.6831486	203.9457954	171.8707475	215.7517107	281.0137422	276.6674784	307.4731799	271.2580116	202.1396131	331.6606527	260.6314461	268.4496591	292.9641604	293.2706806	353.4281983	374.478743	322.8861872	263.7720036	275.6741107	248.7596098	347.060325	358.7286862	378.576822	330.5243042	362.7097936	258.8569536	247.6840327	275.6651317	339.3500039	299.5281	297.674526	353.9315716
AT1G05100	medianOfRatiosNorm_Cts	20.32792109	24.87013951	23.50005777	20.33038648	18.96484838	30.13879861	21.80456621	32.58559295	32.44592199	25.24655048	42.94087446	27.23001378	48.19990914	60.54856466	43.59503758	40.24499085	100.4704909	111.8280253	43.38580349	35.26420449	173.7900329	37.34679416	141.5589886	51.43319797	54.36522212	174.1099647	50.9271642	139.4532424	146.6336235	150.1792352	100.1901797	77.7986224	48.5356788	159.508517	284.3611926	285.4699197	477.8424874	889.3598916	414.9542563
AT1G05120	medianOfRatiosNorm_Cts	1088.560175	1209.683586	1102.264614	1206.982945	1230.908969	1163.540286	980.0578705	1076.282967	1006.750608	1182.703788	1115.415398	1266.740241	1285.973576	1355.720206	1273.943876	1168.019394	1693.954083	2041.763301	1333.209586	1123.029282	1349.835085	1404.603819	1398.522491	1195.345619	1163.818459	1546.676853	1224.210678	1839.105167	2119.641397	2231.8303	1385.103412	1640.079067	1188.648291	1732.797493	1825.30319	1844.211303	1960.456494	1979.306618	1964.930449
AT1G05140	medianOfRatiosNorm_Cts	2694.465941	2638.224399	2658.863679	2461.046785	2534.064979	2481.427752	2415.716414	2473.629865	2489.992756	2729.540516	2769.162733	2340.691985	2589.299119	2274.35546	2566.294546	1813.768565	1720.962279	1782.033694	1798.703103	1986.550186	1816.895799	1260.682027	1168.61463	1297.259549	1671.227199	1339.67945	1587.556407	1367.270888	1344.577959	1465.290454	1612.338871	1411.939863	1622.61436	1407.836042	1195.708379	1319.58943	1231.170685	1219.091674	1392.334257
AT1G05150	medianOfRatiosNorm_Cts	1711.610956	1888.140992	2070.243184	2060.859177	2019.304809	2197.392408	1909.620956	1890.922791	2030.18769	1750.751174	1652.699998	2005.218215	1811.352585	1959.31371	1957.901577	1933.588879	1657.222936	1842.456901	2061.729537	2150.212264	1824.795346	1697.912788	1723.806975	1780.16013	1779.957643	1645.339166	1838.274754	1637.789208	1523.942302	1645.714119	1923.238295	1848.242948	2544.792257	1193.837037	1446.154934	1165.511295	1239.184815	1277.710658	1307.919543
AT1G05160	medianOfRatiosNorm_Cts	481.7717299	503.3716237	480.0726086	561.7606792	581.5886838	486.7872624	487.7337177	516.5774882	519.1347519	493.2787556	513.1958167	553.3138801	592.8588824	634.8138576	589.9861753	557.0272597	563.9311424	564.55116	582.9967344	624.8093668	617.1521056	543.8057588	503.9901581	553.3831115	507.4087398	513.6243957	561.1781748	488.6106087	454.3023872	466.1813758	517.4771137	464.6890689	572.9113458	607.3212481	640.0300849	655.068392	596.0509014	586.1898358	612.260937
AT1G05170	medianOfRatiosNorm_Cts	689.1165251	766.0002969	623.311056	659.1325302	656.5449893	606.4291599	836.606777	737.9678403	502.4482777	775.8459168	748.846957	728.6751688	662.2667515	632.9217149	737.2405245	719.8365409	765.952452	768.3667545	710.4425322	722.4640869	748.4820736	421.7455047	439.7364328	441.9445159	512.4425567	541.6754456	496.539851	478.1254025	483.1054204	565.2579546	402.8264957	395.3011084	335.9430317	415.1184388	560.8959304	584.1735443	617.0879921	550.4688927	504.454194
AT1G05180	medianOfRatiosNorm_Cts	1616.069727	1662.320125	1499.527496	1520.498905	1699.61165	1505.113337	1868.307041	1543.023666	1505.49078	1562.373066	1487.22053	1390.909104	1522.153131	1622.512319	1583.953032	1812.853906	2067.747522	1893.861719	1529.349573	1774.964959	1446.604535	1888.290348	1915.564187	1647.767268	1722.572131	1787.52897	1767.760219	1711.185651	1686.286671	1724.975382	1423.320285	1578.050435	1360.902366	2031.999804	1669.6437	1819.634422	1861.281638	1849.245748	1805.254424
AT1G05190	medianOfRatiosNorm_Cts	15112.79294	14345.09647	17844.3772	17324.69935	13473.17015	15058.43974	22455.26037	18125.25688	16035.70168	15338.25044	18668.80701	14926.40436	15526.15473	14251.61841	16279.35581	13193.95439	12179.61628	12046.76421	14205.23516	16327.32668	15144.41895	6222.340265	5440.4834	11531.51348	13179.53931	8838.015261	11752.42251	12547.64625	9431.684143	9271.481949	15958.12656	13613.70759	16399.34935	5337.095536	3995.84	5382.336831	3481.137618	3704.902947	4075.298297
AT1G05200	medianOfRatiosNorm_Cts	2653.810099	3000.333631	3362.746361	3150.139885	2896.203275	2486.907534	2678.518817	2294.409103	2669.835867	2921.802708	2826.766346	2532.391282	2928.626479	2734.146123	2999.338586	3711.685747	4566.54586	4570.519615	4006.859727	3625.88359	3419.516387	2372.887775	1987.849628	1969.700989	2240.048504	2379.50285	2404.349771	1495.190403	1374.690221	1689.516396	1668.114848	1524.432466	1721.589077	2173.675071	2430.549032	2302.664651	2241.952802	2176.229766	2668.725413
AT1G05205	medianOfRatiosNorm_Cts	581.3785433	485.4651233	551.6918323	535.0101706	485.8613539	548.8914535	601.3469838	641.1694612	698.050836	711.7585194	743.610265	625.2011165	508.0270423	517.5010136	498.9209857	534.1607876	464.5409793	480.680141	487.1864184	607.6293697	597.4032382	380.7551209	412.6293924	477.1857811	476.1990753	356.9254275	415.252262	386.9041086	259.2272988	307.6588498	357.3794039	351.1451335	474.8883082	271.4616998	292.1876474	307.2110063	260.4592174	268.3650342	296.9770658
AT1G05210	medianOfRatiosNorm_Cts	356.7550152	327.291036	285.3578443	292.1155532	237.5121488	287.6885322	314.4447969	308.6047332	232.683612	298.1034999	258.6925852	269.0325362	250.6395275	218.5424756	250.9136608	233.2380152	194.4590146	213.7358226	217.8328884	261.3167974	163.9155992	108.3967928	106.4202326	247.6413235	211.4203083	201.1937369	243.862767	177.1999847	112.5936752	98.0336674	206.5776901	188.1885596	283.600633	17.83325035	23.47936453	36.86532076	22.03885686	17.40251075	14.23862644
AT1G05220	medianOfRatiosNorm_Cts	10.16396055	8.953250224	7.833352588	11.77022375	7.224704147	2.739890783	9.180869981	6.708798548	3.708105371	7.768169379	2.094676803	5.446002757	4.819990914	12.2989272	2.906335839	14.63454213	6.481967153	10.82206697	5.423225436	6.329472601	2.962330107	4.554487092	4.015857834	8.572199661	7.047343609	14.50916372	8.814316881	3.145561858	5.236915126	5.214556777	5.164442253	7.359329146	0.951679976	0.990736131	1.739212187	3.781058539	0	2.747764855	6.102268475
AT1G05230	medianOfRatiosNorm_Cts	988.9533612	1131.093945	1110.097967	1103.190972	968.1103556	1061.25103	1299.093102	989.068586	1000.261424	1072.978396	972.977375	1020.580917	926.4022536	954.5859647	1004.623422	855.2060556	966.8934337	988.4154495	1030.412833	956.6545732	1081.250489	980.1256222	1130.46398	760.06837	921.188486	851.2042716	965.6573827	924.7951863	854.9263944	836.414907	1060.776439	895.7354903	1083.011813	1015.504534	1097.44289	1097.452241	932.6443516	1145.817945	1151.294652
AT1G05260	medianOfRatiosNorm_Cts	41.67223824	31.83377857	40.28581331	27.82052887	65.02233732	81.28342655	37.87108867	23.00159502	84.35939718	35.92778338	33.51482885	38.1220193	24.09995457	22.70571175	21.31312949	26.52510761	15.12459002	26.1533285	18.07741812	37.97683561	22.71119749	20.03974321	26.10307592	29.5264655	24.16232094	42.56021358	19.58737085	27.26153611	72.00758299	65.70341538	35.11820732	43.10464214	42.82559894	24.76840327	50.43715343	26.46740978	40.07064884	32.05725665	21.35793966
AT1G05270	medianOfRatiosNorm_Cts	1455.47915	1435.504453	1555.480014	1575.069942	1613.818289	1426.569801	2177.013794	1612.986851	1475.825937	1532.27141	1556.344865	1595.678808	1624.336938	1620.620176	1498.700514	1587.847821	1822.513098	1731.530714	1613.409567	1625.770248	1584.846607	1783.537145	1702.723722	1826.830994	1864.525766	1700.473988	1885.284444	1889.434156	1965.152401	2030.548409	2239.302161	2123.692125	1834.838995	1639.668296	1592.248757	1432.075922	1772.124445	1879.471161	1741.180605
AT1G05300	medianOfRatiosNorm_Cts	480.7553339	593.8989315	491.2631123	739.3840558	600.5535322	859.4124088	596.7565488	616.2510666	902.9236577	395.2056172	535.1899231	489.0510475	865.6703681	765.3717001	749.8346464	846.0594667	1409.827856	653.8332125	552.2651236	664.5946231	510.5082217	848.0454965	688.7196185	870.5544989	817.4918586	1210.064254	916.6889556	786.3904646	655.9236196	1027.267685	538.1348827	806.3722078	341.6531115	1329.567887	1195.708379	1068.149037	1503.651098	1379.377957	1905.941854
AT1G05310	medianOfRatiosNorm_Cts	220.5579439	205.9247552	204.7862177	212.9340479	186.9392198	172.6131193	192.7982696	207.0143552	355.9781156	175.7548322	192.7102659	272.3001378	177.3756656	195.8367638	210.224959	132.625538	100.4704909	137.9813538	208.7941793	159.1410254	256.7352759	256.873072	292.1536574	218.114858	178.197117	177.0117974	197.8324456	98.56093823	171.5089704	153.3079692	211.7421324	173.4699013	311.1993523	272.4524359	289.5788292	176.7644867	150.2649331	163.9499697	158.6589804
AT1G05320	medianOfRatiosNorm_Cts	751.1166844	855.5327992	1006.026282	1035.77969	978.0443238	1122.441924	1227.94136	1140.495753	1126.337006	1174.935619	1157.308934	1217.726216	1140.40985	1037.840241	1162.534336	880.8165043	834.0131071	928.8940812	1185.878629	1027.182982	1139.509648	1326.266641	1068.218184	961.9912953	1088.311206	1011.77235	1120.397612	682.5869233	604.8636971	658.0770652	944.0600438	829.501528	995.4572554	838.1627666	845.257123	780.7885884	647.1409787	644.8088194	713.9654116
AT1G05330	medianOfRatiosNorm_Cts	6.098376328	6.963639063	2.23810074	2.140040683	13.54632027	8.219672348	2.295217495	6.708798548	7.416210741	1.942042345	2.094676803	9.802804962	5.783989096	4.730356614	1.937557226	2.743976649	5.401639295	2.705516741	0.903870906	6.329472601	0	3.643589674	2.007928917	7.619733032	3.020290118	9.672775814	7.834948339	6.291123717	10.47383025	2.085822711	0	2.10266547	7.613439812	9.907361307	19.13133406	11.34317562	12.02119465	14.6547459	18.30680543
AT1G05340	medianOfRatiosNorm_Cts	138.2298634	179.0650045	160.0242029	146.5927868	135.4632027	138.821133	187.0602259	178.2623614	92.70263426	113.6094772	133.011977	99.11725017	338.3633621	407.7567401	182.1303792	244.2139217	436.452455	430.1771619	185.2935357	144.6736595	245.8733989	564.7563994	1058.178539	837.2181669	459.0840979	868.6152681	581.7449141	1576.975012	2363.157951	2206.800428	738.5152421	1790.419648	347.3631914	2335.16506	2493.16067	2747.884294	3330.872684	3976.931667	2707.373114
AT1G05350	medianOfRatiosNorm_Cts	1335.544416	1275.340754	1135.836125	1180.232436	1171.30516	1141.621159	1416.149195	1331.217312	1247.777457	1289.516117	1282.989542	1232.975024	1267.65761	1170.290226	1244.880518	1522.90704	1637.777034	1606.175105	1592.620536	1366.261871	1333.048548	1339.019205	1335.27273	1637.290135	1432.624279	1589.237066	1572.865879	1483.656677	1332.7949	1276.523499	1363.412755	1472.917162	1280.961248	947.1437409	946.1314298	1088.944859	1007.776818	933.3241292	983.4822693
AT1G05360	medianOfRatiosNorm_Cts	617.9688013	525.2573465	604.2871997	675.1828353	650.2233732	625.6083954	633.4800287	584.6238735	606.2752281	569.018407	554.0420144	604.506306	640.0947933	620.6227878	612.2680834	492.086479	444.01475	487.8948524	543.2264145	486.4651799	470.0230436	368.9134545	342.3518803	404.7983173	486.266709	429.4712461	422.1078417	358.5940518	356.1102286	409.8641626	368.7411768	396.3524411	487.2601479	288.304214	348.7120435	310.9920649	273.4821783	311.4133503	290.8747973
AT1G05370	medianOfRatiosNorm_Cts	78.26249621	97.49094688	88.40497921	83.46158662	62.31307326	91.32969276	61.97087237	106.382377	98.26479232	121.3776466	78.55038011	66.44123363	55.9118946	64.33284995	89.12763239	75.0020284	55.0967208	54.11033483	77.73289792	92.2294579	78.00802614	37.34679416	42.16650725	56.19553111	80.54106981	56.10209972	43.09221586	34.60118044	22.25688929	20.85822711	37.18398422	35.74531299	78.03775807	11.88883357	29.56660718	17.01476343	20.03532442	22.89804046	11.1874922
AT1G05380	medianOfRatiosNorm_Cts	1240.003187	1693.159098	1813.980649	1804.054295	1673.422098	1662.200408	1235.974621	1326.425313	1749.298709	1521.590177	1582.528325	1742.720882	1657.112876	1833.486224	1699.237687	1805.536635	2090.434407	2155.395004	1955.976641	1808.420743	1614.469908	1992.132654	2023.992348	1908.743125	1496.050372	1758.510643	1776.574536	2210.281466	2390.651755	2422.683078	2081.270228	2164.694102	1996.624591	2129.091945	2374.024635	2171.272866	2454.327241	2346.591187	2183.595069
AT1G05385	medianOfRatiosNorm_Cts	618.9851973	635.6807659	870.6211877	872.0665781	677.3160137	604.602566	722.993511	763.8446347	737.9129687	779.7300015	778.1724323	788.5811992	739.3866062	694.4163509	745.959532	590.8696384	478.5852415	490.6003691	577.573509	638.3725223	621.1018791	502.815375	456.8038286	561.0028445	601.0377335	429.4712461	515.1478533	456.1064695	450.3747009	387.9630242	515.4113368	527.769033	659.5142237	546.8863441	388.7139238	497.2091979	392.6923586	473.5314768	459.7042251
AT1G05400	medianOfRatiosNorm_Cts	28.45908953	23.87533393	30.21435998	25.68048819	31.60808064	24.65901704	18.36173996	21.08479544	29.66484296	19.42042345	21.99410643	11.98120606	24.09995457	21.75964042	23.25068671	27.43976649	25.92786861	33.36803981	21.69290175	24.41368003	24.68608422	31.88140964	35.13875605	25.71659898	25.16908432	22.24738437	16.64926522	35.64970106	39.27686345	56.31721319	25.82221126	38.8993112	20.93695948	66.37932076	55.65478999	49.15376101	62.10950569	62.28267006	65.09086374
AT1G05410	medianOfRatiosNorm_Cts	490.9192944	487.4547344	523.7155731	592.7912691	521.0817866	577.2036582	584.1328525	579.8318745	631.3049393	523.3804119	493.2963871	490.1402481	521.5230169	583.7260062	589.0173967	597.2722506	710.8557312	725.9803256	737.5586593	731.5061906	756.3816206	541.983964	471.8632955	614.3409757	646.3420853	579.3992713	664.0118717	681.5384026	586.5344942	574.6441568	751.942792	722.265589	832.7199794	494.3773292	567.8527791	507.6071089	526.9290322	493.6817524	516.6587309
AT1G05420	medianOfRatiosNorm_Cts	49.80340668	50.7350846	49.23821627	32.10061024	40.63896082	53.88451873	30.98543619	34.50239253	52.84050153	45.6379951	54.46159688	34.85441764	26.99194912	22.70571175	44.5638162	59.45282739	59.41803224	91.08573029	84.96386517	76.85788159	133.3048548	35.52499932	30.11893375	52.3856646	24.16232094	15.4764413	19.58737085	63.95975779	47.13223614	49.0168337	66.10486083	82.00395334	64.7142384	11.88883357	35.65384984	27.41267441	11.01942843	16.48658913	27.46020814
AT1G05430	medianOfRatiosNorm_Cts	1261.347504	1306.179727	1202.979148	1211.263026	1232.715145	1097.782907	2126.519009	1474.018881	1501.782675	1407.9807	1352.113876	1354.965486	1437.32129	1384.102345	1331.101814	1255.826646	1297.473759	1156.157487	1251.861205	1401.526076	1403.157027	1238.820489	1129.460016	1203.917819	1256.440689	1277.773685	1267.302894	977.2212173	1040.836881	1009.538192	1254.959467	1169.082001	1040.186214	1065.04134	985.263704	1056.805862	1032.820974	999.2704858	1062.811759
AT1G05440	medianOfRatiosNorm_Cts	112.8199621	134.2987534	86.16687847	88.81168832	112.8860023	147.0408053	131.975006	114.0495753	127.0026089	95.1600749	74.3610265	78.4224397	70.37186734	81.36213376	93.97152546	122.5642903	62.65901582	65.83424071	79.54063973	152.8115528	100.7192236	35.52499932	25.09911146	64.76773077	53.35845875	71.57854102	56.80337546	61.86271655	22.25688929	26.07278388	45.44709182	38.8993112	112.2982372	1.981472261	11.30487922	9.452646349	16.02825953	4.579608092	5.085223729
AT1G05450	medianOfRatiosNorm_Cts	2.032792109	0.99480558	0	1.070020341	1.806176037	1.826593855	0	1.916799585	0.927026343	2.913063517	1.047338401	3.267601654	3.855992731	8.514641905	1.937557226	0	1.080327859	0.901838914	7.230967249	0.904210372	1.974886738	0.910897418	10.03964458	0.952466629	2.013526745	8.705498233	0	1.048520619	7.85537269	3.128734066	1.032888451	6.307996411	0.951679976	16.84251422	20.00094015	19.85055733	13.02296087	23.81396208	21.35793966
AT1G05460	medianOfRatiosNorm_Cts	665.7394158	818.7249927	863.9068855	844.2460493	797.4267202	793.6550301	728.7315548	712.0910459	839.8858664	826.3390177	805.4032307	845.2196278	768.3065516	712.3917061	795.3672413	610.0774749	409.4442585	388.6925718	548.64964	736.0272425	567.7799371	395.3294796	327.2924135	414.3229836	634.2609248	564.8901075	595.4560737	431.9904952	252.6811548	316.0021407	571.1873131	362.7097936	778.4742207	240.7488798	374.8002263	385.667971	266.4698148	219.8211884	275.6191261
AT1G05470	medianOfRatiosNorm_Cts	617.9688013	610.8106264	627.7872574	638.8021437	527.4034027	607.3424568	487.7337177	582.7070739	640.5752028	574.8445341	560.3260448	576.1870917	535.9829896	543.0449393	525.0780082	490.2571613	346.7852427	375.1649881	553.1689945	592.2577934	509.5207784	268.7147384	212.8404652	381.9391182	388.6106619	302.757883	402.5204709	282.0520466	137.4690221	195.0244234	330.5243042	233.3958672	508.1971074	65.38858463	146.0938237	103.9791098	122.2154789	95.25584832	74.24426645
AT1G05490	medianOfRatiosNorm_Cts	81.31168438	64.66236273	58.19061923	88.81168832	105.6612981	131.5147576	47.05195865	88.17278092	140.9080041	89.33394786	51.31958167	66.44123363	57.83989096	62.4407073	62.97060984	118.9056548	91.82786801	72.1471131	75.92515611	100.3673512	108.6187706	60.11922962	57.22597413	65.7201974	74.50048958	112.2041994	59.74148108	93.31833513	104.7383025	81.34708571	98.1244028	79.90128787	103.7331174	62.41637623	130.440914	69.94958298	120.2119465	89.76031861	67.12495323
AT1G05500	medianOfRatiosNorm_Cts	1833.578483	1879.187741	1987.433457	2043.738852	1888.357046	1786.40879	2734.751646	2164.066732	2012.57419	2201.304998	2226.641442	2134.833081	2016.684198	1826.863724	2013.121958	1789.072775	1993.2049	1915.505853	1968.630833	1963.040717	1983.773728	1674.229455	1726.818869	1695.3906	1848.417552	1777.856195	1849.047808	1519.306378	1495.139269	1537.251338	1813.752119	1911.322912	1814.853715	1399.910153	1468.764692	1390.484278	1372.419723	1405.939684	1427.930823
AT1G05520	medianOfRatiosNorm_Cts	1995.185455	2188.572277	1930.361888	1805.124316	1901.903367	1959.02191	1425.330065	1666.657239	2042.239033	2158.580066	2052.783267	2049.875438	2049.460137	2088.925481	2063.498446	2277.500619	2375.640962	2467.431268	2274.1392	2082.396486	2125.965573	2402.94739	2729.779363	2042.088453	1847.410789	2248.920377	2043.942148	1760.46612	1891.835589	1712.460445	1500.786919	1787.26565	1778.689876	2685.88565	2619.253554	2507.787076	2808.952483	2698.305088	2589.395923
AT1G05540	medianOfRatiosNorm_Cts	167.705349	156.1844761	161.1432532	146.5927868	122.8199705	185.3992763	106.7276135	170.5951631	152.9593465	168.957684	213.6570339	153.5772777	124.3557656	91.76891831	148.2231278	102.4417949	49.69508151	81.16550224	105.752896	101.2715616	117.5057609	59.2083322	66.26165426	50.48073134	101.6831006	88.02225991	102.8336969	46.13490726	28.8030332	39.6306315	53.71019943	47.30997308	62.81087845	29.72208392	39.13227421	45.37270247	24.0423893	39.3846296	37.6306556
AT1G05550	medianOfRatiosNorm_Cts	31.5082777	19.89611161	15.66670518	17.12032546	35.22043271	20.09253241	12.62369622	23.00159502	15.75944782	19.42042345	13.61539922	13.07040662	26.99194912	15.13714116	11.62534336	16.46385989	16.20491788	18.03677828	20.78903084	16.27578669	25.67352759	5.465384511	5.019822292	7.619733032	13.08792384	12.57460856	9.793685423	10.48520619	10.47383025	14.60075897	9.295996055	8.410661881	6.661759835	9.907361307	6.087242655	5.671587809	9.015895988	8.243294566	7.119313221
AT1G05560	medianOfRatiosNorm_Cts	1073.314234	1242.51217	1171.645737	1221.96323	927.4713948	1094.129719	1355.325931	1433.76609	3530.116313	1310.878583	1496.646576	1143.660579	1292.721563	1380.31806	1225.504945	1039.96715	873.9852379	805.34215	1338.632812	1103.136653	1289.60104	542.8948614	501.9822292	598.149043	728.8966818	591.9738798	709.0628247	601.8508356	415.0255238	551.700107	804.6201029	656.0316267	796.5561403	854.0145447	1064.397859	1508.642357	1154.034686	2492.222724	876.692571
AT1G05570	medianOfRatiosNorm_Cts	4788.241814	6045.433512	4465.010975	4075.70748	6354.127297	5165.607422	3339.541456	3647.669611	2908.081637	4424.943483	4024.921477	5317.477092	5737.717184	6671.694968	5448.410919	6062.359076	5640.391751	6234.412411	4052.957143	3995.705632	2667.084539	7734.42998	8175.282585	4911.870406	4934.14729	8161.888232	5793.944296	5960.839722	6366.779565	6420.162303	3938.403662	5532.112852	3698.228388	8203.295162	9256.08726	9076.431024	11021.43196	9098.765358	9080.175491
AT1G05575	medianOfRatiosNorm_Cts	53.8689909	42.77663996	51.47631701	79.18150525	65.92542534	57.53770644	97.54674355	120.7583739	65.81887033	40.78288924	48.17756647	51.19242591	88.68783281	74.7396345	76.53351043	72.25805175	103.7114745	70.34343528	90.38709061	48.82736007	77.02058278	493.7064008	875.4570078	275.2628558	667.4841161	921.8155351	956.8430659	250.596428	316.8333651	270.114041	142.5386062	223.9338726	93.26463769	1160.152009	774.8190294	1227.898761	741.3070035	610.0037979	901.1016449
AT1G05577	medianOfRatiosNorm_Cts	8.131168438	4.974027902	2.23810074	5.350101706	6.321616128	0.913296928	3.442826243	0	2.781079028	1.942042345	2.094676803	1.089200551	3.855992731	2.838213968	0	10.06124771	2.160655718	1.803677828	2.711612718	2.712631115	2.962330107	1.821794837	0	2.857399887	2.013526745	4.836387907	2.938105627	3.145561858	2.618457563	0	5.164442253	5.256663676	1.903359953	14.86104196	5.217636561	12.28844025	5.008831104	4.579608092	6.102268475
AT1G05580	medianOfRatiosNorm_Cts	1.016396055	0.99480558	0	6.420122048	0	0.913296928	0	1.916799585	0	0	0	0	0.963998183	0	0	0.914658883	0	13.52758371	0	0	0	0.910897418	9.035680126	0	14.09468722	7.738220651	0.979368542	1.048520619	2.618457563	8.343290842	2.065776901	1.051332735	0.951679976	12.8795697	10.43527312	4.726323174	27.04768796	16.48658913	27.46020814
AT1G05590	medianOfRatiosNorm_Cts	905.6088848	950.0393293	822.5020218	797.1651542	822.7131847	833.8400949	906.6109106	839.5582183	929.8074217	916.6439868	940.5098845	851.7548311	797.2264971	738.8817031	806.9925846	705.2019988	616.8672074	711.550903	733.9431757	798.4177581	767.2434977	560.2019123	510.0139449	600.0539763	729.9034452	696.4398586	725.7120899	335.5265982	297.1949334	372.3193538	558.7926517	388.993112	591.9449453	386.387091	446.107926	396.065882	308.543996	307.7496638	297.9941105
AT1G05600	medianOfRatiosNorm_Cts	296.787648	251.6858119	314.4531539	263.2250039	253.7677331	315.08744	301.8211006	276.0191403	270.6916921	288.3932882	245.0771859	276.65694	301.7314312	281.9292542	294.5086983	223.1767674	178.2540967	164.1346823	204.2748248	246.8494314	222.174758	197.6647398	159.6303489	188.5883925	215.4473618	194.4227939	212.5229737	196.0733558	167.581284	234.6550549	260.2878895	219.7285416	308.3443124	253.6284495	242.6201001	255.2214514	252.4450877	233.5600127	248.158918
AT1G05610	medianOfRatiosNorm_Cts	22.3607132	33.82338973	48.1191659	26.75050853	35.22043271	34.70528325	43.60913241	36.41919212	19.4675532	20.39144462	17.80475282	32.67601654	26.02795093	25.54392572	24.21946532	40.24499085	47.53442579	27.95700633	36.15483624	41.59367709	27.64841433	20.95064062	15.05946688	25.71659898	39.26377153	34.82199293	22.52547647	46.13490726	36.65840588	30.2444293	59.90753013	38.8993112	38.06719906	8.916625176	8.696060936	8.507381714	11.01942843	24.7298837	17.28976068
AT1G05620	medianOfRatiosNorm_Cts	594.591692	535.2054023	509.1679183	402.3276483	473.2181216	491.353747	487.7337177	515.6190884	508.9374621	654.4682702	568.704752	531.5298691	589.0028897	525.0695841	451.4508336	419.8284273	501.2721265	520.3610533	497.1289983	411.4157191	607.2776719	471.8448627	698.7592631	474.3283813	473.1787852	558.1191645	443.6539497	515.8721448	464.7762175	792.61263	481.3260179	494.1263855	603.3651051	698.4689721	602.6370228	712.7295347	796.4041456	792.2722	639.7211452
AT1G05630	medianOfRatiosNorm_Cts	1527.64327	1817.509795	1655.075497	1743.063136	1801.660597	1581.830279	1482.710502	1497.978876	1332.136854	1256.501397	1112.273382	1608.749214	1652.292885	1668.869813	1519.044865	1896.087864	1530.824576	1331.114237	1416.36571	1538.966052	998.305246	2037.677525	2381.403695	2017.32432	2220.92	2629.060466	2266.258807	1415.502836	1433.605516	1197.262236	1505.951361	1561.229112	1660.681559	1256.253414	1141.792801	1119.193328	1006.775052	925.9967563	836.0107811
AT1G05640	medianOfRatiosNorm_Cts	127.0495068	136.2883645	128.6907925	151.9428885	126.4323226	136.9945391	135.4178322	144.7183687	139.0539514	154.3923664	101.5918249	126.347264	106.0398001	121.0971293	137.566563	149.0893979	89.66721229	103.7114751	132.8690232	133.823135	115.5308742	84.71345991	86.34094343	102.8663959	87.58841342	74.48037377	66.59706088	107.9976238	49.7506937	92.81911062	93.992849	105.1332735	161.785596	50.52754267	71.30769967	53.88008419	59.10420703	37.55278636	34.57952136
AT1G05670	medianOfRatiosNorm_Cts	327.2795296	404.8858712	383.8342768	420.5179941	359.4290313	402.7639451	333.9541456	288.4783376	334.6565097	361.2198761	368.6631173	387.7553963	399.0952477	387.8892423	400.1055672	366.7782121	334.9016363	389.5944108	413.0690041	444.8715028	318.9442082	275.0910204	234.9276833	266.6906561	273.8396374	301.7906054	298.7074054	197.1218765	212.0950626	205.453537	234.4656783	271.2438457	298.8275126	293.2578947	337.4071643	324.2257698	337.5952164	359.9571961	361.0508848
AT1G05675	medianOfRatiosNorm_Cts	79.27889227	83.56366876	63.78587108	119.8422782	129.1415866	68.49726957	214.6028358	230.97435	241.0268491	39.81186807	62.84030409	49.01402481	145.5637256	110.6903448	129.8163341	207.6275664	264.6803254	101.0059583	201.5632121	140.1526076	140.2169584	615.7666549	664.6244715	686.7284395	597.01068	425.6021358	701.2278763	377.467423	248.7534685	278.4573319	356.3465154	238.6525309	144.6553564	335.8595483	246.0985245	248.604599	321.5669569	403.9214338	459.7042251
AT1G05680	medianOfRatiosNorm_Cts	36.59025797	53.71950134	21.26195703	5.350101706	45.15440092	70.32386342	34.42826243	91.0479803	1616.733942	28.159614	45.03555126	50.10322536	102.1838074	105.9599882	55.22038094	54.87953298	64.81967153	38.77907329	75.92515611	8.137893344	59.24660214	56.47563994	91.36076572	85.72199661	28.18937444	72.54581861	52.88590129	159.3751342	89.02755715	263.8565729	205.5448017	116.6979336	52.3423987	317.0355618	167.8339761	392.2848235	1017.79448	1297.860933	620.397295
AT1G05690	medianOfRatiosNorm_Cts	237.8366768	214.8780054	207.0243184	211.8640276	270.0233175	286.7752353	348.8730593	256.8511444	248.4430598	213.6246579	242.9825091	242.8917229	240.0355475	227.0571175	223.7878596	193.9076832	249.5557354	261.533285	240.429661	226.0525929	219.2124279	177.6249966	156.6184555	173.3489265	238.6029193	228.2775092	248.7596098	210.7526445	238.2796383	257.5991048	242.7287859	233.3958672	170.3507158	240.7488798	252.1857671	209.8487489	269.4751134	274.7764855	352.9145268
AT1G05710	medianOfRatiosNorm_Cts	365.9025797	394.9378154	302.1435998	318.8660617	418.1297525	424.6830713	277.7213169	391.0271154	383.7889059	350.5386432	369.7104557	288.6381461	269.9194912	312.2035365	294.5086983	437.206946	570.4131095	519.4592143	375.106426	331.8452064	393.9899042	613.0339626	580.291457	533.3813123	502.374923	675.1597518	412.3141563	628.063851	726.6219738	786.3551619	433.8131492	674.955616	483.453428	957.0511022	770.4709989	941.4835763	1022.803312	956.2221697	914.3232266
AT1G05720	medianOfRatiosNorm_Cts	915.7728453	863.4912438	903.0736484	817.4955407	909.4096344	865.8054873	905.4633019	989.068586	798.169681	909.8468386	921.6577933	857.2008339	946.6462155	1010.404173	819.5867066	1086.614753	1053.319662	922.5812088	850.5425226	915.0608961	851.176184	1137.710876	1151.547234	1033.426293	1004.749846	1045.627066	910.8127444	833.5738925	823.5049036	879.1742725	842.8369756	872.6061702	848.898539	1107.642994	1175.707439	1102.178564	1068.884558	951.6425616	1152.311697
AT1G05730	medianOfRatiosNorm_Cts	63.01655539	54.71430692	43.64296442	73.83140355	66.82851336	86.76320812	64.26608987	53.67038839	97.33776598	67.97148207	72.2663497	47.92482426	60.73188551	51.08785143	47.47015204	59.45282739	54.01639295	48.69930134	41.57806168	66.9115675	46.40983834	32.79230706	51.20218738	37.14619853	46.31111514	48.36387907	41.13347878	59.76567531	28.8030332	33.37316337	23.75643436	34.69398026	32.3571192	28.73134779	23.47936453	44.42743784	46.08124616	24.7298837	33.56247661
AT1G05750	medianOfRatiosNorm_Cts	312.0335888	344.2027308	292.0721465	328.4962448	309.7591903	253.8965459	316.7400143	266.4351423	304.0646404	293.2483941	319.4382124	242.8917229	314.2634076	332.0710343	343.9164076	311.8986791	348.9458984	361.6374044	320.8741717	320.9946819	296.2330107	265.0711488	280.1060839	283.8350555	222.4947054	236.9830074	223.2960277	365.9336962	314.2149076	359.8044176	277.8469932	325.9131479	324.522872	320.0077702	327.8414973	290.1962429	286.5051392	320.5725665	323.4202292
AT1G05760	medianOfRatiosNorm_Cts	129.082299	85.55327992	127.5717422	117.7022375	124.6261465	144.3009146	129.6797885	151.4271672	102.899924	144.6821547	124.6332698	119.8120606	75.19185825	76.63177715	149.1919064	107.0150893	71.30163869	118.1408977	139.1961195	109.409455	161.9407125	131.1692283	85.33697897	110.486129	97.65604715	102.5314236	100.8749599	87.02721141	144.015166	104.2911355	130.1439448	110.3899372	110.3948773	56.47195945	67.8292753	37.81058539	57.10067459	56.78714035	31.52838712
AT1G05770	medianOfRatiosNorm_Cts	36.59025797	36.80780648	32.45246072	38.52073229	22.57720046	25.57231397	33.28065368	42.16959087	25.02971125	25.24655048	24.08878323	37.03281875	24.09995457	26.48999704	36.81358729	34.75703755	35.65081934	29.76068415	33.44322352	46.11472895	46.40983834	44.6339735	28.11100484	22.8591991	32.21642793	41.592936	36.23663607	29.35857734	43.20454979	50.05974505	54.74308788	33.64264752	52.3423987	28.73134779	18.26172797	19.85055733	23.04062308	15.57066751	14.23862644
AT1G05780	medianOfRatiosNorm_Cts	172.7873293	153.2000594	158.9051525	159.4330308	158.0404032	168.9599316	185.9126171	182.0959606	168.7187944	228.1899755	182.2368819	204.7697037	217.8635893	223.2728322	191.8181654	153.6626923	139.3622938	164.1346823	156.3696667	169.9915499	167.8653727	235.011534	249.9871502	263.8332562	191.2850408	207.96468	224.2753962	193.9763146	221.2596641	187.724044	166.2950405	212.3692125	200.804475	214.9897404	173.0516126	197.5603087	199.351478	192.3435399	206.4600834
AT1G05783	medianOfRatiosNorm_Cts	13.21314871	13.92727813	17.90480592	8.56016273	4.515440092	19.17923548	16.06652247	12.4591973	5.562158056	10.6812329	13.61539922	19.60560992	13.49597456	17.97535513	12.59412197	12.80522436	15.12459002	18.03677828	9.038709061	12.6589452	8.88699032	23.68333288	24.095147	18.09686595	20.13526745	23.21466195	15.66989668	50.32898973	57.60606639	76.13252894	20.65776901	38.8993112	20.93695948	82.23109885	109.5703678	101.1433159	130.2296087	84.2647889	102.7215193
AT1G05785	medianOfRatiosNorm_Cts	311.0171927	312.3689523	277.5244917	238.6145361	232.0936207	224.6710442	262.8024032	307.6463334	228.0484803	215.5667003	205.2783267	267.9433356	233.2875602	263.0078277	258.6638897	292.6908425	301.4114726	354.4226931	299.1812699	222.4357514	315.9818781	301.5070455	314.2408755	262.8807896	258.7381868	262.1322246	237.9865558	308.2650621	377.0578891	362.9331516	263.3865549	296.4758313	221.7414345	411.1554942	349.5816496	375.27006	413.7294492	449.7175147	439.3633302
AT1G05790	medianOfRatiosNorm_Cts	927.969598	955.0133572	988.1214765	1121.381318	1118.022967	1039.331904	962.8437393	944.9821955	953.9101066	917.6150079	899.6636869	954.139683	1088.353948	1114.472018	1037.561894	1117.713155	1199.163923	1131.807837	1147.01218	1019.949299	929.1842102	1236.998694	1149.539305	1132.482822	1018.844533	1152.027599	1171.324777	1298.068527	1385.164051	1235.849956	1291.110563	1263.701948	1305.704928	1280.031081	1278.320958	1128.645974	1301.294321	1375.714271	1270.288888
AT1G05800	medianOfRatiosNorm_Cts	0	0	0	1.070020341	0.903088018	0	0	1.916799585	0	2.913063517	1.047338401	1.089200551	1.927996365	1.892142646	2.906335839	0	9.72295073	18.03677828	5.423225436	0	7.899546951	6.376281929	30.11893375	2.857399887	7.047343609	4.836387907	1.958737085	23.06745363	32.73071954	65.70341538	9.295996055	8.410661881	6.661759835	26.74987553	10.43527312	30.24846832	58.10244081	47.62792416	37.6306556
AT1G05805	medianOfRatiosNorm_Cts	2016.529773	2129.878748	2512.26808	2592.659287	2528.646451	2388.271466	1997.98683	1938.84278	1562.966414	1764.34547	1837.031556	2118.495072	2260.575739	2377.477234	2310.536992	2496.104092	3002.23112	2622.547561	1995.746961	1905.171253	1978.836511	3324.775577	3410.467265	3454.596464	3052.506546	2867.978029	3203.514502	4363.942818	4074.319968	4120.542765	3305.243042	3953.011084	2573.342656	2818.644292	2309.673785	2825.395994	2224.922777	2320.945381	3009.435403
AT1G05810	medianOfRatiosNorm_Cts	322.1975493	268.5975067	423.0010398	373.4370991	294.406694	276.7289691	366.0871905	355.5663231	371.7375634	240.8132508	291.1600756	319.1357615	313.2994094	344.3699615	309.0403775	496.6597734	644.9557318	491.502208	499.8406111	408.703088	423.6132053	797.0352411	849.3539318	1156.294488	656.409719	591.9738798	804.0615733	789.5360264	769.8265236	727.952126	943.0271553	940.9427979	896.4825378	494.3773292	348.7120435	304.3752124	291.5139703	305.9178206	300.0282
AT1G05820	medianOfRatiosNorm_Cts	110.78717	103.4597804	134.2860444	123.0523392	122.8199705	108.6823344	96.3991348	115.9663749	112.1701875	101.9572231	97.40247134	98.02804962	91.57982736	96.49927492	99.78419714	94.20986494	115.5950809	118.1408977	123.8303141	148.2905009	102.6941104	90.17884442	83.32905005	128.5829949	88.5951768	88.98953749	107.7305397	110.094665	104.7383025	103.2482242	118.7821718	115.6466009	129.4284768	64.39784849	64.35085092	59.551672	60.10597325	72.35780786	65.09086374
AT1G05830	medianOfRatiosNorm_Cts	1553.053172	1960.761799	1881.123672	2034.108669	1874.810726	1888.698046	1513.695938	1587.110057	1925.433714	1672.098459	1704.019579	1997.593811	2089.94806	2112.577264	2039.27898	1832.976401	1844.119655	1917.309531	1936.995352	1834.642844	1636.193662	1768.962787	1655.537392	1890.646259	1810.160544	1933.587885	1946.005294	2011.062548	1969.080088	1967.973727	2000.704929	1987.018869	2016.60987	1995.342567	2153.144688	2166.546543	1966.467092	1959.156342	1927.299793
AT1G05835	medianOfRatiosNorm_Cts	487.8701063	409.8598991	447.6201479	540.3602723	423.5482806	505.0532009	441.8293678	521.3694872	572.9022798	407.8288924	378.0891629	445.4830255	365.3553113	371.8060299	434.0128186	387.8153664	209.5836046	277.7663854	292.8541736	398.7567739	459.1611665	224.0807649	150.5946688	387.653918	395.6580055	266.9686125	336.9027786	380.6129849	119.1398191	226.3117641	468.9313565	372.1717882	767.054061	27.74061166	45.21951687	35.92005612	39.06888261	10.99105942	12.20453695
AT1G05840	medianOfRatiosNorm_Cts	1068.232254	1114.18225	1093.312211	1097.84087	1192.979272	1080.430265	1031.700264	1009.194982	888.0912363	929.267262	889.1903028	1109.895362	1164.509805	1319.769495	1086.000825	1039.96715	1069.52458	989.3172884	948.1605805	921.3903687	964.7321714	2073.202524	1900.50472	1930.649857	1644.044588	1787.52897	1728.585477	2367.559559	2639.405224	2151.526126	2155.638196	2336.061337	1912.876753	2413.433214	2243.583721	1923.613532	2116.732025	2150.58396	1853.055527
AT1G05850	medianOfRatiosNorm_Cts	28308.66292	27748.11206	29508.2392	24810.56165	21313.78032	21951.09165	22046.71165	25057.36258	23636.39066	28296.52799	28631.08988	26482.82221	22934.48077	21651.78829	23550.0393	26880.90991	28357.52597	25854.81982	31019.04175	26042.16291	29081.19466	35042.22369	33355.71517	36104.20004	32511.40959	30496.32759	33370.02434	25383.63568	27110.20038	24137.14041	34217.52859	33184.26645	34038.73772	20444.83079	16777.31036	18837.23364	14346.29405	14982.64584	13460.58721
AT1G05860	medianOfRatiosNorm_Cts	460.4274128	413.8391215	484.5488101	496.4894383	473.2181216	430.1628529	384.4489305	457.1567011	457.9510133	433.0754429	401.1306078	413.8962095	441.5111677	414.3792394	478.5766348	494.8304557	365.1508163	415.7477393	475.4360966	489.177811	445.3369594	377.1115312	452.7879708	452.4216488	347.3333636	371.4345913	414.2728934	366.9822168	318.1425939	299.315559	463.7669143	396.3524411	464.4198285	306.1374644	345.2336192	301.5394185	316.5581258	301.3382125	343.7611241
AT1G05870	medianOfRatiosNorm_Cts	881.2153794	791.865242	886.2878929	746.8741982	921.1497787	949.8288047	1004.157654	1019.737379	1025.291135	1049.673887	1108.084029	1175.247395	688.2947025	759.6952722	760.4912112	661.2983724	562.8508145	624.9743673	753.8283357	782.1419714	937.0837571	366.1807622	339.339987	422.8951833	611.1053672	462.3586839	472.0556374	307.2165415	301.1226198	357.7185949	527.8059982	419.4817613	728.986862	236.7859352	372.1914081	268.4551563	260.4592174	232.6440911	233.9202916
AT1G05880	medianOfRatiosNorm_Cts	97.57402125	102.4649748	85.0478281	33.17063058	85.79336174	94.98288047	92.95630856	83.38078196	5.562158056	26.21757166	9.426045613	30.49761544	33.7399364	22.70571175	31.96969423	53.05021521	35.65081934	42.38642895	3.615483624	10.85052446	0	18.21794837	11.04360904	16.19193269	53.35845875	57.0693773	36.23663607	37.7467423	36.65840588	11.47202491	6.197330703	18.92398923	1.903359953	4.953680653	74.78612405	22.68635124	48.0847786	5.495529711	2.034089492
AT1G05890	medianOfRatiosNorm_Cts	2038.890486	2163.702137	2365.672482	2522.037944	2554.836004	2326.167275	2847.217303	2494.71466	2482.576546	2282.870776	2258.061594	2614.081323	3043.342263	3154.20179	2692.235765	2401.894227	2619.795058	2523.345281	2546.204342	2353.659597	2574.264863	4082.642229	3781.934115	3583.179458	3225.669846	3631.160041	3237.792401	4178.354668	4499.819322	4303.052252	4275.125297	4209.536271	3873.337504	5795.806365	5665.4837	4712.144205	5534.75837	5253.726404	4990.638568
AT1G05894	medianOfRatiosNorm_Cts	13.21314871	18.90130603	11.1905037	18.1903458	19.8679364	8.219672348	12.62369622	9.583997926	14.83242148	17.4783811	8.378707212	23.96241213	22.1719582	10.40678455	11.62534336	13.71988324	16.20491788	19.8404561	7.230967249	20.79683855	12.8367638	19.12884579	22.08721809	9.52466629	13.08792384	16.44371888	16.64926522	19.92189177	19.63843172	11.47202491	22.72354591	16.82132376	16.1785596	14.86104196	18.26172797	5.671587809	25.04415552	18.31843237	10.17044746
AT1G05900	medianOfRatiosNorm_Cts	726.7231791	617.7742655	830.3353744	785.3949305	773.9464317	750.7300745	794.1452534	740.8430397	604.4211754	672.9176725	688.1013298	811.4544107	696.0066879	671.7106392	720.7712881	653.0664424	704.373764	701.6306749	680.6147923	647.4146261	687.2605848	572.9544762	572.2597413	502.9023801	634.2609248	628.7304279	663.0325032	530.5514334	684.7266528	604.8885861	563.957094	570.8736752	509.1487874	697.478236	578.2880522	591.7356614	606.0685636	603.5923466	676.334756
AT1G05910	medianOfRatiosNorm_Cts	1534.758043	1820.494212	1669.623152	1756.9734	1867.586022	1847.599684	1509.105503	1474.977281	1641.763653	1823.577762	1643.273952	1661.030841	1770.864662	1770.099445	1816.459899	1697.606887	1630.214739	1870.413907	1657.699242	1742.413386	1369.583953	1539.416637	1542.089408	1217.252352	1497.057135	1792.365358	1556.216614	1299.117047	1235.91197	1244.193247	1054.579108	1120.720696	1273.347808	1396.937944	1459.199025	1664.611022	1574.776499	1522.26173	1553.027327
AT1G05940	medianOfRatiosNorm_Cts	2276.727163	2249.255417	1966.1715	1814.754499	1900.097191	1702.385473	1401.230281	1784.540414	2032.968769	2165.377215	2255.966917	1919.171371	2015.7202	2020.808345	2034.435087	1670.16712	1668.026214	1671.107507	1711.027625	1509.12711	1689.515604	1836.369196	1950.702943	1672.531401	1547.395304	1646.306444	1655.132837	1691.263759	1872.197158	1911.656514	1620.601979	1745.21234	1548.383322	2188.536113	2065.314472	1968.986234	2006.53774	2013.195717	1997.475881
AT1G05950	medianOfRatiosNorm_Cts	215.4759636	252.6806174	236.119628	262.1549836	287.1819898	312.3475492	296.0830569	246.3087467	242.8809018	234.0161026	253.4558932	224.3753136	200.511622	199.6210491	223.7878596	186.5904121	109.1131138	150.6070986	134.676765	243.23259	125.4053079	81.06987024	50.19822292	116.2009287	157.0550861	127.6806407	142.9878072	97.51241761	65.46143908	73.00379487	104.3217335	99.87660984	176.0607956	26.74987553	73.91651795	52.93481955	73.12893412	37.55278636	51.86928204
AT1G05960	medianOfRatiosNorm_Cts	1627.250084	1597.657762	1763.623383	1914.266391	1720.382675	1622.92864	1366.802018	1515.230072	1909.674266	1651.707014	1616.043153	1983.434204	1906.788405	2011.347632	1895.899746	2166.826894	2492.316371	2500.799308	2244.31146	2134.840687	2026.233793	2446.670466	2572.156943	1859.21486	1683.308359	1777.856195	1766.78085	2227.057796	2516.337718	2129.624988	2091.599112	2338.164003	2250.723144	2251.943225	2229.670024	2393.410055	2249.966932	2374.984757	2505.998254
AT1G05970	medianOfRatiosNorm_Cts	257.1482018	244.7221728	275.286391	292.1155532	229.3843567	300.4746892	366.0871905	325.8559295	301.2835614	269.9438859	273.3553228	255.9621296	265.0995003	280.0371115	267.3828972	215.8594964	221.4672111	202.0119167	270.2574009	254.9873248	278.45903	259.6057642	271.0704038	380.9866516	362.4348142	288.2487193	316.3360392	336.5751188	318.1425939	259.6849275	413.1553802	346.9398026	450.1446289	246.6932965	241.750494	214.5750721	231.407997	204.2505209	205.4430387
AT1G06000	medianOfRatiosNorm_Cts	2976.007648	3094.840161	2064.647932	1613.590675	2084.327146	2372.745418	2167.832924	2501.423459	1812.3365	2720.801325	2408.878323	1952.936589	1759.296684	1766.31516	2012.153179	2121.09395	3638.544229	5480.475079	2894.194641	1761.401804	4398.072765	1074.858954	1089.301437	1173.438887	1465.847471	2489.772495	1560.134088	2173.583244	1763.531169	2189.070935	1401.629627	1649.541061	1110.610533	2006.240665	1894.871678	3499.369678	1969.47239	2171.650157	3164.026204
AT1G06010	medianOfRatiosNorm_Cts	357.7714113	333.2598694	299.9054991	361.6668753	315.1777184	316.0007369	408.5487142	411.153511	435.702381	389.3794901	407.4146382	369.2389869	342.2193549	323.5563924	333.2598429	346.6557166	320.8573741	352.6190153	428.4348095	384.2894079	475.9477038	241.3878159	245.9712923	320.981254	306.0560653	279.543221	323.191619	401.5833972	243.5165534	326.4312542	403.8593842	298.5784968	481.5500681	233.8137268	204.357432	200.3961026	207.3656077	208.830129	261.3804997
AT1G06020	medianOfRatiosNorm_Cts	21.34431715	16.91169487	19.02385629	23.54044751	14.44940829	15.52604777	17.21413121	12.4591973	9.270263426	12.62327524	14.66273762	11.98120606	11.56797819	11.35285587	13.56290058	19.20783654	29.16885219	17.13493936	13.55806359	21.70104892	21.72375412	30.05961481	9.035680126	19.04933258	21.14203083	16.44371888	19.58737085	37.7467423	28.8030332	35.45898608	16.52621521	31.53998205	16.1785596	12.8795697	17.39212187	22.68635124	11.01942843	13.73882428	22.37498441
AT1G06030	medianOfRatiosNorm_Cts	3.049188164	6.963639063	5.595251849	5.350101706	8.127792165	7.306375421	1.147608748	5.750398756	3.708105371	3.88408469	2.094676803	5.446002757	1.927996365	4.730356614	9.68778613	1.829317766	1.080327859	8.116550224	2.711612718	4.521051858	2.962330107	6.376281929	4.015857834	2.857399887	3.020290118	11.60733098	4.896842712	7.339644336	2.618457563	5.214556777	3.098665352	4.205330941	5.710079859	2.972208392	6.087242655	2.835793905	11.01942843	3.663686474	7.119313221
AT1G06040	medianOfRatiosNorm_Cts	12841.14776	12039.13713	11663.862	10888.52699	10919.23723	11671.02144	9731.72218	10868.25365	9894.152155	9742.255423	10935.26025	10148.08154	9297.762473	9015.113635	9759.475747	10331.98674	9650.568764	9945.479541	9926.31029	9886.636203	9324.427733	7417.437678	7157.262624	7805.464025	8752.800762	7871.704958	8642.927386	8195.237162	7200.758299	7985.572248	8140.193878	7876.584852	7548.725573	7396.835952	7635.141502	6136.65801	6216.961167	6430.685683	7982.78421
AT1G06050	medianOfRatiosNorm_Cts	359.8042034	323.3118136	360.3342191	328.4962448	369.3629995	307.7810646	455.6006728	377.6095183	242.8809018	281.59614	284.8760452	295.1733494	358.607324	342.4778189	309.0403775	310.9840202	386.7573735	360.7355655	249.4683701	294.7725811	242.9110688	495.5281956	457.8077931	399.0835176	445.9961741	544.5772783	541.5908039	471.8342787	573.4422063	516.2411209	425.5500416	443.6624142	252.1951938	513.2013157	540.0253841	505.7165797	541.9555255	619.1630141	597.0052658
AT1G06060	medianOfRatiosNorm_Cts	855.8054781	803.802909	819.1448707	905.2372087	798.3298082	766.2561222	743.6504685	825.1822214	762.94268	675.830736	634.6870713	814.7220124	776.0185371	808.890981	802.1486915	728.0684708	779.9967141	762.9557211	835.1767172	725.176718	814.6407794	1052.997416	934.6909108	1103.908823	950.3846238	1014.674183	1005.811493	1075.782156	1135.101354	939.6631311	1053.54622	1002.971429	943.1148567	915.4401848	932.2177323	848.8476421	830.4641971	878.3688321	766.8517384
AT1G06070	medianOfRatiosNorm_Cts	825.3135964	895.3250224	869.5021373	874.2066188	818.1977446	846.6262519	616.2658975	689.0894509	742.5481005	756.4254933	703.8114058	742.834776	830.9664335	798.4841964	841.8686147	846.0594667	868.5835986	970.3786712	780.9444628	810.172493	747.4946303	979.2147248	1034.083392	925.7975634	802.390408	916.0118696	832.463261	891.2425265	951.8093242	903.1612337	807.7187683	792.7048823	843.1884591	1103.68005	1007.873462	932.9761946	980.7291302	958.9699346	1039.41973
AT1G06080	medianOfRatiosNorm_Cts	536.6571169	307.3949244	196.9528651	286.7654515	162.5558433	481.3074808	473.9624128	218.5151527	255.8592706	177.6968746	222.0357411	404.0934045	126.2837619	144.7489124	177.2864862	159.1506456	56.17704866	39.68091221	54.23225436	217.0104892	56.28427203	40.07948641	40.15857834	159.061927	127.8589483	207.96468	238.9659243	110.094665	43.20454979	78.21835165	158.0319329	60.97729864	504.3903875	0	13.9136975	8.507381714	24.0423893	2.747764855	1.017044746
AT1G06090	medianOfRatiosNorm_Cts	67.08213961	53.71950134	60.42871997	82.39156628	74.95630552	88.58980197	87.21826482	87.21438113	89.92155524	74.76863028	37.70418245	64.26283253	55.9118946	38.78892423	54.25160233	41.15964973	48.61475365	40.58275112	81.34838155	100.3673512	88.8699032	55.56474252	51.20218738	40.00359842	51.34493201	54.16754456	49.94779566	57.66863407	106.0475313	95.94784469	66.10486083	90.41461522	121.815037	38.6387091	34.78424374	31.19373295	36.06358395	94.3399267	34.57952136
AT1G06100	medianOfRatiosNorm_Cts	115.8691502	149.2208371	118.6193392	93.09176969	47.86366497	85.84991119	128.5321797	92.00638009	28.73781662	95.1600749	128.8226234	81.69004135	95.43582009	87.98463302	147.2543492	54.87953298	46.45409793	79.36182441	56.94386708	54.2526223	89.85734657	43.72307608	30.11893375	41.90853168	83.56135993	37.72382568	68.55579796	66.05679902	17.01997416	16.68658168	67.13774928	36.79664573	113.2499172	0	0.869606094	1.89052927	1.001766221	0	0
AT1G06110	medianOfRatiosNorm_Cts	1292.855782	1161.932918	1291.384127	1412.42685	1285.09425	1255.783275	1332.373756	1274.671724	1414.642199	1271.066715	1404.480796	1490.026354	1433.465298	1554.395183	1298.163341	1086.614753	983.0983516	959.5566043	1119.896053	1126.646123	1180.982269	1302.583308	1284.070542	1407.745678	1325.907362	1304.857457	1218.334467	1421.79396	1440.15166	1587.311083	1685.673951	1498.149148	1652.116439	1990.388887	1757.473915	1647.596259	1664.935459	1604.694676	1512.345537
AT1G06130	medianOfRatiosNorm_Cts	1274.560653	1119.156278	1085.478859	1097.84087	1337.473355	1116.962142	1185.479836	1145.287752	1164.345086	1159.39928	1256.806082	1312.486664	1316.821518	1349.097706	1117.970519	1093.932024	1099.77376	1136.317031	996.9696094	1071.48929	1130.622657	1626.862789	1630.438281	1364.884679	1419.536355	1606.648063	1411.27007	1401.872068	1580.239139	1514.307288	1308.669667	1458.198504	1167.711331	2165.749182	1889.654041	2104.159077	2044.604857	1762.233194	1991.373612
AT1G06140	medianOfRatiosNorm_Cts	52.85259485	49.74027902	50.35726664	49.2209357	53.28219308	62.10419107	42.46152366	45.04479025	78.79723912	54.37718566	56.55627368	51.19242591	62.65988188	80.41606244	58.12671678	69.5140751	54.01639295	47.79746243	59.6554798	60.5820949	54.30938529	52.83205027	51.20218738	45.71839819	51.34493201	58.03665488	58.76211254	49.28046911	43.20454979	52.14556777	49.57864562	31.53998205	35.21215913	66.37932076	69.56848749	82.23802323	77.13599901	68.69412139	68.14199797
AT1G06143	medianOfRatiosNorm_Cts	158.5577845	164.1429208	164.5004044	156.2229698	149.009523	128.7748668	160.6652247	125.5503728	156.6674519	156.3344088	143.485361	135.0608684	177.3756656	164.6164102	154.0357995	144.5161035	156.6475395	137.0795149	138.2922486	151.9073424	116.5183175	100.198716	108.4281615	120.0107953	120.8116047	108.3350891	117.5242251	87.02721141	74.62604055	105.3340469	90.89418365	79.90128787	118.9599971	76.28668206	86.96060936	99.25278666	85.15012877	97.08769156	104.7556088
AT1G06150	medianOfRatiosNorm_Cts	1805.119393	2175.639804	2256.005545	2485.657253	2237.852109	2333.47365	1662.885075	1944.593179	2163.679484	1994.477488	2020.315776	2101.067864	2061.028115	2061.489412	2227.222031	2273.841983	1801.986869	1629.622917	2226.234042	2404.295378	2045.98266	1144.087158	940.7146976	1391.553745	1524.239746	1233.278916	1497.454501	1416.551357	988.4677301	1169.103629	1544.168234	1471.865829	2157.458507	964.9769913	1110.486981	1094.616447	1047.847467	867.3777727	968.2265981
AT1G06148	medianOfRatiosNorm_Cts	17.27873293	5.968833483	10.07145333	8.56016273	9.933968201	12.78615699	11.47608748	5.750398756	7.416210741	3.88408469	6.284030409	10.89200551	5.783989096	12.2989272	3.875114452	21.95181319	23.7672129	17.13493936	23.50064356	7.233682973	8.88699032	3.643589674	10.03964458	6.667266403	4.027053491	6.77094307	6.855579796	22.01893301	19.63843172	22.94404982	12.39466141	18.92398923	8.565119788	12.8795697	6.087242655	8.507381714	7.012363546	6.411451329	9.153402713
AT1G06160	medianOfRatiosNorm_Cts	83.34447649	61.67794599	101.8335837	166.9231732	163.4589313	108.6823344	170.9937034	49.83678921	70.45400204	43.69595276	45.03555126	25.05161268	58.80388915	56.76427937	61.03305262	208.5422253	245.234424	97.39860269	101.2335415	121.1641898	52.33449855	1066.660877	1200.741492	699.1105057	387.6038985	444.9476874	454.4270036	322.9443508	252.6811548	314.9592293	616.634405	268.0898475	303.5859125	1056.124715	1056.571404	1057.751126	733.2928737	1010.261545	1361.822915
AT1G06170	medianOfRatiosNorm_Cts	35.57386192	20.89091719	34.69056146	24.61046785	52.37910506	74.89034806	6.885652486	30.66879336	41.71618542	22.33348697	18.85209123	27.23001378	11.56797819	17.97535513	22.2819081	41.15964973	12.96393431	29.76068415	15.3658054	46.11472895	11.84932043	16.39615353	10.03964458	20.00179921	18.12174071	20.31282921	24.48421356	32.5041392	26.18457563	14.60075897	20.65776901	14.71865829	35.21215913	0.990736131	6.956848749	10.39791098	14.02472709	5.495529711	3.051134238
AT1G06180	medianOfRatiosNorm_Cts	125.0167147	171.1065598	167.8575555	138.032624	140.8817309	141.5610238	153.7795722	176.3455618	184.4782422	155.3633876	128.8226234	88.22524466	164.8436892	158.9399822	185.0367151	143.6014446	145.844261	195.6990443	172.6393431	138.3441869	208.3505508	119.3275618	113.4479838	140.0125945	136.9198187	95.76048056	130.2560161	156.2295723	86.40909959	167.9087282	175.5910366	91.46594796	193.1910352	148.6104196	156.5290968	186.2171331	195.3444131	209.7460506	173.9146515
AT1G06190	medianOfRatiosNorm_Cts	3538.074667	3424.120808	3780.152149	4011.506259	3319.751555	3458.655465	3643.657774	3508.701641	3722.937792	3585.010169	4005.022047	3107.489173	3774.052885	3485.326753	3709.453309	2751.29392	2831.539318	2669.443185	3150.893979	3739.814097	3303.985512	1487.495484	1494.903079	2093.521651	2566.239837	2005.166426	2515.997785	2358.122873	1785.788058	2007.604359	2679.312641	2359.190658	2923.560888	1615.890629	1451.37257	1644.760465	1408.483307	1464.558668	1702.532905
AT1G06200	medianOfRatiosNorm_Cts	1209.511305	963.9666074	1149.26473	1165.252152	1085.511798	1098.696204	1683.542033	1311.090916	1267.24501	1440.024399	1430.664256	1418.139118	1227.169687	1199.618437	1210.004488	1253.997329	1430.354085	1277.003902	1271.746365	1241.48084	1340.948095	1337.19741	1508.958581	1405.840744	1392.353744	1404.487048	1301.580793	1485.753718	1571.074538	1503.878174	1461.537157	1443.479845	1427.519965	1977.509317	1743.560218	1501.08024	1798.170366	2015.943482	1872.379377
AT1G06210	medianOfRatiosNorm_Cts	1136.330789	1090.306916	1095.550312	1211.263026	1199.300888	1188.199303	1821.255083	1313.966116	1183.81264	1302.139392	1315.457032	1270.007843	1165.473803	1156.099156	1193.535251	1306.132885	1542.708183	1518.696731	1327.786361	1292.116621	1399.207254	1109.473056	1169.618594	1113.433489	1231.271605	1217.802475	1171.324777	1211.041315	1208.418165	1386.029191	1236.367475	1229.007967	1044.944614	1411.798986	1396.587386	1424.513805	1359.396762	1418.762587	1684.226099
AT1G06220	medianOfRatiosNorm_Cts	3555.353399	4139.38602	3715.247228	3792.152089	3615.964425	3987.454386	2659.009468	3004.58335	3562.562235	4009.346421	3826.974519	3368.897305	3676.689069	3620.614952	3736.57911	3316.55311	2966.580301	3157.338037	2990.908828	3721.72989	2934.681692	2353.758929	2291.046894	2352.592574	2687.051442	2730.624612	2819.602033	2210.281466	1764.840398	1977.35993	2150.473754	2126.846123	2751.306812	2428.294256	2699.257314	2719.526354	2507.420851	2545.346178	2687.032219
AT1G06230	medianOfRatiosNorm_Cts	2264.53041	2623.302316	2752.86391	2968.236427	2974.771932	3018.446346	2206.851622	2290.575504	2398.217148	2405.219444	2653.955509	2861.329848	3074.190205	3006.614664	2935.399197	2926.908425	2871.511449	3017.553006	2691.727558	2903.419503	2437.010234	3483.271728	3269.912241	2956.456417	2915.586727	3327.43488	3213.308187	4031.561782	3927.686345	3987.050111	3422.992325	3882.571791	3171.949361	4155.147332	4435.860683	4281.103531	4297.577088	4430.312869	4412.957152
AT1G06240	medianOfRatiosNorm_Cts	852.7562899	734.1665184	702.7636322	692.3031608	633.0647008	589.9898152	501.5050227	572.1646762	657.2616769	564.1633012	661.9178697	589.2574983	497.4230623	522.2313702	584.1735036	521.3555633	340.3032756	428.373484	525.1489964	558.8020096	534.2068626	337.0320448	260.0267947	374.3193852	388.6106619	354.0235948	430.9221586	365.9336962	294.5764759	297.2297363	356.3465154	326.9644806	415.8841497	230.8415185	242.6201001	271.2909502	208.3673739	202.4186777	251.2100522
AT1G06250	medianOfRatiosNorm_Cts	46.75421852	34.81819532	50.35726664	40.66077297	67.73160137	63.017488	33.28065368	37.37759191	52.84050153	41.75391041	30.37281364	46.83562371	34.70393458	24.59785439	27.12580116	49.39157968	27.00819647	36.97539547	32.53935262	56.06104304	41.47262149	32.79230706	26.10307592	23.81166573	29.19613781	33.85471535	32.3191619	14.67928867	26.18457563	17.72949304	28.92087661	19.97532197	31.40543922	21.79619488	31.30581937	22.68635124	29.05122041	38.46870798	36.61361085
AT1G06260	medianOfRatiosNorm_Cts	314.0663809	48.74547344	42.52391405	56.71107809	333.2394788	76.71694192	52.79000239	47.91998963	100.118845	57.29024917	54.46159688	70.79803584	67.47987279	53.9260654	53.28282371	188.4197299	30.24918005	46.89562352	54.23225436	111.2178757	59.24660214	39.16858899	40.15857834	74.29239706	34.22995467	112.2041994	145.9259128	49.28046911	44.51377857	62.57468132	136.3412755	142.981252	73.27935819	60.43490397	118.2664287	80.34749396	138.2437385	50.37568902	45.76701356
AT1G06270	medianOfRatiosNorm_Cts	142.2954477	169.1169487	146.5955984	164.7831326	154.4280511	158.9136654	96.3991348	134.175971	174.2809524	167.0156417	166.5268058	179.718091	160.9876965	146.641055	155.9733567	122.5642903	82.10491728	95.59492486	108.4645087	149.1947113	128.367638	77.42628057	94.37265909	66.67266403	75.50725295	75.44765135	73.45264068	93.31833513	73.31681177	86.56164249	63.00619548	75.69595693	116.1049571	115.9161273	162.6163395	165.4213111	159.2808291	147.4633806	169.8464726
AT1G06280	medianOfRatiosNorm_Cts	12.19675266	0	0	0	33.41425668	23.74572012	0	0	22.24863222	0	0	14.15960717	0	0	0	10.9759066	0	0	0	34.35999412	0	9.108974184	22.08721809	3.809866516	0	28.05104986	4.896842712	3.145561858	9.164601471	11.47202491	3.098665352	9.461994616	15.22687962	0	4.348030468	0.945264635	8.014129767	0	0
AT1G06290	medianOfRatiosNorm_Cts	3583.812489	3482.814337	3502.627657	3528.927085	3943.785376	3109.776038	3863.998653	3137.800921	3296.505674	3714.155985	3379.761022	3978.849614	3783.692867	3678.325303	3468.227434	3848.884579	4180.868814	3774.195854	3331.66816	3270.528914	3002.815285	4083.553127	4388.328648	3952.736511	3854.896954	4549.106465	4443.395077	4207.713246	4558.734618	4361.455288	4196.625774	4159.0723	3567.848232	3672.658836	3890.617663	3782.949069	4055.149662	4243.464858	3853.582542
AT1G06350	medianOfRatiosNorm_Cts	454.3290365	174.0909766	59.3096696	32.10061024	251.0584691	632.0014739	87.21826482	82.42238216	244.7349545	149.5372606	185.3788971	304.9761544	151.3477147	129.6117712	101.7217544	393.3033197	85.34590085	43.28826786	113.8877342	170.8957602	108.6187706	128.436536	262.0347237	220.9722579	217.4608885	503.9516199	317.3154077	133.1621187	66.77066786	164.7799941	365.6425115	100.9279426	412.0774298	7.925889045	286.9700109	17.01476343	192.3391144	1.831843237	9.153402713
AT1G06360	medianOfRatiosNorm_Cts	2094.792269	2103.018997	2038.909774	2086.539665	1217.362649	1414.696941	1931.425522	1668.574039	1537.936702	1529.358347	1533.30342	1783.021303	1605.056974	1607.375177	1852.304708	936.6106961	774.5950748	803.5384722	1259.996043	1547.103946	1460.428743	844.4019069	780.0803842	711.4925719	1615.855213	912.1427593	1170.345408	560.9585314	598.3175532	342.0749245	804.6201029	931.4808033	1564.561881	119.8790718	107.8311556	243.8782758	72.1271679	29.30949179	21.35793966
AT1G06380	medianOfRatiosNorm_Cts	410.6240061	427.7663996	417.4057879	383.0672822	365.7506474	405.5038358	350.020668	408.2783116	464.4401977	445.6987181	430.456083	296.26255	417.4112131	381.2667431	435.9503758	423.4870628	442.9344222	573.5695492	399.5109405	495.5072836	453.2365063	354.3390958	441.7443617	351.4601861	314.1101723	312.4306588	319.2741448	235.9171394	247.4442397	217.9684733	210.7092439	206.0612161	214.1279947	333.878076	305.2317388	410.2448515	371.6552679	402.0895905	407.8349431
AT1G06390	medianOfRatiosNorm_Cts	2601.9739	2489.003562	2326.505719	2404.335707	2575.607028	2392.83795	2454.735111	2471.713065	2609.579155	2112.942071	2110.386879	2418.025224	2535.315221	2503.30472	2179.751879	2320.489586	2133.647521	2203.192466	2742.344329	2293.981713	2529.829911	3305.646731	3103.254141	3614.610857	3206.541342	3026.611552	2984.135949	2634.932317	2837.09877	2348.636372	3305.243042	3391.599404	3342.300077	3025.708143	2429.679425	2569.229278	2552.500331	2586.562651	2371.748347
AT1G06400	medianOfRatiosNorm_Cts	1649.610797	1447.44212	1732.289972	1552.599515	1756.506196	1834.813527	3050.344051	2046.183557	1794.722999	1825.519804	1759.528514	1905.011764	1654.220882	1783.344443	1613.016391	1843.952308	2177.940964	2185.155688	1730.912785	1630.2913	2142.752111	3574.36147	3786.953937	2845.017821	2403.144171	2914.407353	2293.681126	4258.042236	4984.233972	5434.611073	4465.176772	4554.373409	3035.859125	7437.456133	5206.331682	6173.52333	5630.927928	5616.431365	5911.064063
AT1G06410	medianOfRatiosNorm_Cts	5251.718415	6085.225736	6314.801237	6398.721641	6109.390444	5916.337497	4876.189569	4985.595721	4711.147873	4916.280196	4588.389537	5756.424914	5699.157256	5957.41112	5867.892059	6167.544848	7913.401567	7052.380306	6548.544714	5797.796903	4884.882346	11780.63631	14791.40837	8226.454275	6953.714615	9803.358288	8504.836422	13924.35383	18825.40065	16344.50676	10663.54036	15789.96635	9517.751444	20798.52359	14965.92087	19032.90342	16966.91448	17152.46415	15952.34684
AT1G06420	medianOfRatiosNorm_Cts	89.44285282	71.62600179	97.35738217	116.6322172	109.2736502	135.1679453	84.92304733	107.3407768	143.6890831	74.76863028	83.78707212	82.7792419	67.47987279	60.54856466	79.43984626	121.6496314	74.54262226	77.55814659	110.2722505	127.4936624	95.78200679	61.03012703	54.21408076	65.7201974	76.51401632	95.76048056	74.43200922	125.8224743	54.98760883	73.00379487	119.8150603	93.56861343	194.1427152	10.89809744	38.26266812	27.41267441	28.04945418	6.411451329	17.28976068
AT1G06430	medianOfRatiosNorm_Cts	5528.178142	5242.625409	5894.038298	5509.534737	6998.029054	5338.220542	7577.660561	5066.101304	4152.150989	5233.804119	5117.29543	6313.006396	5742.537175	5564.791521	5302.125349	4830.313561	5523.716343	5098.997219	4155.094555	4189.206652	4089.002991	6151.290267	6229.599465	4901.393273	5370.07583	6379.195649	5762.604503	7799.944888	11243.65678	9347.614478	7491.539932	8062.670746	5435.996025	8103.230813	6986.415356	6121.533775	7493.211332	7807.315876	6788.773679
AT1G06440	medianOfRatiosNorm_Cts	76.2297041	91.5221134	76.09542515	71.69136286	61.40998525	73.06375421	83.77543858	81.46398237	110.3161348	108.7543713	93.21311773	69.70883529	107.9677965	86.09249037	104.6280902	67.68475734	77.78360584	73.04895202	91.29096151	73.2410401	77.02058278	81.98076766	88.34887234	88.5793965	59.39903899	124.778808	86.18443173	102.7550207	92.95524349	119.9348059	65.07197238	105.1332735	82.79615795	191.2120732	133.9193384	135.1728428	136.240206	171.2773427	145.4373987
AT1G06450	medianOfRatiosNorm_Cts	144.3282398	146.2364203	125.3336414	157.2929902	177.9083396	177.1796039	109.022831	130.3423718	189.1133739	167.9866628	179.0948666	160.112481	184.1236529	176.9153374	159.8484711	185.6757532	178.2540967	186.6806552	215.1212756	200.7347025	191.5640136	225.9025598	171.6779224	188.5883925	157.0550861	182.8154629	163.5545466	133.1621187	136.1597933	130.3639194	115.6835065	115.6466009	132.2835167	207.0638513	219.1407356	230.6445709	211.3726726	222.5689533	200.3578149
AT1G06460	medianOfRatiosNorm_Cts	4784.17623	4297.560107	5068.179125	6011.374277	4791.785025	3452.262386	3579.391684	4229.418285	4117.851014	5928.084258	6477.788013	6852.160668	7649.32558	7787.113058	6589.632125	6111.750656	6765.013053	5314.536719	4994.790627	5445.154858	4583.712119	6450.975517	6127.19509	4191.805634	5368.062303	5360.652356	5885.025571	3812.420972	4852.001865	3954.719859	3904.318343	4059.19569	3390.835756	7117.448363	6821.190198	5491.042264	6128.805739	5179.536753	5587.643834
AT1G06470	medianOfRatiosNorm_Cts	1240.003187	1197.745919	1201.860097	1223.03325	1111.701351	1153.49402	1428.772891	1164.455748	1105.0154	1272.037736	1284.03688	1240.599428	1260.909623	1277.196286	1341.758379	1361.927077	1534.06556	1396.046639	1517.599251	1405.142917	1422.905895	1594.070482	1621.4026	1194.393153	1218.183681	1395.78155	1402.455753	965.6874905	1335.413357	1197.262236	1147.539069	1247.931957	1161.049571	1574.279712	1449.633358	1436.802245	1477.605176	1497.531846	1434.033092
AT1G06490	medianOfRatiosNorm_Cts	372.000956	440.6988721	518.1203212	417.3079331	407.2926963	378.104928	354.611103	389.1103158	438.4834601	471.9162898	413.6986686	449.8398277	402.9512404	412.4870967	452.4196123	434.4629694	345.7049149	354.4226931	479.9554511	510.87886	399.9145644	305.1506352	256.0109369	259.0709231	364.4483409	366.5982034	333.9646729	357.5455312	384.9132618	297.2297363	426.5829301	398.4551066	564.346226	124.8327525	160.0075212	169.2023696	181.319686	146.547459	120.01128
AT1G06500	medianOfRatiosNorm_Cts	393.3452732	342.2131197	419.6438887	434.4282586	357.6228553	451.1686822	490.0289352	454.2815017	420.8699596	451.5248452	521.5745239	383.3985941	415.4832168	394.5117416	396.2304527	391.4740019	284.1262269	267.8461574	411.2612623	348.1209931	455.2113931	380.7551209	295.1655508	389.5588513	378.5430281	315.3324915	337.8821471	371.1762993	310.2872212	397.3492264	514.3784484	391.0957775	576.7180657	401.2481329	383.4962873	370.5437369	323.5704893	324.2362529	325.4543187
AT1G06515	medianOfRatiosNorm_Cts	751.1166844	649.608044	718.4303374	716.9136286	732.4043829	642.0477401	627.741985	780.1374312	700.831915	645.7290797	728.9475274	624.1119159	655.5187643	602.6474326	637.4563273	685.9941622	689.249174	681.7902188	705.0193067	715.2304039	684.2982547	754.2230625	887.5045813	861.9822993	764.1333999	705.1453568	712.0009303	635.4034954	680.7989664	597.5882066	591.8450821	725.4195872	689.9679829	730.1725283	546.1126268	569.9945748	546.9643566	588.0216791	515.6416862
AT1G06510	medianOfRatiosNorm_Cts	834.4611609	852.5483824	1101.145564	995.1189174	1153.243399	948.9155077	1171.708531	1053.281372	927.0263426	1070.065332	1089.231938	1029.294521	1044.97403	942.2870375	933.9025829	877.1578687	858.8606478	852.2377735	835.1767172	894.2640575	807.7286758	756.0448573	738.9178414	881.0316319	859.7759203	790.265784	843.236315	725.5762687	814.3403022	694.5789626	772.600561	759.0622348	755.6339013	735.126209	667.8574799	672.0831554	636.1215503	676.8660761	677.3518008
AT1G06520	medianOfRatiosNorm_Cts	100.6232094	74.61041853	89.52402958	81.32154594	65.02233732	105.0291467	58.52804613	46.00319004	100.118845	92.24701138	64.93498089	51.19242591	209.1876057	187.3221219	99.78419714	110.6737248	131.7999988	132.5703203	122.0225723	85.8999853	78.00802614	160.3179456	361.427205	212.4000583	212.4270716	276.6413883	266.3882435	263.1786755	411.0978374	278.4573319	154.9332676	295.4244986	157.0271961	486.4514402	760.0357258	574.720898	650.1462774	916.8375401	553.2723418
AT1G06530	medianOfRatiosNorm_Cts	2101.907041	2376.590532	2382.458237	2273.793225	2124.966107	2573.670742	2523.591636	2435.293873	2613.28726	2653.800864	2897.985357	2206.720317	2493.863299	2621.563635	2400.633403	3039.411468	2777.522925	3142.908615	2764.941102	3029.104745	2967.267324	2849.287125	2931.576219	2822.158622	2570.26689	2444.310448	2370.071872	3141.367776	3042.647688	2976.469008	3036.692045	3080.404914	2873.121849	3885.667105	3675.824958	4284.88459	3878.838807	4261.783291	4360.070826
AT1G06540	medianOfRatiosNorm_Cts	14.22954477	29.84416741	7.833352588	16.05030512	48.76675299	29.22550168	20.65695746	27.79359399	25.95673759	38.8408469	55.50893528	22.87321158	19.27996365	12.2989272	20.34435087	10.06124771	16.20491788	7.21471131	28.92386899	10.85052446	23.69864085	4.554487092	12.0475735	16.19193269	19.12850408	12.57460856	16.64926522	22.01893301	9.164601471	18.7724044	7.230219154	12.61599282	6.661759835	27.74061166	33.91463765	17.01476343	26.04592174	17.40251075	10.17044746
AT1G06550	medianOfRatiosNorm_Cts	1258.298316	1482.260315	1489.456042	1396.376545	1382.627756	1660.373814	1478.120067	1612.986851	1867.031054	1766.287513	1892.540491	1655.584838	1262.837619	1189.211653	1373.728073	1067.406916	947.4475323	1074.991985	1325.978619	1288.49978	1562.13541	950.0660074	889.5125102	846.7428332	1020.85806	903.437261	895.1428477	872.3691554	693.8912542	1102.357303	1010.164905	985.0987728	1161.049571	828.2554053	979.1764614	1192.923969	1069.886324	1314.347523	945.8516137
AT1G06560	medianOfRatiosNorm_Cts	639.3131184	706.3119621	661.3587685	594.9313097	616.8091165	720.5912759	487.7337177	546.2878818	728.6427053	631.1637621	621.0716721	539.1542729	554.2989551	558.1820804	599.6739614	594.5282739	464.5409793	465.3488795	512.4948037	643.7977846	520.3826554	367.0916596	378.4946008	483.8530476	465.1246782	451.7186305	504.3747993	533.6969953	289.3395607	381.705556	474.0957988	440.508416	611.9302249	344.7761735	358.2777106	394.1753527	317.559892	346.2183718	328.5054529
AT1G06570	medianOfRatiosNorm_Cts	2011.447792	2223.390472	2379.101086	2127.200438	2199.019325	2307.901336	2349.155106	1829.585204	1961.587741	1683.750713	1710.30361	1706.777264	2489.043308	2619.671493	2001.496614	2491.530797	2827.218007	2296.081874	2112.346307	1844.589158	2296.793276	3100.694812	3072.131243	4013.694375	2316.562521	2603.911249	2448.421356	5682.981757	5722.639004	5705.768025	5733.563789	4508.114768	3880.950944	6149.499163	6222.0316	4453.141695	6063.690935	6950.013241	5754.439172
AT1G06580	medianOfRatiosNorm_Cts	111.803566	100.4753636	117.5002888	112.3521358	110.1767382	126.9482729	110.1704398	108.2991766	116.8053192	110.6964137	94.26045613	133.9716678	117.6077783	108.7982021	93.97152546	108.8444071	109.1131138	115.435381	120.2148305	96.75050976	128.367638	173.9814069	203.8047851	158.1094604	161.0821396	198.2919042	157.6783353	229.6260157	219.9504353	206.4964484	176.623925	222.8825398	150.3654363	306.1374644	234.7936453	262.7835685	250.4415552	210.6619723	207.4771282
AT1G06590	medianOfRatiosNorm_Cts	536.6571169	621.7534878	591.9776456	633.452042	585.2010359	653.0073032	465.9291515	539.5790832	549.7266212	546.6849201	506.9117863	557.6706823	546.5869696	561.9663657	608.392969	495.7451146	514.2360608	508.6371474	509.783191	551.5683267	497.6714579	402.6166589	370.4628852	498.140047	553.719855	547.4791111	548.4463837	512.7265829	401.933236	484.9537802	492.6877909	514.1017075	571.9596658	377.4704658	388.7139238	398.9016759	404.7135532	381.9393149	418.0053906
AT1G06620	medianOfRatiosNorm_Cts	405.5420258	437.7144554	377.1199746	359.5268347	432.5791608	312.3475492	633.4800287	556.8302795	329.0943516	517.5542849	465.0182502	405.1826051	514.7750296	467.3592335	534.7657944	719.8365409	4580.590122	6302.05033	2439.547575	354.4504657	3165.743441	2276.332649	4268.856877	1583.952004	1046.027144	2915.37463	1001.894019	11111.173	10680.6884	9578.097887	5082.844065	8472.690512	2156.506827	9165.299945	3441.900918	9726.773093	9413.597178	10806.04325	12628.64461
AT1G06630	medianOfRatiosNorm_Cts	558.001434	535.2054023	650.1682648	688.0230794	642.998669	648.4408186	516.4239364	577.9150749	643.3562818	608.8302751	552.994676	620.8443143	595.7508769	699.1467075	603.5490759	611.9067927	713.0163869	707.9435473	668.8644705	615.7672631	647.76285	830.7384456	825.2587848	872.4594322	722.8561016	762.2147342	736.4851438	1279.195156	1310.53801	1275.480588	1126.8813	1360.424559	1089.673573	1056.124715	913.0863983	942.428841	1013.787416	1031.327742	950.9368374
AT1G06640	medianOfRatiosNorm_Cts	3365.287337	4240.856189	3871.914279	2505.987639	2986.512077	2811.127943	4156.638884	4767.080568	2698.573683	6500.986749	3930.661021	3679.319462	3761.520909	3611.154239	3888.677352	3816.871519	11735.60153	13342.70673	12351.39593	3118.621572	17395.78983	10483.51839	14452.06838	8449.331466	5280.47389	7940.381666	5368.898349	18694.07412	20327.08606	23155.76082	16026.2972	18934.50256	8986.714018	12318.81305	6574.222067	10403.58257	8805.525082	10749.25611	9556.152432
AT1G06645	medianOfRatiosNorm_Cts	632.198346	527.2469576	547.2156308	545.710374	666.4789575	625.6083954	612.8230712	462.9070998	380.0808005	437.9305488	489.1070335	495.5862509	499.3510587	505.2020864	465.9825128	596.3575917	603.9032731	527.5757646	352.5096534	476.5188658	324.8688684	644.0044748	556.19631	502.9023801	483.2464189	463.3259615	495.5604824	513.7751035	543.3299444	579.8587136	549.4966557	571.9250079	435.8694292	579.5806365	450.4559565	413.0806454	451.7965656	458.8767309	527.8462231
AT1G06650	medianOfRatiosNorm_Cts	3530.959894	3286.837638	3095.293323	3046.347912	3656.603386	2999.26711	3131.824272	2650.933826	2237.841591	2928.599856	2893.796003	2883.113859	3154.202054	3202.451428	2822.0521	3304.662544	3831.922916	3387.30696	2708.901105	2773.21321	2526.867581	3517.88583	3431.550519	3451.739064	3353.528794	3852.666607	3712.786144	4160.529818	4490.654721	4095.512892	2956.126745	3641.816595	2168.878666	3540.890931	2805.349258	3101.413267	3498.167643	3213.968959	3172.162562
AT1G06660	medianOfRatiosNorm_Cts	154.4922003	199.9559217	185.7623614	147.6628071	157.1373152	204.5785118	184.7650084	175.387162	192.8214793	144.6821547	146.6273762	124.1688629	105.0758019	98.39141757	111.4095405	128.0522436	111.2737695	120.8464144	122.0225723	206.1599647	140.2169584	61.94102445	43.17047171	83.81706336	66.4463826	83.185872	73.45264068	125.8224743	41.89532101	65.70341538	110.5190642	94.61994616	177.9641556	1.981472261	12.17448531	14.17896952	19.0335582	3.663686474	7.119313221
AT1G06670	medianOfRatiosNorm_Cts	1932.1689	2627.281538	2633.12552	2528.458066	2400.407953	2648.56109	1848.797692	1968.553174	2672.616946	2564.466916	2693.754369	2341.781185	2356.011559	2449.378655	2446.165998	2454.944442	2197.386865	2310.511297	2209.060494	2752.416371	2193.111722	1748.012146	1624.414494	1667.769067	1905.803064	1960.671658	1953.840242	1477.365553	1226.747368	1407.93033	1542.102457	1450.839174	2008.04475	1818.0008	2180.102477	2288.485681	2143.779713	2069.066936	2273.095007
AT1G06680	medianOfRatiosNorm_Cts	195675.5521	174633.1456	216999.5334	208964.2724	162207.2513	160325.6224	189654.9692	180505.9753	163819.4601	194683.9189	210927.67	213990.8755	183559.714	173977.7859	187212.5918	123667.3689	118509.8055	115781.6871	143155.0741	149718.2491	158202.2519	89454.68098	80060.14177	126067.5306	147903.6071	108429.8823	137954.8322	129312.9995	141730.5618	123136.5437	168825.6172	150515.1024	190758.5412	63572.5653	40988.88322	52971.68487	40251.96852	32713.05653	43399.3334
AT1G06690	medianOfRatiosNorm_Cts	3108.139135	3319.666222	3425.413182	2900.825145	2759.836984	2924.376762	2809.346214	2480.338663	2575.27918	3073.282011	3706.530603	2650.024941	3054.910241	2883.625392	3265.752704	2273.841983	2575.501616	2664.032151	2040.036635	2478.440629	2019.321689	1748.012146	2002.909095	2135.430182	2677.990571	2187.014612	2696.201597	2501.770198	2702.248205	2408.082319	2219.67728	2516.890568	2253.578184	1909.148524	2056.618411	2081.472726	2014.55187	2100.208271	2283.265455
AT1G06700	medianOfRatiosNorm_Cts	2072.431556	1883.166964	2229.148337	2255.602879	2281.200334	2267.716271	2823.117519	2425.709875	2814.451976	2368.32064	2480.097335	2701.217367	2321.307624	2498.574363	2265.973176	2607.692475	2615.473746	2434.965067	2825.500452	2607.742712	2792.489847	3211.824297	3094.218461	3395.543533	2848.133581	2795.43221	2808.828979	3193.793807	3422.324035	3342.530894	3736.990414	3624.995271	3522.167593	4135.332609	3692.347473	3284.794606	3522.210033	3409.060264	3299.293156
AT1G06710	medianOfRatiosNorm_Cts	326.2631336	450.6469279	397.2628813	413.0278517	434.3853368	453.908573	317.8876231	344.0655255	480.1996455	435.0174852	404.272623	320.2249621	447.2951568	412.4870967	413.6684677	396.0472963	392.1590128	391.3980886	389.5683605	423.1704539	306.1074444	235.9224314	258.0188658	219.0673247	272.832874	290.1832744	287.9343514	288.3431703	193.7658597	269.0711297	240.663009	210.266547	302.6342325	255.6099217	300.0141023	284.5246551	314.5545934	293.0949179	282.7384394
AT1G06720	medianOfRatiosNorm_Cts	1317.249287	1855.312408	1743.480476	1761.253482	1624.655345	1957.195316	1245.155491	1370.511703	2045.020112	1749.780153	1811.895435	1339.716678	1706.276783	1774.829802	1902.681196	1700.350863	1316.91966	1388.831927	1483.252157	2033.569126	1421.918451	1087.611518	1141.507589	1230.586885	1412.489012	1308.726568	1476.887762	1103.043692	602.2452395	837.4578183	901.7116173	862.0928428	1316.173407	1066.032077	1216.578925	1424.513805	1293.280191	1324.42266	1225.538919
AT1G06730	medianOfRatiosNorm_Cts	792.7889227	841.605521	779.9781077	715.8436083	617.7122045	716.0247912	526.7524152	601.8750697	749.9643112	703.0193288	694.3853602	594.703501	678.6547207	635.7599289	677.1762505	627.4559937	671.9639282	662.8516016	705.9231776	701.6672484	671.4614909	531.0531949	562.2200967	634.3427749	534.5913509	530.0681146	604.2703906	515.8721448	456.9208448	476.6104894	524.7073329	587.6949989	571.0079859	510.2291073	492.197049	488.7018162	491.8672145	498.2613605	453.6019567
AT1G06740	medianOfRatiosNorm_Cts	219.5415478	229.8000891	195.8338147	201.1638242	195.9701	231.9774196	179.0269646	153.3439668	241.9538754	209.7405732	226.2250947	186.2532943	229.4315675	228.0031888	216.0376307	214.0301786	195.5393425	206.5211113	244.9490155	217.9146996	218.2249845	204.9519191	194.7691049	201.9229254	210.4135449	242.7866729	220.357922	213.8982064	226.4965792	225.2688527	182.8212557	189.2398923	239.8233541	298.2115753	297.405284	309.1015356	273.4821783	278.440172	284.7725288
AT1G06750	medianOfRatiosNorm_Cts	4.065584219	8.953250224	5.595251849	4.280081365	8.127792165	3.65318771	4.590434991	3.83359917	4.635131713	1.942042345	4.189353606	5.446002757	1.927996365	3.784285291	5.812671678	8.231929947	10.80327859	6.312872396	5.423225436	6.329472601	7.899546951	4.554487092	4.015857834	5.714799774	0	10.6400534	4.896842712	15.72780929	19.63843172	11.47202491	5.164442253	8.410661881	6.661759835	9.907361307	6.956848749	11.34317562	22.03885686	14.6547459	22.37498441
AT1G06760	medianOfRatiosNorm_Cts	6465.295304	5910.139953	7304.041764	7582.164138	7281.598692	6988.54809	6646.949866	6787.387331	5123.674596	5464.907158	5490.1479	6506.884094	6080.900537	6235.556089	6256.372283	7596.242023	7683.291733	6420.191227	7509.359488	7497.712401	7080.956399	3567.074291	3383.360225	4615.653284	5620.75991	5122.702071	5845.850829	6045.769892	4603.248396	6838.369757	7093.877878	6111.397189	7527.788614	2273.73942	2908.832383	2345.201559	3052.381675	2727.61458	2438.873301
AT1G06770	medianOfRatiosNorm_Cts	443.1486799	381.0105373	383.8342768	415.1678924	472.3150336	463.9548392	539.3761114	436.0719056	384.7159322	306.8426905	367.6157789	371.417388	418.3752113	471.1435188	412.6996891	524.0995399	634.1524532	529.3794424	441.0890022	528.058857	395.9647909	511.9243492	502.9861937	549.573245	517.4763736	643.2395916	593.4973367	574.5892995	548.5668595	501.6403619	531.937552	560.3603478	411.1257498	453.7571479	494.8058672	449.0007016	469.8283576	494.597674	474.9598963
AT1G06780	medianOfRatiosNorm_Cts	476.6897497	440.6988721	449.8582487	495.419418	554.4960432	459.3883546	470.5195865	471.532698	409.7456434	493.2787556	483.8703415	607.7739076	650.6987734	593.1867194	501.8273215	591.7842973	786.4786813	746.7226206	649.8831815	528.9630674	568.7673805	798.857036	803.1715668	561.0028445	573.8551224	695.472581	682.619874	566.2011345	813.0310734	856.2302227	519.5428906	594.0029954	424.4492695	974.8843526	961.7843395	962.2793983	990.7467924	1027.664056	1065.862894
AT1G06790	medianOfRatiosNorm_Cts	373.0173521	426.771594	390.5485791	332.7763261	378.3938797	400.0240543	333.9541456	351.7327239	433.8483284	439.8725911	415.7933454	267.9433356	342.2193549	272.468541	335.1974001	366.7782121	248.4754075	241.6928289	304.6044953	404.1820361	363.3791598	194.9320475	202.8008206	220.9722579	292.9681415	239.8848402	265.408875	155.1810517	119.1398191	156.4367033	167.327929	141.9299192	256.9535936	212.017532	238.2720696	252.3856575	214.3779713	219.8211884	239.0055153
AT1G06800	medianOfRatiosNorm_Cts	398.4272535	408.8650936	482.3107094	380.9272415	382.9093198	445.6889007	510.6858927	423.6127083	505.2293567	468.0322051	428.3614062	497.764652	412.5912222	447.4917357	473.7327417	491.1718201	663.3213054	583.4897772	602.8818943	490.0820214	634.9260862	1020.205109	1061.190433	872.4594322	759.099583	811.5458908	753.1344091	806.3123564	923.006291	734.2095941	823.2120951	796.9102132	703.2915026	1014.513798	911.3471861	904.6182556	816.43947	939.7355806	1012.976567
AT1G06820	medianOfRatiosNorm_Cts	2023.644545	2100.03458	2112.767098	1950.647082	1967.828792	1943.495862	2781.803604	2018.389963	2256.382118	2423.668846	2489.52338	2263.358746	2517.963253	2437.079728	2318.287221	1719.5587	1810.629492	1882.137813	2017.439862	1896.129149	1855.40609	1760.76471	1597.307453	1798.256996	1851.437842	1630.830002	1764.822113	1583.266135	1569.765309	1697.859686	1738.351262	1735.750346	1646.406359	1666.418172	1593.98797	1795.057542	1536.709383	1617.517578	1560.14664
AT1G06830	medianOfRatiosNorm_Cts	243.9350531	305.4053132	367.0485213	313.51596	177.9083396	327.873597	308.7067531	195.5135577	302.2105877	187.4070863	134.0593154	130.7040662	89.651831	95.5532036	150.160685	285.3735715	421.327865	163.2328434	333.5283643	450.2967651	322.8939816	131.1692283	145.5748465	163.8242602	326.1913327	206.0301248	258.5532952	606.044918	375.7486603	275.3285978	515.4113368	372.1717882	257.9052736	84.21257111	113.0487922	165.4213111	71.12540168	101.6672997	162.7271593
AT1G06840	medianOfRatiosNorm_Cts	672.8541882	778.9327695	832.5734751	807.8653577	734.2105589	774.4757946	584.1328525	645.9614602	898.288526	666.1205243	674.4859305	707.9803584	665.1587461	691.578137	749.8346464	823.1929947	620.108191	584.3916161	807.1567191	870.7545879	745.5197435	1285.276257	1349.328232	1106.766223	853.73534	962.4411935	990.1415963	919.5525833	887.6571139	710.222633	1071.105323	967.2261163	1005.925735	1236.438691	1373.108022	1358.34528	1188.094738	1226.419047	1300.80023
AT1G06850	medianOfRatiosNorm_Cts	334.394302	289.4884239	316.6912546	281.4153498	229.3843567	252.069952	269.6880557	310.5215328	287.3781662	312.6688175	354.0003797	316.9573604	317.1554021	324.5024637	302.2589272	281.7149359	226.8688504	257.9259293	312.7393335	266.7420596	286.358577	424.478197	415.6412858	491.4727806	509.4222666	491.3770114	533.7558556	306.1680209	263.1549851	234.6550549	332.5900811	328.0158134	346.4115114	268.4894914	249.5769489	240.0972173	212.3744388	214.3256587	233.9202916
AT1G06870	medianOfRatiosNorm_Cts	673.8705843	764.0106858	679.2635745	661.2725709	605.0689723	651.1807094	566.9187213	683.3390521	651.6995189	654.4682702	674.4859305	646.9851275	701.790677	699.1467075	647.1441135	766.4841439	771.3540913	773.777788	750.212852	672.7325165	662.5745005	754.2230625	862.4054698	789.5948355	798.3633545	838.6296631	851.0712633	811.5549594	887.6571139	745.681619	645.5552816	813.731537	653.8041438	735.126209	727.8603003	702.3316237	797.4059118	774.8696892	869.5732577
AT1G06890	medianOfRatiosNorm_Cts	1847.808027	1824.473435	1800.552045	1895.006024	1907.321895	1734.350865	1762.727036	1806.583609	1954.17153	1979.912171	1898.824522	2104.335465	2077.416084	2131.49869	1965.651806	2293.964478	2385.363912	2220.327406	2370.853387	2152.924895	2158.551204	3058.793531	3090.202603	2741.198958	2531.003119	2803.170431	2639.398222	1863.221141	2086.910678	1976.317018	2109.158216	2138.410783	2046.111949	2778.02411	2500.987125	2408.53429	2556.507396	2478.4839	2433.788077
AT1G06900	medianOfRatiosNorm_Cts	1691.283035	2073.17483	2097.100393	2058.719137	1782.695748	1897.831015	1577.962028	1685.825235	2223.936196	2199.362956	2096.77148	1916.99297	1974.268278	2032.161201	2000.527836	2007.676248	1937.027851	1889.352524	2117.769533	2322.012234	1880.092174	1622.308302	1631.442245	1876.359259	1851.437842	1694.670323	1900.954341	2018.402192	1695.451272	1837.609808	2238.269272	2179.41276	2502.918338	1491.057877	1540.941998	1671.227874	1544.723513	1514.934357	1454.373987
AT1G06910	medianOfRatiosNorm_Cts	213.4431715	196.9715049	249.5482325	253.5948209	272.7325815	238.3704981	284.6069694	267.3935421	238.2457701	267.0308224	264.9766156	231.9997174	225.5755748	236.5178307	260.6014469	227.7500619	187.9770475	215.5395004	237.7180483	261.3167974	226.1245315	170.3378172	166.6581001	153.3471273	204.3729647	182.8154629	179.2244432	154.1325311	119.1398191	153.3079692	174.5581481	150.3405811	187.4809554	179.3232397	213.0534929	191.8887209	161.2843616	161.2022049	177.9828305
AT1G06950	medianOfRatiosNorm_Cts	8760.317596	11397.48754	11274.43248	10015.39039	8958.633142	10596.07095	7939.157316	9090.422033	13131.32814	12161.06916	12805.80663	8991.350551	11136.10701	10803.18843	11065.38932	7830.394697	6386.898302	7474.440917	8459.32781	10411.07822	8177.018538	4333.139019	4314.035278	6430.102213	7012.106891	5599.569919	6893.77517	5034.996015	3102.872212	4011.037073	5298.717751	4782.512612	8287.229235	4126.415984	4418.468561	4944.679305	4284.554127	4712.416727	4861.473885
AT1G06960	medianOfRatiosNorm_Cts	733.8379515	699.348323	754.2399492	787.5349712	752.2723193	741.5971052	776.9311222	931.5645984	826.9074976	778.7589803	806.4505691	758.0835837	714.3226534	722.7984906	762.4287684	645.7491714	574.7344209	631.2872396	706.8270485	697.1461965	687.2605848	505.5480672	465.8395087	627.6755085	723.862865	594.8757126	586.6417569	483.3680056	398.0055496	408.8212513	658.9828314	591.9003299	772.7641409	388.3685632	353.060074	407.4090576	287.5069054	241.8033073	301.0452448
AT1G06980	medianOfRatiosNorm_Cts	62.00015934	67.64677947	117.5002888	83.46158662	52.37910506	53.88451873	120.4989185	88.17278092	121.4404509	151.4793029	184.3315587	94.76044797	115.6797819	136.2342705	114.3158763	53.05021521	25.92786861	35.17171764	63.27096342	66.9115675	38.51029139	87.44615217	52.20615184	50.48073134	46.31111514	35.78927051	43.09221586	8.388164956	17.01997416	10.42911355	29.95376506	21.0266547	21.88863946	23.77766714	41.74109249	15.12423416	14.02472709	16.48658913	20.34089492
AT1G06990	medianOfRatiosNorm_Cts	25.40990137	0	0	0	30.70499262	11.87286006	0	0	9.270263426	0	0	2.178401103	0	0	0	27.43976649	0	0	0	18.9884178	0	0	5.019822292	3.809866516	1.006763373	9.672775814	16.64926522	0	5.236915126	5.214556777	4.131553802	14.71865829	4.758399882	0	13.0440914	4.726323174	8.014129767	0	0
AT1G07000	medianOfRatiosNorm_Cts	1287.773801	1507.130454	1244.384011	1319.335081	1562.342272	1217.424804	1289.912232	1360.927705	779.6291542	807.8896155	749.8942954	1167.622991	1206.925725	1279.088428	1098.594947	2239.999604	2535.529485	1782.033694	1352.190875	1427.748177	1072.363499	6081.151165	7021.727422	5647.174644	6093.938695	8596.195866	6676.355353	5996.489423	7442.965623	5663.008659	3817.555713	5921.105964	1950.943952	8646.154213	6699.445345	7867.437556	7316.900477	6418.778702	6348.393304
AT1G07010	medianOfRatiosNorm_Cts	3065.450501	3195.315524	3005.769293	2537.018229	2696.620823	2933.509731	2549.986637	2760.191403	3713.667529	4032.650929	4251.146572	2890.738263	3125.282108	2804.155401	2971.244006	2129.325879	1989.963916	2175.23546	2484.741121	2165.58384	2553.528552	1493.871766	1557.148875	1439.177076	1601.760526	1543.77502	1582.659564	1203.701671	1222.819682	1488.234504	1335.524767	1348.859899	1314.270047	1475.206099	1451.37257	1681.625785	1432.525696	1573.553341	1728.976068
AT1G07020	medianOfRatiosNorm_Cts	374.0337481	342.2131197	350.2627657	346.6865906	425.3544566	326.0470031	395.9250179	446.6143033	324.4592199	332.089241	324.6749045	361.614583	315.2274058	352.8846034	314.8530492	390.559343	447.2557336	346.3061429	357.0290079	357.1630968	324.8688684	472.7557602	462.8276153	555.2880447	467.1382049	425.6021358	432.8808957	539.988119	634.9759591	503.7261846	550.5295441	546.6930223	506.2937475	323.9707147	267.8386768	350.6931795	330.5828529	304.0859773	297.9941105
AT1G07030	medianOfRatiosNorm_Cts	997.0845297	935.1172456	926.5737062	821.7756221	844.3872971	936.1293508	872.1826482	847.2254167	1083.693795	871.0059917	897.5690101	765.7079876	858.9223808	808.890981	837.9935002	949.4159205	1135.42458	1091.225086	829.7534918	902.4019509	843.2766371	784.2826773	830.2786071	808.6441681	741.9846057	679.0288622	687.5167167	1033.841331	924.3155198	860.4018681	823.2120951	895.7354903	790.8460604	844.1071833	835.6914559	876.2603165	935.6496503	886.6121267	819.7380652
AT1G07040	medianOfRatiosNorm_Cts	1014.363263	913.2315228	900.8355477	973.7185105	1117.119879	839.3198764	889.3967794	907.6046036	1022.510056	1161.341322	1069.332508	1450.815134	1859.552495	2246.919392	1271.03754	1325.340721	1542.708183	1356.365726	1261.803785	969.3135184	1232.329324	2788.256998	2866.318529	2706.91016	1537.32767	1916.176889	1737.399794	2627.592672	2885.540235	3308.114819	2307.472798	2372.857983	1953.798992	4054.092247	3694.086686	3025.792096	4697.28181	5301.354328	3926.809764
AT1G07050	medianOfRatiosNorm_Cts	62.00015934	58.69352925	59.3096696	131.612502	61.40998525	57.53770644	91.80869981	70.92158465	24.10268491	138.8560277	118.3492394	142.6852722	411.627224	394.5117416	372.979766	521.3555633	988.4999909	712.4527419	241.3335319	513.5914911	219.2124279	67.40640896	53.2101163	80.95966347	132.8927652	84.15314958	174.3276005	83.88164956	30.11226198	80.30417436	90.89418365	69.38796052	24.74367939	36.65723684	20.87054625	72.78537688	86.151895	56.78714035	68.14199797
AT1G07060	medianOfRatiosNorm_Cts	5.081980274	3.979222322	3.357151109	2.140040683	7.224704147	10.0462662	4.590434991	1.916799585	7.416210741	8.739190552	11.52072242	3.267601654	0.963998183	10.40678455	5.812671678	2.743976649	3.240983577	2.705516741	6.327096342	4.521051858	6.912103582	4.554487092	0	1.904933258	4.027053491	1.934555163	4.896842712	10.48520619	5.236915126	3.128734066	0	2.10266547	3.806719906	2.972208392	11.30487922	6.616852444	10.01766221	9.159216185	9.153402713
AT1G07070	medianOfRatiosNorm_Cts	936.1007664	808.7769369	774.3828559	738.3140355	661.0604294	870.371972	751.6837297	891.3118071	890.8723153	1070.065332	1251.56939	753.7267815	759.630568	647.1127848	682.0201435	715.2632465	493.7098315	544.7107039	648.0754396	751.3988188	797.8542421	349.7846087	329.3003424	510.5221132	535.5981143	395.6165308	463.2413205	327.1384333	218.6412065	233.6121436	395.5962765	347.9911353	576.7180657	176.3510313	172.1820065	262.7835685	176.3108549	213.4097371	180.01692
AT1G07080	medianOfRatiosNorm_Cts	3106.106343	2672.047789	2700.268542	2708.221484	2663.206566	2386.444872	2345.71228	2650.933826	2662.419656	2983.948063	2868.659882	3026.888332	2978.754385	2944.173957	2807.52042	2609.521793	2685.695057	2835.381545	2813.750131	2193.614362	2958.380333	3734.679416	4065.052092	2961.21875	2967.938423	3024.676997	3022.331322	2886.577265	3688.097478	3134.991534	2955.093857	3226.540164	2965.434807	4300.785543	4090.627064	3972.94726	3589.328369	3571.17839	4007.156299
AT1G07090	medianOfRatiosNorm_Cts	541.7390972	464.5742061	598.6919478	433.3582382	424.4513686	407.3304297	588.7232875	529.9950853	652.6265452	713.7005617	665.0598849	564.2058856	521.5230169	652.7892127	597.7364042	623.7973582	822.1295006	992.9246441	1056.625089	653.7440987	1146.421751	1147.730747	1194.717706	877.2217653	528.5507707	436.2421892	397.6236282	531.5999541	579.9883502	670.5920015	555.6939864	553.0010187	630.9638244	1718.927187	1655.730002	1510.532887	1492.631669	1582.712557	2178.509846
AT1G07110	medianOfRatiosNorm_Cts	5938.802148	5996.688039	6642.682995	6842.780082	6254.787615	6482.581592	4638.634558	5106.354095	5591.822899	6879.685007	6921.859495	6613.625748	7506.653849	7682.099141	7335.591657	5898.635136	6355.568794	6029.694978	6444.59956	6149.534737	5450.687396	5336.037077	4763.811355	6360.572149	6277.169629	5806.567321	7018.154974	7698.238388	7348.701151	7024.007978	6923.451284	7913.381497	6245.875685	5548.122332	4668.915116	4835.028607	4821.500821	4865.375637	4875.712512
AT1G07120	medianOfRatiosNorm_Cts	29.47548559	21.88572277	32.45246072	35.31067126	25.28646451	48.40473716	47.05195865	23.00159502	36.15402736	28.159614	40.84619766	31.58681599	28.91994548	31.22035365	25.18824394	27.43976649	34.57049149	35.17171764	33.44322352	18.9884178	37.52284802	40.99038383	44.17443617	26.66906561	21.14203083	37.72382568	25.4635821	28.31005672	53.67838005	60.48885861	24.78932281	45.20730761	45.68063887	97.09214081	113.0487922	110.5959623	147.2596345	231.7281695	122.0453695
AT1G07130	medianOfRatiosNorm_Cts	134.1642792	108.4338083	127.5717422	158.3630105	159.8465792	137.9078361	142.3034847	133.2175712	132.564767	79.62373614	93.21311773	102.3848518	121.463771	141.9106984	131.7538914	213.1155197	229.0295061	183.0732995	157.2735377	148.2905009	157.990939	627.6083213	715.8266589	465.7561816	387.6038985	490.4097338	436.7983699	422.5538096	522.3822839	405.6925172	288.1758777	354.2991317	235.0649542	747.0150425	526.1116866	561.4871931	569.0032135	577.9465413	610.2268475
AT1G07135	medianOfRatiosNorm_Cts	662.6902277	749.0886021	722.9065389	770.4146457	691.765422	559.8510166	1021.371785	784.9294301	510.7915148	481.6265015	652.4918241	613.2199104	624.6708224	616.8385025	557.0477025	1641.812695	1637.777034	716.9619365	695.0767268	937.6661553	442.3746293	4674.725551	5914.354625	5068.074933	14490.34522	15484.17952	17349.51373	2442.004523	3587.286862	2013.861827	1967.652498	2814.417732	1073.495013	3012.828573	1753.995491	2509.677606	2030.58013	1889.546299	1925.265704
AT1G07140	medianOfRatiosNorm_Cts	5231.390494	5121.259128	6047.348198	5337.261462	5249.65065	5515.400146	6194.79202	5774.35875	5736.439008	5649.401181	5821.106835	5069.139366	5286.566034	5130.544784	5268.218097	6619.386336	6878.447478	6974.822159	6404.82924	6768.918842	6233.729988	7145.07935	7575.915803	7486.387704	6515.772548	6837.685223	6640.118717	7227.45263	7323.825804	6329.429015	6549.545665	7613.751668	6744.555993	7613.807164	6084.633837	7016.699385	6816.017367	7134.113486	6977.944002
AT1G07150	medianOfRatiosNorm_Cts	57.93457512	98.48575246	54.83346812	78.11148491	58.70072119	94.06958354	63.11848112	80.50558258	63.96481764	49.52207979	55.50893528	29.40841489	55.9118946	44.46535217	62.97060984	66.77009846	151.2459002	164.1346823	119.3109596	75.95367121	166.8779293	194.9320475	439.7364328	220.9722579	188.2647507	244.7212281	200.7705512	1099.89813	1864.341785	744.6387077	551.5624326	1114.412699	420.6425496	1552.483517	212.1838868	1836.649186	948.6726112	1040.486959	817.7039757
AT1G07160	medianOfRatiosNorm_Cts	5.081980274	6.963639063	2.23810074	9.630183071	12.64323226	3.65318771	12.62369622	14.37599689	8.343237084	2.913063517	6.284030409	5.446002757	7.711985462	7.568570582	7.750228904	20.12249542	31.32950791	10.82206697	14.4619345	20.79683855	9.874433689	29.14871739	32.12686267	64.76773077	62.41932911	44.49476874	81.28758901	25.16449487	32.73071954	28.15860659	22.72354591	25.23198564	6.661759835	4.953680653	12.17448531	21.7410866	31.05475285	21.98211884	25.42611865
AT1G07170	medianOfRatiosNorm_Cts	545.8046814	434.7300387	481.191659	521.0999062	465.0903294	503.2266071	576.0995913	570.2478766	643.3562818	477.7424168	572.8941056	498.8538525	504.1710496	559.1281518	488.2644209	520.4409044	496.9508151	449.1157791	476.3399675	517.2083326	570.7422672	766.9756263	661.6125781	806.7392348	571.8415957	554.2500541	576.8480714	748.6437223	741.0234904	690.4073172	748.8441266	679.1609469	684.2579031	786.6444878	733.947543	580.3924858	718.2663804	760.2149433	729.2210828
AT1G07175	medianOfRatiosNorm_Cts	16.26233688	5.968833483	3.357151109	11.77022375	8.127792165	9.132969276	6.885652486	3.83359917	4.635131713	3.88408469	2.094676803	6.535203308	0.963998183	0	0.968778613	0.914658883	1.080327859	0.901838914	13.55806359	2.712631115	5.924660214	0	0	0.952466629	0	1.934555163	0	4.194082478	3.927686345	1.042911355	3.098665352	6.307996411	1.903359953	0	0	0	0	0.915921618	0
AT1G07180	medianOfRatiosNorm_Cts	3762.698195	3787.224845	4475.082429	4182.709514	3587.968697	3819.407751	4853.237394	3907.395954	3964.891667	3814.171165	4224.963111	3639.019042	3943.716566	3647.104949	3890.61491	2547.324989	2897.439318	3349.429726	3323.533322	2666.516386	3148.956903	2456.690337	2888.405747	3269.817937	3551.861179	2746.101054	3214.287556	3840.731029	3994.457013	3206.952418	3242.236846	3901.49578	2753.210172	1956.703858	1420.936357	1657.99417	1237.181283	1530.505024	1454.373987
AT1G07200	medianOfRatiosNorm_Cts	1103.806115	1252.460226	1335.027091	1338.595447	1235.424409	1207.378538	1354.178322	1252.628529	1143.02348	1192.414	1187.681747	1364.768291	1168.365797	1510.875902	1441.542576	1652.788601	1674.508181	1708.082903	1532.965057	1598.643937	1390.320263	1969.360219	1372.419415	2030.658853	1588.672602	1357.090447	1822.604857	2268.99862	2317.334943	2268.332198	2520.247819	2058.509495	2489.594818	1394.956472	1579.204666	1125.81018	1589.802993	1520.429887	1189.942353
AT1G07210	medianOfRatiosNorm_Cts	1310.134515	1276.33556	1185.074342	1225.173291	1192.076184	1252.130088	1315.159625	1314.924515	1729.831155	1281.747948	1348.971861	1034.740524	1232.953676	1199.618437	1158.659221	1214.666997	1234.814743	1083.108535	1269.938623	1295.733463	1340.948095	1064.839082	1159.57895	1101.051423	1094.351786	1184.915037	1132.150035	998.1916297	794.7018704	867.7022476	951.2902629	915.7108123	1103.948773	1007.578645	899.1727008	1032.228981	901.5895988	971.7928372	923.4766293
AT1G07220	medianOfRatiosNorm_Cts	770.4282095	776.9431583	679.2635745	605.6315132	748.6599672	782.6954669	516.4239364	619.126266	589.5887539	606.8882328	611.6456265	599.0603032	577.4349115	578.9956495	640.3626632	865.2673033	1069.52458	920.777531	746.5973684	745.0693462	660.5996138	811.6095998	992.9208494	945.7993626	818.498622	1162.667653	815.8139958	1041.180975	1084.041431	1085.670721	777.7650032	1049.23007	548.1676664	924.3568099	753.078877	1023.7216	1047.847467	952.5584832	979.4140903
AT1G07230	medianOfRatiosNorm_Cts	1720.758521	1728.972099	1699.837512	1920.686513	1891.969398	1599.18292	1525.172026	1586.151657	1369.217908	1688.605819	1480.9365	1791.734907	1937.636347	2037.837629	1817.428678	1813.768565	2007.249162	1757.684043	1714.643109	1609.494461	1736.912886	2449.403158	2519.950791	2327.828441	2167.561541	2534.267263	2289.763652	2419.98559	3129.056788	2602.063831	2538.839811	2450.656606	2025.17499	2882.051404	2802.74044	2473.757549	2799.936587	2267.821927	2519.219836
AT1G07240	medianOfRatiosNorm_Cts	1085.510986	1048.525082	1207.455349	1418.846973	1083.705622	1012.846293	1274.993319	1174.998146	1169.907244	1097.253925	1125.888782	1369.125093	1445.997274	1416.26877	1396.97876	1809.19527	2317.303257	2001.18055	1712.835367	1495.563955	1775.423177	3639.946084	4019.873692	2825.016022	2135.345113	2305.022477	2209.455432	3064.825771	3620.017581	2797.088255	2548.135807	2718.746453	2045.160269	4667.357912	3561.036953	3565.538203	3839.769925	4080.43081	4576.701356
AT1G07250	medianOfRatiosNorm_Cts	2247.251677	2030.39819	1863.218866	2045.878892	1853.136614	1734.350865	1776.498341	1620.654049	1752.079788	1803.186317	1837.031556	2252.46674	2252.863753	2182.586542	2204.940123	2140.301786	2365.918011	2298.787391	2018.343733	1876.236521	1977.849068	2021.281371	1897.492826	2027.801453	1703.443627	1612.451728	1857.862125	2085.507512	2559.542268	2229.744478	2271.321703	2259.314048	1972.832591	2096.397653	2007.050864	1540.781355	1885.324028	1870.311945	1945.606599
AT1G07260	medianOfRatiosNorm_Cts	81.31168438	74.61041853	62.66682071	88.81168832	92.11497787	108.6823344	94.10391731	106.382377	119.5863982	91.27599021	89.02376412	90.40364576	80.97584735	102.1757029	88.15885378	117.9909959	148.0049167	186.6806552	150.0425704	134.7273454	145.1541752	157.5852534	194.7691049	206.6852585	125.8454216	124.778808	102.8336969	114.2887475	75.93526933	92.81911062	141.5057177	146.1352502	183.6742355	138.7030583	197.4005832	310.0468002	159.2808291	272.9446423	323.4202292
AT1G07270	medianOfRatiosNorm_Cts	73.18051594	77.59483527	55.95251849	75.97144423	70.44086543	59.36430029	80.33261233	82.42238216	79.72426547	71.85556676	59.69828888	55.54922812	51.09190369	61.49463598	69.75206013	56.70885074	48.61475365	50.50297917	50.61677074	60.5820949	50.35961181	10.93076902	15.05946688	20.95426584	38.25700816	25.14921712	25.4635821	22.01893301	10.47383025	15.64367033	23.75643436	26.28331838	34.26047915	0	3.478424374	3.781058539	3.005298663	5.495529711	1.017044746
AT1G07280	medianOfRatiosNorm_Cts	5619.653787	5758.929505	5501.251618	5620.816853	4903.767939	4664.207409	4668.472385	4461.351035	4243.926597	5631.9228	5836.816911	5509.176389	5911.236857	5769.142926	5643.135421	5378.194232	6115.736009	5089.978829	5045.407398	4625.036051	4559.026034	6096.636421	4691.525914	4087.034305	4570.705712	4360.487337	5031.995571	4269.575962	5553.748492	5583.747396	5003.311654	4547.014079	4894.490119	6008.814633	5544.608453	3649.666755	5849.312964	5607.272148	5314.058797
AT1G07290	medianOfRatiosNorm_Cts	78.26249621	83.56366876	76.09542515	64.20122048	62.31307326	61.19089415	65.41369862	79.54718279	80.65129181	55.34820683	86.92908732	82.7792419	75.19185825	84.20034773	66.8457243	76.83134617	79.94426156	81.16550224	92.19483242	95.84629939	95.78200679	51.01025543	53.2101163	68.57759729	37.25024479	35.78927051	45.05095295	55.57159283	69.38912542	47.97392234	48.54575717	69.38796052	62.81087845	75.29594593	77.39494233	58.60640736	76.13423279	66.86227815	67.12495323
AT1G07300	medianOfRatiosNorm_Cts	166.688953	198.9611161	165.6194547	155.1529495	111.0798263	184.4859794	137.7130497	235.766349	258.6403496	254.4075472	254.5032316	187.3424948	181.2316584	183.5378366	187.9430509	147.2600802	150.1655724	139.7850316	192.524503	171.7999706	235.9989652	220.4371753	229.907861	193.3507257	176.1835902	196.357349	160.6164409	177.1999847	233.0427231	224.2259414	150.8017138	178.726565	160.833916	260.5636024	289.5788292	295.8678307	314.5545934	296.7586044	306.1304685
AT1G07310	medianOfRatiosNorm_Cts	2197.44827	2091.08133	1977.362003	2043.738852	1719.479587	1638.454688	1372.540062	1574.650859	1613.025836	1471.097076	1607.664446	1682.814852	1811.352585	1904.441573	1916.244096	2046.091921	2263.286864	1972.321704	1937.899223	1689.969185	1789.247384	2873.881355	2952.659472	2752.628558	2198.771206	2343.71358	2393.576717	3036.515714	3712.972825	2791.873698	2497.524273	2901.678349	2170.782026	2406.498061	2311.412997	2083.363255	2200.880387	2429.940054	2338.185871
AT1G07320	medianOfRatiosNorm_Cts	20899.13568	19748.88038	22196.36408	20413.84807	15384.10439	18954.56443	25934.81009	22159.1616	21854.64603	19958.36918	22841.4032	18387.88371	18491.41314	18239.30903	21041.87147	15170.53223	12405.4048	13577.18485	16116.01826	20115.06393	16496.22892	5485.424254	5375.225711	12628.75503	15337.03322	9080.801934	13277.29933	10810.24759	7281.930483	6940.57507	15824.88395	11843.26326	18061.93427	3792.537908	3093.188875	3996.578876	3000.289832	2656.172694	2901.62866
AT1G07330	medianOfRatiosNorm_Cts	7.114772383	9.948055804	6.714302219	9.630183071	8.127792165	12.78615699	12.62369622	8.625598133	8.343237084	8.739190552	7.33136881	3.267601654	13.49597456	5.676427937	7.750228904	2.743976649	11.88360645	9.920228052	13.55806359	3.616841486	10.86187706	3.643589674	3.011893375	2.857399887	3.020290118	7.738220651	7.834948339	7.339644336	5.236915126	17.72949304	5.164442253	8.410661881	7.613439812	3.962944523	10.43527312	8.507381714	7.012363546	2.747764855	3.051134238
AT1G07340	medianOfRatiosNorm_Cts	84.36087254	0	0	0	115.5952663	75.80364499	0	0	23.17565857	0	0	14.15960717	0	0.946071323	0	70.42873399	0	0.901838914	0	66.00735713	0	0.910897418	3.011893375	10.47713292	1.006763373	23.21466195	11.75242251	6.291123717	10.47383025	16.68658168	18.59199211	16.82132376	14.27519965	1.981472261	11.30487922	11.34317562	9.015895988	0	7.119313221
AT1G07350	medianOfRatiosNorm_Cts	1101.773323	1086.327694	1136.955176	944.8279613	1019.586373	1127.921706	1097.113963	1053.281372	1270.026089	1192.414	1165.687641	1119.698167	918.6902682	991.4827463	974.5912847	1110.395884	1184.039333	1471.801107	1124.415407	1064.255607	1388.345377	1022.937801	1233.872319	881.9840985	851.7218133	975.0158021	881.4316881	1113.528898	1593.331427	1424.616911	1154.769288	1145.952681	1134.402532	1718.927187	2011.398894	1792.221748	2066.643714	2019.607169	2100.1974
AT1G07360	medianOfRatiosNorm_Cts	2146.628468	2022.439745	2005.338263	2077.979503	1936.220711	2092.363261	1622.718769	1775.914816	2185.928116	1994.477488	2211.978704	2092.354259	2026.32418	2004.725133	2085.780354	2009.505566	2040.739325	2140.063742	1953.265028	1940.435457	2005.497482	1624.130097	1896.488862	1920.172724	1770.896773	1665.651995	1723.688635	1893.628239	1946.823198	1791.721708	1492.523811	1646.387063	1477.959003	1803.139758	1655.730002	1947.245148	1811.193327	1772.308332	1941.53842
AT1G07370	medianOfRatiosNorm_Cts	1116.002868	1148.00564	831.4544247	911.6573308	834.4533289	893.2043952	830.8687333	973.7341893	888.0912363	917.6150079	864.0541812	755.9051826	625.6348206	645.2206421	690.7391511	533.2461288	362.9901606	459.937846	507.0715783	662.7862024	633.9386428	184.0012785	154.6105266	288.5973886	440.9623572	315.3324915	304.5836167	269.4697992	120.4490479	164.7799941	304.7020929	259.6791856	511.0521474	16.84251422	56.52439608	42.53690857	56.09890837	14.6547459	10.17044746
AT1G07380	medianOfRatiosNorm_Cts	404.5256298	415.8287326	401.7390828	407.67775	392.843288	382.6714127	391.3345829	454.2815017	457.0239869	519.4963272	482.8230031	600.1495038	505.1350478	493.8492305	474.7015204	360.3755999	350.0262263	312.0362642	406.7419077	406.8946672	460.1486099	614.8557574	599.3667817	407.6557172	484.2531823	514.5916733	492.6223768	339.7206807	439.9008706	436.9798579	478.2273526	356.4017972	519.6172671	885.7181008	1046.136131	741.0874737	824.4535998	833.4886728	827.8744232
AT1G07390	medianOfRatiosNorm_Cts	139.2462595	215.872811	153.3099007	197.9537631	166.1681954	157.0870715	133.1226147	144.7183687	190.0404002	151.4793029	191.6629275	132.8824673	207.2596093	175.0231947	197.630837	211.286202	212.8245882	174.9567493	177.1586976	240.5199588	178.7272498	173.0705095	150.5946688	205.7327919	193.2985676	199.2591818	237.0071872	154.1325311	140.0874796	153.3079692	124.9795025	98.8252771	112.2982372	176.3510313	231.3152209	224.9729831	209.3691402	208.830129	193.2385017
AT1G07400	medianOfRatiosNorm_Cts	41.67223824	45.7610567	39.16676294	40.66077297	40.63896082	31.96539246	18.36173996	43.12799067	41.71618542	22.33348697	27.23079844	30.49761544	86.75983645	27.43606836	27.12580116	37.5010142	104.7918023	27.05516741	35.25096534	42.49788747	58.25915877	40.99038383	47.18632955	49.52826471	17.11497734	39.65838084	21.54610793	27.26153611	52.36915126	76.13252894	39.24976112	33.64264752	54.24575866	49.53680653	44.34991077	59.551672	76.13423279	62.28267006	64.07381899
AT1G07410	medianOfRatiosNorm_Cts	76.2297041	54.71430692	60.42871997	57.78109843	74.0532175	69.4105665	86.07065607	72.83838424	102.899924	100.9862019	95.30779453	91.49284631	63.62388006	70.00927789	76.53351043	85.06327611	76.70327798	71.24527419	84.96386517	86.80419567	109.606214	86.53525475	76.30129884	79.05473021	94.63575703	77.38220651	81.28758901	49.28046911	91.64601471	76.13252894	102.2559566	76.74728966	89.45791779	44.58312588	41.74109249	48.20849638	71.12540168	66.86227815	44.74996882
AT1G07420	medianOfRatiosNorm_Cts	1244.068771	1090.306916	1128.002773	1302.214755	1096.348854	881.3315351	742.5028597	990.0269858	830.615603	1007.919977	1043.149048	1159.998587	1357.309441	1274.358072	1324.320364	1607.055657	1820.352442	1460.077201	1411.846355	1419.610283	1238.253985	1549.436509	1294.110187	1444.891876	1230.264841	1347.417671	1363.281011	1073.685114	1139.02904	805.1275663	1236.367475	1292.087931	1146.774372	1008.569381	971.3500065	729.7442981	826.4571322	804.179181	938.7323005
AT1G07430	medianOfRatiosNorm_Cts	65.0493475	56.70391808	36.9286622	42.80081365	66.82851336	74.89034806	25.24739245	64.2127861	38.93510639	113.6094772	161.2901138	192.7884976	168.699682	159.8860536	91.06518962	124.3936081	192.2983589	226.3615674	59.6554798	44.30630821	220.1998713	87.44615217	189.7492826	89.53186313	113.7642611	155.7316906	112.6273824	314.5561858	502.7438521	441.1515033	142.5386062	202.9072179	98.02303757	410.1647581	931.3481262	634.27257	1472.596345	1274.962893	1199.095755
AT1G07440	medianOfRatiosNorm_Cts	1183.085008	1143.031612	1255.574515	925.5675952	928.3744828	1189.1126	2218.327709	1379.137302	1353.45846	1854.650439	2016.126423	1706.777264	1294.649559	1131.501302	1101.501283	1147.896898	908.5557293	926.1885645	946.3528387	1236.055578	1307.37502	1511.178817	1181.666168	999.1374939	1229.258078	1035.95429	1278.075948	1048.520619	1084.041431	1050.211735	1110.355084	1002.971429	1073.495013	2204.387891	2068.792897	1988.836792	1937.415871	1362.891368	1905.941854
AT1G07450	medianOfRatiosNorm_Cts	115.8691502	98.48575246	111.905037	83.46158662	75.85939354	101.375959	143.4510935	111.1743759	113.0972138	70.88454559	111.0178706	93.67124741	57.83989096	35.95071027	67.81450291	72.25805175	32.40983577	36.07355655	66.88644705	55.15683267	84.92012973	21.86153804	27.10704038	31.43139876	54.36522212	28.05104986	47.00969003	31.45561858	24.87534685	25.02987253	69.20352618	27.33465111	37.11551908	10.89809744	26.08818281	17.96002806	13.02296087	9.159216185	11.1874922
AT1G07470	medianOfRatiosNorm_Cts	1066.199461	918.2055507	1017.216786	1147.061806	1083.705622	1032.025528	812.5069933	1063.82377	939.0776851	1021.514273	1047.338401	1114.252164	1119.20189	1168.398084	1052.093574	1028.991243	1083.568842	1041.623945	1034.028317	1010.002985	1027.928547	1201.473695	1127.452087	1382.981545	1225.231025	1314.530233	1240.859943	1338.960831	1488.593125	1405.844507	1240.499029	1343.603236	1038.282854	1247.336789	1192.229954	1184.416587	1245.195413	1211.764301	1169.601458
AT1G07473	medianOfRatiosNorm_Cts	10.16396055	2.984416741	1.11905037	1.070020341	6.321616128	5.479781565	4.590434991	3.83359917	3.708105371	1.942042345	2.094676803	3.267601654	5.783989096	3.784285291	2.906335839	7.317271064	4.321311436	4.509194569	1.807741812	5.42526223	1.974886738	5.465384511	4.015857834	4.762333145	5.033816863	4.836387907	4.896842712	10.48520619	5.236915126	6.257468132	3.098665352	1.051332735	1.903359953	6.935152915	10.43527312	9.452646349	14.02472709	7.327372948	9.153402713
AT1G07480	medianOfRatiosNorm_Cts	1081.445402	991.8211637	1093.312211	1271.184165	1179.432952	1107.829173	1028.257438	1085.866965	990.9911603	981.7024053	1087.137261	1094.646554	1188.609759	1116.364161	1121.845634	1000.636818	1146.227858	949.6363762	977.0844495	1067.872449	1156.296185	1153.196132	1210.781137	1315.356415	1294.697697	1316.464788	1244.777417	1556.004599	1521.323844	1380.814634	1441.912277	1442.428513	1279.057888	1090.80048	1203.534834	1030.338452	1062.87396	1079.871588	1083.152654
AT1G07485	medianOfRatiosNorm_Cts	26.42629742	18.90130603	19.02385629	22.47042717	27.99572857	34.70528325	20.65695746	12.4591973	29.66484296	23.30450814	12.56806082	11.98120606	6.747987279	17.02928381	22.2819081	12.80522436	4.321311436	9.920228052	6.327096342	18.08420743	15.7990939	4.554487092	4.015857834	3.809866516	17.11497734	6.77094307	7.834948339	4.194082478	6.546143908	4.171645421	4.131553802	7.359329146	9.516799764	0	4.348030468	1.89052927	3.005298663	0	0
AT1G07490	medianOfRatiosNorm_Cts	120.9511305	127.3351143	147.7146488	117.7022375	90.30880183	132.4280545	118.203701	125.5503728	161.3025836	92.24701138	105.7811785	138.32847	73.26386189	91.76891831	86.22129656	89.63657053	43.21311436	32.4662009	65.98257614	92.2294579	55.29682866	30.97051223	9.035680126	65.7201974	86.58165005	28.05104986	62.67958671	17.82485053	11.78305903	11.47202491	66.10486083	23.12932017	70.42431826	3.962944523	12.17448531	7.562117079	4.007064884	4.579608092	3.051134238
AT1G07510	medianOfRatiosNorm_Cts	1636.397648	1742.899377	1890.076075	1898.216085	1901.000279	1851.252872	1669.770728	1632.154847	1848.490527	1738.127899	1715.540302	1869.068146	1855.696502	1741.717305	1894.930967	2016.822837	2150.932767	2187.861205	1989.419864	1844.589158	2008.459812	2522.274952	2614.32345	2157.336915	2544.091043	3339.042211	2452.33883	2725.10509	3127.747559	3488.538484	2458.274512	2710.335791	1897.649873	3825.232201	3334.069763	3988.071494	3699.522654	3652.695415	3705.094009
AT1G07520	medianOfRatiosNorm_Cts	4.065584219	8.953250224	2.23810074	10.70020341	2.709264055	6.393078493	8.033261233	4.791998963	8.343237084	4.855105862	0	5.446002757	0	6.62249926	1.937557226	2.743976649	0	8.116550224	0	2.712631115	2.962330107	57.38653736	36.1427205	83.81706336	291.9613781	23.21466195	484.7874285	11.53372681	2.618457563	3.128734066	7.230219154	5.256663676	10.46847974	9.907361307	2.608818281	5.671587809	13.02296087	10.99105942	8.136357967
AT1G07530	medianOfRatiosNorm_Cts	1354.855941	1560.849956	1416.717768	1525.849007	1663.48813	1619.275453	1378.278106	1452.934086	1372.926013	1276.892842	1323.835739	1519.434769	1504.801163	1637.64946	1527.763873	1570.469302	1724.203263	1641.346823	1387.441841	1502.797638	1342.922982	2199.817265	2068.166784	2204.960246	2393.076537	2629.060466	2376.927452	2127.448337	2062.035331	2405.996497	2141.177758	2166.796767	1835.790675	3059.393172	3684.521018	2799.873848	3097.461155	3199.314213	3121.310325
AT1G07540	medianOfRatiosNorm_Cts	13.21314871	0.99480558	0	0	11.74014424	3.65318771	0	1.916799585	0	0.971021172	1.047338401	0	0	0	0.968778613	17.37851878	0	1.803677828	1.807741812	0.904210372	0.987443369	0.910897418	1.003964458	0.952466629	0	0	0	2.097041239	0	0	1.032888451	0	2.855039929	0.990736131	1.739212187	3.781058539	3.005298663	0	0
AT1G07570	medianOfRatiosNorm_Cts	615.9360092	548.1378748	558.4061345	616.3317166	608.6813243	590.9031121	747.0932947	631.5854633	641.5022291	398.1186807	416.8406838	452.0182288	449.2231532	394.5117416	508.6087718	794.8385693	728.1409769	677.2810243	940.0257423	830.0651211	945.9707474	757.8666521	574.2676702	1083.907024	790.3092476	677.094307	759.9899889	703.5573356	666.3974498	664.3345333	1072.138212	744.3435765	938.3564568	306.1374644	367.8433776	292.0867722	309.5457623	292.1789963	282.7384394
AT1G07590	medianOfRatiosNorm_Cts	19661.16528	15469.22678	17253.5186	20518.71006	18733.65785	19071.46644	31947.13232	25756.99443	11722.2481	17328.84384	17024.48572	15852.22482	20527.3773	22178.75002	20606.88988	16818.74754	26967.14401	19959.49884	17702.3117	16651.03399	22728.97147	17374.45736	21146.50339	15193.74767	16283.39079	20962.83974	15871.6466	44876.68251	47807.79819	48527.70827	27341.59017	36336.16199	19701.67887	29699.29699	29891.83986	34156.19232	39145.01685	42636.15134	34310.0045
AT1G07610	medianOfRatiosNorm_Cts	425.8699469	327.291036	392.7866798	386.2773432	303.4375742	404.5905389	750.536121	947.8573949	450.5348025	414.6260406	417.8880222	340.9197726	395.2392549	385.9970997	476.6390776	252.4458517	373.7934392	276.8645465	420.2999713	499.1241251	578.6418142	100.198716	168.666029	209.5426584	303.0357752	218.6047334	261.4914008	860.8354286	912.5324608	646.6050403	512.3126715	785.3455531	586.2348655	234.804463	306.970951	497.2091979	494.8725131	554.1325792	340.7099899
AT1G07615	medianOfRatiosNorm_Cts	335.4106981	340.2235085	312.2150532	327.4262244	356.7197672	358.9256925	336.2493631	333.5231278	450.5348025	368.0170243	419.982699	328.9385665	354.7513313	357.61496	352.6354151	420.7430862	419.1672093	388.6925718	374.2025551	407.7988776	419.6634318	333.3884551	330.3043068	382.8915849	341.2927833	348.2199293	335.92341	347.060325	278.8657305	281.5860659	315.0309774	311.1944896	312.1510323	330.9058676	311.3189815	337.4594746	374.6605666	309.5815071	345.7952136
AT1G07620	medianOfRatiosNorm_Cts	370.98456	386.9793708	416.2867376	266.435065	429.8698967	433.8160406	409.6963229	435.1135058	136.2728724	242.7552931	233.5564635	344.1873742	375.9592913	421.0017386	264.4765613	411.5964973	356.5081934	290.3921302	204.2748248	201.6389129	139.229515	1135.889081	1606.343134	505.75978	527.5440073	868.6152681	646.3832379	489.6591293	815.6495309	592.3736498	292.3074315	385.8391138	216.0313547	1652.547866	1795.736583	1407.499041	1784.145639	1731.091859	2059.51561
AT1G07630	medianOfRatiosNorm_Cts	1073.314234	1304.190116	1190.669593	1323.615162	1177.626776	1158.973801	1283.02658	1247.83653	1004.896555	1173.964597	1116.462736	1163.266189	1285.009578	1350.043778	1188.691358	1482.662049	1668.026214	1361.77676	1181.359274	1246.001892	1128.647771	2210.748035	2639.422561	1764.920664	1642.031061	1896.831337	1639.46294	1548.664955	2073.81839	1834.481074	1551.398453	1376.19455	1333.303647	2237.082183	2509.683186	2076.746403	2801.94012	2790.813172	2794.838962
AT1G07640	medianOfRatiosNorm_Cts	1509.348141	1739.91496	1653.956447	1319.335081	1354.632027	1369.032094	1051.209613	1237.294132	1211.62343	1287.574075	1179.30304	1113.162963	1078.713966	1008.51203	1124.75197	1672.911097	1840.878672	1753.174848	1479.636673	1457.587119	1340.948095	1233.355105	1179.658239	914.3679639	945.350807	1136.551158	940.1938006	732.915913	887.6571139	1032.482242	762.2716765	753.8055711	662.3692636	951.1066855	984.3940979	1097.452241	1295.283724	1155.893083	1160.448055
AT1G07650	medianOfRatiosNorm_Cts	3032.925827	3445.011725	3427.651283	3531.067126	3703.563963	3113.429226	3339.541456	3518.285639	2856.168162	2579.032234	2528.274901	3289.385665	3678.617065	3824.966358	3766.611247	6220.595063	6699.113053	5016.028038	5646.48155	5564.510627	4719.979303	8041.40241	8689.312388	6577.73454	4692.52408	5826.88015	5506.989314	6817.481068	7665.534516	6525.49635	6753.024689	7500.207732	5699.611379	8788.820215	7531.658376	6986.450916	7458.149514	7487.659231	7380.693721
AT1G07660	medianOfRatiosNorm_Cts	895.4449242	776.9431583	812.4305685	931.9877172	896.7664022	948.0022108	959.400913	1003.444583	785.1913122	758.3675357	760.3676795	786.4027981	722.0346389	724.6906333	752.7409823	786.6066393	710.8557312	846.82674	808.9644609	897.880899	838.3394202	905.4320339	896.5402614	923.8926302	1054.081251	957.6048056	953.9049602	1013.919439	967.5200696	928.1911062	952.3231514	1074.462055	961.1967762	873.8292673	908.7383678	879.0961104	833.4694958	936.0718941	938.7323005
AT1G07670	medianOfRatiosNorm_Cts	3148.794978	3394.27664	2952.054875	2900.825145	3320.654643	2998.353813	2438.668589	2715.146612	2832.065477	3029.586058	2815.245623	3090.061964	2747.394821	2847.674682	2995.463471	2975.385346	3118.906529	3312.45433	3214.164942	2823.848991	2802.364281	3498.756984	3385.368154	3001.222348	3671.66602	5180.738726	3908.659852	2768.094435	3369.954884	3118.304952	2469.636285	2800.750406	2973.048246	3883.685632	4058.451639	3955.932497	4350.670697	4214.155367	3922.741585
AT1G07700	medianOfRatiosNorm_Cts	2663.974059	2451.20095	2585.006354	2718.921687	2815.828441	2402.884216	2891.974044	2380.665085	2477.941414	2385.799021	2456.008551	2514.964073	2147.787951	2090.817623	2122.593941	2607.692475	2651.124566	2387.167605	2175.617271	2465.781683	2259.270428	1871.894195	1864.361999	1806.829195	2021.580852	2114.468793	2132.085317	2156.806914	2323.881087	2461.270799	1995.540486	1890.296258	1744.429397	1764.501049	1415.71872	1581.427734	1492.631669	1577.217027	1819.49305
AT1G07705	medianOfRatiosNorm_Cts	1342.659188	1599.647373	1359.646199	1460.577766	1421.460541	1456.708599	1035.14309	1142.412553	1338.626039	1347.777387	1323.835739	1349.519483	1400.68936	1359.504491	1379.540745	1419.550586	1216.449169	1315.782975	1213.898627	1349.986085	1137.534761	1187.810234	1217.808888	1036.283692	1131.602031	1260.362689	1197.767727	967.7845317	942.6447227	1005.366547	929.5996055	840.0148554	1078.253413	1107.642994	1120.052649	1196.705028	1160.045284	1090.862648	1100.442415
AT1G07710	medianOfRatiosNorm_Cts	45.73782246	29.84416741	51.47631701	39.59075263	28.89881659	33.79198632	48.1995674	47.91998963	39.86213273	28.159614	25.13612164	34.85441764	31.81194003	44.46535217	26.15702255	49.39157968	47.53442579	37.87723438	87.67547789	67.81577787	56.28427203	41.90128125	40.15857834	31.43139876	27.18261106	26.1164947	43.09221586	34.60118044	57.60606639	49.0168337	50.61153408	63.07996411	65.66591837	28.73134779	40.0018803	20.79582197	21.03709064	32.97317827	29.49429763
AT1G07720	medianOfRatiosNorm_Cts	1286.757405	1311.153755	1307.050832	1076.440463	1016.877109	1144.36105	1229.088969	1346.551709	1443.380015	1222.515656	1514.451329	1500.91836	1236.809668	1306.524497	1354.352501	1528.394993	1684.231132	1699.064514	1821.299876	1661.034453	2226.684797	2672.573026	3123.33343	1845.880327	2196.757679	2183.145501	2236.877751	961.493408	1188.779734	1144.073757	1671.213513	1490.789818	2163.168586	3033.634032	3697.56511	2245.948772	2576.54272	3122.376797	3650.173593
AT1G07725	medianOfRatiosNorm_Cts	567.1489985	448.6573168	517.0012708	522.1699265	521.9848746	488.6138562	422.3200191	482.0750957	533.9671734	464.1481204	564.5153984	505.3890558	518.6310223	585.6181488	545.4223591	571.6618018	628.7508139	625.8762062	636.3251179	618.4798942	629.9888694	737.8269089	770.0407396	837.2181669	578.8889393	527.1662819	587.6211254	953.1052431	1131.173667	994.937433	924.4351632	939.8914652	863.1737386	1016.49527	915.6952165	898.9466678	923.6284557	952.5584832	1080.10152
AT1G07740	medianOfRatiosNorm_Cts	207.3447952	237.7585337	226.0481747	227.9143327	211.3225963	221.0178565	151.4843547	176.3455618	237.3187437	213.6246579	227.2724331	216.7509097	244.8555384	253.5471145	257.6951111	207.6275664	232.2704897	210.1284669	216.9290175	198.9262818	211.3128809	182.1794837	213.8444296	169.53906	168.1294832	174.1099647	153.7608611	191.8792734	193.7658597	213.7968278	162.1634867	177.6752322	183.6742355	187.2491287	198.2701893	152.1876062	186.3285171	185.0161669	185.1021438
AT1G07730	medianOfRatiosNorm_Cts	10.16396055	0	0	0	0	3.65318771	0	0	0	0	0	0	0	0	0	0	0	0	0	5.42526223	0	0	0	0	0	0	0	0	5.236915126	0	0	0	0	2.972208392	0	9.452646349	0	12.82290266	0
AT1G07745	medianOfRatiosNorm_Cts	270.3613506	235.7689226	282.0006932	262.1549836	271.8294935	258.4630305	268.5404469	265.4767425	286.4511399	260.2336742	274.4026612	274.4785389	274.7394821	276.2528263	273.1955689	251.5311928	229.0295061	238.9873122	252.1799828	232.3820655	225.1370881	232.2788417	201.7968561	220.0197913	246.6570263	202.1610145	201.7499197	224.3834126	231.7334943	253.4274593	234.4656783	279.6545075	287.4073529	242.730352	213.923099	218.3561307	256.4521525	247.298837	215.6134861
AT1G07750	medianOfRatiosNorm_Cts	1767.512739	1536.974622	1145.907579	1158.83203	1364.565996	1648.500954	1283.02658	1645.572444	1824.387842	1774.055682	1826.558172	1932.241778	1646.508896	1697.251953	1589.765704	1137.83565	1330.963922	1399.653994	1512.176026	1165.527169	1886.016835	2047.697397	2531.998364	1367.742079	1556.456174	1824.285519	1336.83806	1174.343094	1520.014615	2398.696117	1562.760226	1528.637797	1667.343319	3193.142549	3088.840844	3228.078728	3242.717257	3444.781207	2961.6343
AT1G07770	medianOfRatiosNorm_Cts	11599.11178	10342.99362	10675.74053	10621.02191	9079.646936	10590.59117	10263.06503	12307.77014	12009.62627	10675.40677	11413.8939	8744.102026	9881.945371	10068.09102	10349.46192	8992.011478	7294.373703	8241.003994	9663.283857	10531.3382	10241.76262	4563.596066	4911.394131	8480.762865	9054.829774	6445.937803	7409.902391	8541.248966	5392.713351	5512.829424	8596.730574	7806.145558	9615.774482	5225.142353	4257.591434	5377.610508	4466.875579	5138.32028	4144.457339
AT1G07780	medianOfRatiosNorm_Cts	735.8707436	885.3769666	767.6685537	727.6138321	655.6419013	762.6029345	630.0372025	666.0878559	851.0101825	758.3675357	842.0600748	602.3279049	664.1947479	562.9124371	706.2396089	454.5854648	374.873767	489.6985302	466.3973875	720.6556662	620.1144357	233.1897391	288.1377996	394.3211844	458.0773346	293.0851072	372.1600461	338.6721601	187.2197158	282.6289773	391.4647227	317.502486	554.8294263	316.0448257	310.4493754	413.0806454	297.5245676	286.6834666	305.1134238
AT1G07790	medianOfRatiosNorm_Cts	2239.120509	2071.185218	1930.361888	2405.405727	2043.688185	2251.276926	1755.841384	1925.425183	1604.682599	1566.257151	1752.197146	1558.645989	1566.497047	1403.023772	1753.489289	1556.749419	1130.02294	1353.66021	1448.905062	2023.622812	1568.06007	709.5890889	689.723583	882.9365651	1223.217498	978.8849124	1077.305397	1246.691017	796.0110992	908.3757905	1111.387973	1111.258701	1474.152284	578.5899003	666.9878738	745.8137969	761.3423279	814.2543188	906.1868686
AT1G07810	medianOfRatiosNorm_Cts	1838.660463	2168.676165	2017.647817	2061.929198	1993.115256	1957.195316	1583.700072	1709.78523	2288.82804	2047.883653	1865.309693	2204.541916	2445.66339	2487.221508	2196.221116	2348.844011	2754.83604	2438.572423	2418.758545	2192.710151	2276.056965	3845.808901	4170.46836	2844.065354	2364.887162	2920.211018	2589.450426	2885.528745	3918.521743	3615.773669	2579.122461	2967.912311	2738.934972	6004.851688	5999.41244	5091.195323	6640.708278	6608.374477	6051.416238
AT1G07820	medianOfRatiosNorm_Cts	3711.878392	3277.884388	3367.222563	3635.92912	3322.460819	3626.702099	3402.659937	3836.47437	3080.508537	3241.268674	3294.926611	2952.822695	2808.126706	2701.979698	2941.211869	2604.948499	2060.185227	2294.278197	2869.790127	3155.694197	2790.514961	1490.228177	1362.37977	2328.780908	2648.794434	1842.663793	2348.525765	2587.748889	1533.106903	1820.923226	2877.627223	2698.771131	3806.719906	1006.587909	1120.922255	1137.153356	1110.958739	1137.57465	1150.277608
AT1G07830	medianOfRatiosNorm_Cts	498.0340668	498.3975958	461.0487523	516.8198248	471.4119456	538.8451873	538.2285026	555.8718797	759.2345746	527.2644966	517.3851703	396.4690007	451.1511495	438.0310225	470.8264059	561.6005541	431.0508157	431.0790008	452.8393239	595.8746349	543.0938529	395.3294796	420.6611081	485.7579808	492.3072892	397.551086	420.1491047	440.3786602	257.91807	354.5898608	442.0762568	445.7650797	600.5100651	421.0628555	433.0638346	528.4029309	343.6058138	411.2488067	404.7838089
AT1G07840	medianOfRatiosNorm_Cts	655.5754553	707.3067677	694.9302796	666.6226726	652.0295492	790.9151393	689.7128573	687.1726513	671.1670721	775.8459168	878.7169188	654.6095314	689.2587007	631.0295723	649.0816707	802.1558403	796.201632	818.8697337	832.4651045	928.6240516	829.4524299	645.8262697	653.5808624	707.6827054	649.3623754	648.0759795	601.332285	532.6484747	473.9408189	469.3101099	549.4966557	588.7463317	677.5961432	839.1535027	758.2965136	812.927586	751.3246657	876.5369889	878.7266604
AT1G07850	medianOfRatiosNorm_Cts	18.29512899	0	2.23810074	0	16.25558433	1.826593855	3.442826243	0.958399793	0	0.971021172	0	1.089200551	0	0	0.968778613	10.06124771	0	2.705516741	1.807741812	0	0.987443369	4.554487092	1.003964458	0	4.027053491	1.934555163	2.938105627	6.291123717	3.927686345	6.257468132	3.098665352	3.153998205	2.855039929	2.972208392	1.739212187	2.835793905	8.014129767	6.411451329	0
AT1G07870	medianOfRatiosNorm_Cts	376.0665402	380.0157317	367.0485213	278.2052887	402.7772562	411.8969143	429.2056716	414.9871102	369.8835107	384.5243843	383.3258549	387.7553963	337.399364	398.2960269	337.1349573	402.4499085	513.155733	508.6371474	387.7606187	396.0441428	484.8346941	866.2634449	1022.035819	780.0701692	910.1140889	1460.589148	829.5251554	976.1726967	1441.460889	1248.364892	861.4289677	1364.62989	670.9343834	2032.99054	1634.859456	1744.013251	1888.329326	1742.99884	1786.947619
AT1G07880	medianOfRatiosNorm_Cts	215.4759636	207.9143663	180.1671095	161.5730715	141.7848189	211.8848872	288.0497957	281.769539	256.7862969	243.7263143	250.3138779	208.0373053	140.7437347	149.479269	186.9742723	163.72394	152.3262281	144.2942262	177.1586976	195.3094403	177.7398064	112.9512799	109.432126	180.0161929	201.3526745	154.764413	144.9465443	152.0354898	164.9628265	125.1493626	209.6763555	172.4185686	246.4851139	38.6387091	60.87242655	64.27799517	71.12540168	42.13239445	28.47725288
AT1G07890	medianOfRatiosNorm_Cts	23298.84676	22792.98546	23370.24792	15111.89728	18283.01693	20615.85155	24507.18481	25808.74801	37245.13737	30092.91715	31340.55433	22451.69096	17699.97063	18958.32324	19470.51256	19827.97526	23192.47848	29675.00946	25114.957	19345.5809	29506.78275	23985.75082	29458.32514	22207.71192	21025.24628	23087.94859	20140.71407	19764.61368	20721.16393	20928.10217	18038.3639	21418.80181	17385.28981	31360.76148	27922.18206	33546.49663	25936.72922	31176.14005	33849.28323
AT1G07900	medianOfRatiosNorm_Cts	95.54122914	170.1117543	139.8812962	55.64105775	70.44086543	101.375959	76.88978609	148.5519679	26.88376394	68.94250324	95.30779453	71.88723639	106.0398001	138.1264131	102.690533	64.94078069	86.42622871	92.88940812	46.09741621	32.55157338	52.33449855	34.6141019	62.24579642	26.66906561	28.18937444	83.185872	30.36042481	30.40709796	44.51377857	41.71645421	17.55910366	29.43731658	10.46847974	87.1847795	138.2673689	137.0633721	301.5316325	283.9357017	239.0055153
AT1G07910	medianOfRatiosNorm_Cts	855.8054781	1022.660137	1102.264614	1010.099202	941.0177151	948.9155077	897.4300407	870.2270117	1118.920796	1165.225407	1166.734979	1120.787367	1044.010032	983.9141757	1008.498536	991.4902291	894.5114672	903.6425916	1017.75864	1047.07561	903.5106826	1096.720492	1072.234042	806.7392348	887.9652947	861.844325	921.5857983	768.5656141	776.3726675	705.0080762	875.889406	879.9654993	1014.490855	1369.197333	1368.759991	1393.320072	1325.33671	1231.914577	1488.953508
AT1G07920	medianOfRatiosNorm_Cts	35239.46761	34866.94079	26675.92271	26878.91097	26108.27461	32244.86132	21701.28142	24284.89234	23915.42559	30514.34034	32358.56725	24285.90469	28778.23775	27403.90194	30312.11402	25047.01885	24882.11125	23856.34479	21882.71464	27254.70902	23925.75283	18173.31439	18795.21863	19840.83235	23334.76145	22710.71033	22595.99101	22097.57205	18770.41304	18298.92264	20721.80809	21002.47405	22077.07209	20199.12823	21126.21044	23830.12144	19877.04535	22143.32105	23479.495
AT1G07930	medianOfRatiosNorm_Cts	21717.3345	21844.93574	17280.37581	16758.65858	16253.77815	20670.64936	12852.07036	15448.44626	15879.03422	20558.46026	21290.29502	15331.58696	18058.57796	17485.29019	18775.8983	17019.05783	16706.19001	16837.33252	15711.08409	18435.94527	17302.97015	11910.89464	13226.22778	13721.23426	14326.24279	14160.94379	14445.686	14593.30998	11828.88204	11724.40946	12296.537	13630.52891	14498.84444	14489.51591	13568.46388	16178.20423	14421.42652	15457.09323	15366.52907
AT1G07940	medianOfRatiosNorm_Cts	30057.88053	31629.84343	23516.84352	23256.89212	22998.03947	27753.26703	19734.28002	21789.21928	21388.35178	27556.60985	28284.42087	22047.59756	25812.01534	24976.28292	26784.79109	22893.91184	23223.80798	22744.37741	20622.71859	24638.82842	21164.86117	16744.11635	17607.52867	18907.41505	20923.56317	20638.80175	21185.70031	19831.719	16145.40933	16669.8951	18013.57458	17949.40379	20481.10477	16993.10611	19270.47103	21293.97643	17914.58533	21634.06863	21270.47382
AT1G07950	medianOfRatiosNorm_Cts	536.6571169	482.4807065	452.0963494	428.0081365	416.3235764	439.2958222	522.1619802	482.0750957	508.9374621	447.6407605	455.5922046	467.2670365	397.1672513	442.7613791	423.3562539	486.5985257	498.031143	468.9562352	501.6483529	528.9630674	556.9180601	596.6378091	582.2993859	573.3849107	501.3681596	452.6859081	453.4476351	552.5703664	597.0083244	569.4296	593.910859	658.1342922	654.7558238	704.4133889	632.20363	640.8894224	657.1586409	727.2417651	665.1472638
AT1G07960	medianOfRatiosNorm_Cts	664.7230198	601.8573762	719.5493878	658.0625099	661.9635174	700.4987434	826.2782983	745.6350386	676.7292301	648.6421432	644.1131169	663.3231358	736.4946116	615.8924311	655.863121	738.1297185	761.6311405	835.1028342	812.5799446	725.176718	842.2891937	794.3025489	822.2468915	749.5912371	663.4570626	704.1780793	683.5992426	729.7703511	785.537269	795.7413641	572.2202016	727.5222527	670.9343834	1039.282201	825.2561828	931.0856653	956.6867409	995.6067993	1017.044746
AT1G07970	medianOfRatiosNorm_Cts	721.6411989	757.0470467	713.9541359	711.5635269	688.15307	761.6896376	510.6858927	638.2942619	762.94268	710.7874982	778.1724323	628.4687181	648.770777	647.1127848	682.9889221	625.6266759	568.2524538	542.9070261	560.3999618	701.6672484	569.7548239	521.0333233	469.8553666	605.7687761	635.2676882	631.6322607	614.064076	526.357351	353.491771	410.907074	503.0166754	533.0256967	611.9302249	397.2851884	413.0628944	461.2891418	397.7011897	406.6691986	392.5792719
AT1G07980	medianOfRatiosNorm_Cts	438.0666996	428.7612052	600.9300486	518.9598655	527.4034027	510.5329825	558.8854601	548.2046814	597.931991	549.5979836	586.5095048	543.5110751	566.8309315	550.6135099	523.140451	608.2481572	595.2606503	606.0357501	601.9780234	593.1620038	712.9341124	623.0538342	687.715654	609.5786426	548.6860381	536.8390577	503.3954308	692.0236088	788.1557265	716.4801011	635.2263971	721.2142563	679.4995032	867.8848505	806.9944548	848.8476421	836.4747944	838.0682809	910.2550476
AT1G07985	medianOfRatiosNorm_Cts	12.19675266	17.90650045	10.07145333	5.350101706	6.321616128	8.219672348	17.21413121	13.4175971	22.24863222	10.6812329	5.236692007	9.802804962	13.49597456	10.40678455	11.62534336	2.743976649	1.080327859	4.509194569	4.51935453	3.616841486	7.899546951	9.108974184	25.09911146	20.00179921	21.14203083	19.34555163	22.52547647	30.40709796	41.89532101	45.88809963	119.8150603	44.15597488	71.37599823	39.62944523	36.52345593	24.57688051	20.03532442	27.47764855	20.34089492
AT1G07990	medianOfRatiosNorm_Cts	2217.776191	2325.855447	2448.482209	2503.847599	2519.615571	2461.33522	1908.473347	1957.052376	1944.901267	2203.24704	2266.440301	2412.579221	2451.447379	2588.451139	2236.909817	2538.1784	2580.903255	2517.934247	2162.963078	2181.859627	2089.430169	3084.298659	3027.956807	2579.279631	2338.711315	3087.55004	2841.148141	2867.703894	3431.488637	2991.069767	2686.54286	2858.573707	2418.21882	3733.09374	3886.269632	3391.60951	3569.293045	3541.868899	3784.423499
AT1G08000	medianOfRatiosNorm_Cts	499.0504629	500.387207	382.7152265	460.1087467	410.0019603	442.0357129	298.3782744	359.3999222	379.1537741	473.8583321	421.0300374	437.8586216	374.9952931	375.5903151	439.8254903	392.3886608	381.3557342	394.1036053	395.8954569	413.2241398	426.5755354	347.9628138	332.3122357	338.1256533	330.2183862	374.336424	372.1600461	333.429557	310.2872212	253.4274593	278.8798816	260.7305183	269.3254333	273.4431721	223.488766	283.5793905	221.3903348	251.8784451	256.295276
AT1G08010	medianOfRatiosNorm_Cts	815.1496359	748.0937965	690.4540782	740.4540762	662.8666054	705.0652281	500.357414	630.6270635	632.2319657	678.7437995	691.243345	626.290317	633.3468061	642.3824282	675.2386932	612.8214516	762.7114684	783.6980161	756.5399484	688.1040928	770.2058278	604.8358858	719.8425167	601.9589096	644.3285585	615.1885418	642.4657638	652.1798253	628.4298152	537.099348	561.8913171	650.774963	551.0227064	635.0618598	560.8959304	669.2473615	516.91137	503.7568902	575.6473262
AT1G08030	medianOfRatiosNorm_Cts	634.2311381	622.7482934	734.0970426	746.8741982	781.1711358	781.78217	966.2865655	771.511833	737.9129687	772.9328532	781.3144475	712.3371606	744.2065971	741.7199171	772.1165545	803.9851581	752.9885177	786.4035328	799.021881	833.6819626	797.8542421	895.4121623	833.2905005	781.9751024	769.1672167	792.2003392	751.175672	662.6650315	670.3251362	658.0770652	751.942792	746.4462419	766.102381	894.634726	981.7852796	1003.871042	940.6584814	979.1202102	924.493674
AT1G08035	medianOfRatiosNorm_Cts	13.21314871	4.974027902	8.952402958	5.350101706	14.44940829	5.479781565	8.033261233	9.583997926	9.270263426	6.797148207	10.47338401	4.356802205	5.783989096	15.13714116	4.843893065	5.487953298	4.321311436	3.607355655	9.942579967	9.042103716	9.874433689	5.465384511	1.003964458	3.809866516	10.06763373	5.803665488	1.958737085	3.145561858	3.927686345	5.214556777	2.065776901	2.10266547	5.710079859	2.972208392	4.348030468	6.616852444	8.014129767	2.747764855	6.102268475
AT1G08040	medianOfRatiosNorm_Cts	874.1006071	893.3354112	980.2881239	965.1583478	913.0219865	913.2969276	927.2678681	1074.366167	969.6695544	1145.804983	1103.894675	1154.552584	1043.046034	1072.84488	1005.5922	753.6789195	773.514747	743.115265	860.4851026	823.7356485	881.7869284	957.3531868	909.5917994	858.1724328	891.9923482	907.3063714	810.9171531	957.2993255	968.8292984	1003.280724	998.8031316	928.3268051	1082.060133	942.1900603	995.6989771	873.4245226	961.695572	902.1827942	824.8232889
AT1G08050	medianOfRatiosNorm_Cts	766.3626253	955.0133572	645.6920634	602.4214521	761.3031994	689.5391803	595.60894	608.5838683	255.8592706	395.2056172	343.5269957	536.9758718	562.9749387	627.245287	528.9531227	1253.997329	1525.422937	1154.35381	682.4225341	595.8746349	528.2822024	778.8172927	934.6909108	1223.919618	769.1672167	1253.591746	1082.202239	1292.825924	1379.927136	1301.553371	687.903708	925.1728069	289.3107128	577.5991642	724.3818759	712.7295347	1382.437385	788.6085135	786.1755886
AT1G08060	medianOfRatiosNorm_Cts	1011.314074	1283.299199	1350.693796	1301.144735	1334.764091	1244.823712	695.4509011	819.4318227	1156.001849	1143.862941	1134.267489	1393.087505	1276.333594	1182.589153	1308.819906	1290.583684	1203.485235	1198.543916	1243.726367	1150.155593	907.460456	1139.53267	1086.289544	967.7060951	1065.155648	1322.268454	1315.291952	1270.806991	1317.084154	1444.432227	1177.492834	1270.009944	1293.333088	1231.48501	1457.459813	1269.490405	1400.469177	1271.299206	1245.879814
AT1G08065	medianOfRatiosNorm_Cts	4.065584219	0	0	0	19.8679364	10.95956313	1.147608748	0	25.95673759	0	0	11.98120606	0	0	0	5.487953298	0	0	0	22.60525929	0	9.108974184	10.03964458	9.52466629	0	15.4764413	12.73179105	3.145561858	3.927686345	7.300379487	4.131553802	7.359329146	9.516799764	0.990736131	2.608818281	2.835793905	2.003532442	0	0
AT1G08070	medianOfRatiosNorm_Cts	64.03295145	66.65197389	60.42871997	67.4112815	57.79763317	75.80364499	30.98543619	51.7535888	64.89184399	50.49310097	51.31958167	50.10322536	70.37186734	50.14178011	59.09549539	49.39157968	35.65081934	38.77907329	32.53935262	56.06104304	49.37216845	37.34679416	49.19425846	59.052931	63.42609248	50.29843423	50.9271642	70.2508815	60.22452395	61.53176996	41.31553802	78.84995513	57.10079859	54.49048719	53.9155778	51.04429028	57.10067459	53.12345387	31.52838712
AT1G08090	medianOfRatiosNorm_Cts	43.70503035	92.51691898	70.5001733	142.3127054	27.09264055	57.53770644	48.1995674	65.1711859	17.61350051	33.01471986	15.71007602	31.58681599	15.42397092	19.86749778	77.50228904	85.06327611	219.3065554	80.26366333	80.44451064	100.3673512	102.6941104	151.2089715	96.38058801	118.105862	83.56135993	101.564146	61.70021817	143.6473249	91.64601471	143.921767	101.2230682	56.7719677	79.94111802	143.6567389	105.2223373	136.1181074	121.2137127	163.0340481	144.4203539
AT1G08110	medianOfRatiosNorm_Cts	2894.695964	2523.821758	3038.221754	2780.982867	2772.480216	2761.809909	2966.568613	3106.173728	3094.413932	3319.921389	3446.790679	3215.320028	3203.365961	3045.403588	2864.678359	2465.00569	2281.652438	2305.100264	2594.1095	2444.080634	3099.584735	3199.071733	3564.073827	2759.295824	2665.909411	2853.468865	2590.429794	3866.944044	4303.435005	3636.631896	3668.819776	3533.529323	3224.29176	5583.788833	5059.368252	4654.483062	5412.542891	4696.84606	5118.786206
AT1G08125	medianOfRatiosNorm_Cts	728.7559712	676.4677947	777.740007	713.7035676	741.435263	698.6721496	827.425907	691.0062505	675.8022038	689.4250324	683.9119762	614.309111	654.5547661	709.5534921	693.6454869	687.82348	639.5540925	602.4283944	616.4399579	713.4219832	735.6453098	692.282038	663.620507	649.582241	629.2271079	659.6833105	628.7546042	573.5407788	586.5344942	726.9092146	739.5481306	719.1115908	767.054061	828.2554053	720.9034516	712.7295347	673.1869004	823.413535	784.1414991
AT1G08130	medianOfRatiosNorm_Cts	1490.036616	1668.288958	1506.241798	1672.441793	1432.297597	1683.206238	1038.585917	1216.209337	1197.718035	1242.907101	1367.823952	1197.031406	1271.513603	1130.555231	1421.198225	1044.540444	951.7688437	1071.38463	1050.297993	1333.710298	1094.087253	642.18268	706.7909787	694.3481726	1129.588504	1013.706905	1043.027498	819.9431244	556.4222322	633.0471927	812.8832106	761.1649002	941.2114967	430.9702168	589.5929314	612.5314834	534.9431619	540.3937549	525.8121336
AT1G08160	medianOfRatiosNorm_Cts	544.7882853	472.5326507	470.0011553	401.257628	394.649464	409.1570236	324.7732756	454.2815017	364.3213527	393.2635748	379.1365013	467.2670365	317.1554021	325.448535	384.6051094	326.5332212	294.9295055	327.3675257	423.9154549	308.3357367	365.3540465	362.5371725	300.1853731	280.0251889	370.4889211	329.8416553	286.9549829	284.1490879	297.1949334	203.3677143	362.5438461	293.3218331	359.7350311	122.8512802	128.7017018	128.5559903	150.2649331	129.1449482	67.12495323
AT1G08165	medianOfRatiosNorm_Cts	33.54106981	34.81819532	27.97625924	29.96056956	18.96484838	18.26593855	41.31391492	32.58559295	22.24863222	24.27552931	32.46749045	38.1220193	35.66793276	33.1124963	37.78236591	32.92771979	31.32950791	19.8404561	25.30838537	37.07262524	33.57307454	26.41602513	24.095147	20.95426584	24.16232094	19.34555163	34.27789898	15.72780929	26.18457563	26.07278388	26.85509971	17.8726565	25.69535936	19.81472261	25.21857671	17.96002806	22.03885686	32.05725665	26.44316339
AT1G08170	medianOfRatiosNorm_Cts	1.016396055	1.989611161	2.23810074	2.140040683	1.806176037	2.739890783	2.295217495	2.875199378	0.927026343	2.913063517	7.33136881	4.356802205	1.927996365	8.514641905	6.781450291	4.573294415	5.401639295	4.509194569	5.423225436	2.712631115	0.987443369	4.554487092	4.015857834	0	10.06763373	4.836387907	1.958737085	4.194082478	5.236915126	6.257468132	2.065776901	5.256663676	1.903359953	6.935152915	8.696060936	5.671587809	6.010597325	7.327372948	11.1874922
AT1G08180	medianOfRatiosNorm_Cts	94.52483309	95.50133572	134.2860444	114.4921765	90.30880183	105.9424436	137.7130497	109.2575764	103.8269504	111.6674348	137.2013306	126.347264	97.36381646	122.0432006	101.7217544	109.759066	89.66721229	110.9261864	103.0412833	159.1410254	110.5936573	145.7435869	83.32905005	111.4385956	106.7169175	92.85864782	91.08127444	74.44496398	68.07989664	104.2911355	136.3412755	70.43929325	157.0271961	119.8790718	215.6623112	122.8844025	138.2437385	144.7156157	155.6078461
AT1G08190	medianOfRatiosNorm_Cts	3302.270782	3602.191007	3984.938367	3519.296902	3262.85701	3556.378236	3135.267099	3268.143293	3851.794454	4016.143569	4130.702655	4313.234183	3528.233349	3199.613214	3604.825219	3332.102311	3657.99013	3454.04304	4096.342946	3575.247809	3405.692179	4321.297353	4227.694335	3457.453863	3547.834125	3716.280468	3569.798337	3453.82692	3743.085087	3523.99747	3986.949419	4160.123633	4492.881169	4578.19166	4954.145915	4763.188495	4401.760775	4391.844161	4495.337777
AT1G08200	medianOfRatiosNorm_Cts	9266.482831	8314.585041	9072.141348	8456.370757	7881.249136	7671.694192	8701.169525	8685.01892	8165.248026	9133.425148	9040.625081	8354.168229	7712.94946	7683.045212	8177.460272	7823.992085	14679.49495	18847.53146	12876.54493	7612.547119	15667.76393	10396.98313	11331.74684	11684.86061	9905.544824	11292.96576	10424.39876	20180.87636	21023.59577	22814.72881	15097.73048	18050.33173	13703.23998	10929.80099	8829.980274	13121.2184	9459.678424	10081.54925	11570.91807
AT1G08210	medianOfRatiosNorm_Cts	861.9038544	749.0886021	743.0494455	802.5152559	703.5055663	788.1752485	670.2035086	751.3854374	780.5561805	605.9172116	635.7344097	693.8207512	660.3387552	755.9109869	801.1799129	707.9459754	761.6311405	739.5079093	820.7147827	851.76617	826.4900998	929.1153668	891.5204391	844.8379	784.2686673	732.2291291	807.9790474	1071.588073	992.3954165	927.1481949	1017.395124	988.252771	1135.354212	1035.319257	942.6530054	917.8519605	878.5489757	919.585305	830.9255574
AT1G08220	medianOfRatiosNorm_Cts	297.804044	345.1975364	260.7387362	249.3147395	263.7017013	300.4746892	230.6693583	263.559943	398.6213273	347.6255797	301.6334596	240.7133218	260.2795093	263.0078277	292.5711411	279.8856182	291.6885219	277.7663854	289.2386899	283.0178463	284.3836902	205.8628166	241.9554345	217.1623914	240.6164461	196.357349	217.4198164	163.5692166	102.119845	160.6083487	128.0781679	146.1352502	163.6889559	262.5450746	230.4456148	283.5793905	218.3850362	250.0466018	243.0736943
AT1G08230	medianOfRatiosNorm_Cts	418.7551745	418.8131494	420.762939	341.3364889	372.0722635	391.8043819	392.4821917	378.5679181	635.0130447	358.3068126	466.0655886	418.2530117	507.0630441	548.7213672	490.2019782	429.889675	542.3245852	691.7104469	535.0915764	444.8715028	694.1726884	979.2147248	1182.670132	664.8217071	487.2734724	747.7055704	539.6320668	533.6969953	521.0730551	849.9727546	544.3322134	461.5350707	468.2265484	2695.793012	2573.164431	2654.303095	2106.714363	2663.500067	2838.571886
AT1G08250	medianOfRatiosNorm_Cts	256.1318058	88.53769666	137.6431955	28.89054921	12.64323226	60.27759722	76.88978609	18.20959606	0	92.24701138	41.89353606	83.86844245	96.39981827	41.6271382	70.72083875	247.8725573	384.5967178	434.6863564	272.9690136	197.117861	360.4168297	141.1890999	136.5391663	33.33633202	0	4.836387907	0	2.097041239	191.1474021	333.7316337	0	0	0	321.9892425	322.6238607	435.7669967	437.7718385	501.9250469	597.0052658
AT1G08260	medianOfRatiosNorm_Cts	1009.281282	1544.933066	1619.265885	1734.502973	1653.554162	1668.593487	1191.21788	1354.218907	2010.720137	1638.112718	1462.084408	1497.650758	1389.121381	1363.288776	1530.670209	1033.564538	817.8081892	988.4154495	1311.516685	1297.541883	1083.225376	676.7967819	580.291457	902.9383643	964.479311	966.3103038	987.2034907	1108.286295	556.4222322	731.0808601	1057.677773	989.3041038	1374.225886	299.2023115	492.197049	432.9312028	393.6941248	241.8033073	236.9714258
AT1G08270	medianOfRatiosNorm_Cts	34.55746586	25.86494509	27.97625924	35.31067126	32.51116866	24.65901704	32.13304493	33.54399274	43.5702381	30.10165635	43.98821286	35.94361819	28.91994548	44.46535217	37.78236591	48.4769208	56.17704866	46.89562352	50.61677074	31.64736301	59.24660214	47.36666576	34.13479159	39.05113179	28.18937444	22.24738437	25.4635821	54.52307221	75.93526933	53.18847912	50.61153408	45.20730761	35.21215913	52.50901493	47.82833515	40.6463793	42.07418128	52.20753225	41.69883458
AT1G08280	medianOfRatiosNorm_Cts	297.804044	297.4468686	323.4055569	273.9252074	258.2831732	298.6480953	229.5217495	277.9359399	350.4159575	376.7562149	407.4146382	301.7085527	306.5514221	300.8506806	337.1349573	316.4719735	306.8131119	355.324532	455.5509367	406.8946672	411.7638848	229.5461494	218.8642519	230.4969242	200.3459112	216.6701782	216.4404479	134.2106393	70.69835421	120.9777172	163.1963752	157.6999103	196.9977551	172.3880867	155.6594908	217.410866	159.2808291	160.2862832	187.1362332
AT1G08290	medianOfRatiosNorm_Cts	91.47564493	84.55847434	72.73827404	55.64105775	63.21616128	78.54353577	92.95630856	79.54718279	72.30805473	101.9572231	76.45570331	64.26283253	69.40786916	89.87677567	79.43984626	122.5642903	270.0819647	354.4226931	178.9664394	84.09156456	157.990939	142.0999973	118.4678061	111.4385956	137.9265821	235.0484523	96.95748569	471.8342787	625.8113576	561.0863092	221.0381284	422.6357595	160.833916	293.2578947	249.5769489	403.6279991	494.8725131	473.5314768	345.7952136
AT1G08300	medianOfRatiosNorm_Cts	122.9839226	153.2000594	183.5242606	195.8137225	178.8114276	181.7460886	146.8939197	121.7167737	170.572847	114.5804983	151.8640682	136.1500689	120.4997728	130.5578425	153.0670209	228.6647207	288.4475383	259.7296072	184.3896648	222.4357514	238.9612953	252.3185849	254.003008	137.1551946	133.8995286	152.8298579	180.2038118	267.372758	274.9380441	269.0711297	237.5643436	222.8825398	169.3990358	181.3047119	183.4868857	183.3813392	188.3320495	197.8390696	195.2725912
AT1G08310	medianOfRatiosNorm_Cts	16.26233688	27.85455625	20.14290666	9.630183071	14.44940829	10.0462662	11.47608748	12.4591973	14.83242148	6.797148207	12.56806082	14.15960717	15.42397092	10.40678455	11.62534336	10.9759066	18.3655736	11.72390588	5.423225436	7.233682973	13.82420716	18.21794837	26.10307592	14.28699944	11.0743971	20.31282921	11.75242251	8.388164956	26.18457563	19.81531575	15.49332676	12.61599282	19.98527951	43.59238975	38.26266812	27.41267441	53.09360971	34.8050215	46.78405831
AT1G08315	medianOfRatiosNorm_Cts	327.2795296	334.254675	321.1674561	308.1658583	291.6974299	247.5034674	353.4634943	301.8959347	330.021378	288.3932882	345.6216725	302.7977533	341.2553567	385.0510284	345.8539648	367.6928709	514.2360608	403.1219945	357.0290079	292.9641604	329.8060852	924.5608797	1271.019004	825.7885674	778.2280871	888.9280973	715.9184044	935.2803925	1448.007032	1085.670721	718.8903616	971.4314473	522.4723071	1242.383108	967.8715822	935.8119885	1043.840402	1304.272385	1048.573133
AT1G08320	medianOfRatiosNorm_Cts	33.54106981	17.90650045	21.26195703	31.0305899	56.89454515	90.41639583	16.06652247	29.71039357	54.69455422	23.30450814	4.189353606	13.07040662	24.09995457	35.00463894	25.18824394	57.62350963	25.92786861	27.05516741	17.17354722	35.26420449	15.7990939	33.70320448	25.09911146	40.95606505	26.17584769	40.62565842	13.71115959	75.4934846	45.82300736	38.58772015	27.88798816	29.43731658	32.3571192	41.61091749	60.87242655	63.33273054	69.12186924	108.9946726	71.19313221
AT1G08340	medianOfRatiosNorm_Cts	80.29528832	68.64158505	82.80972736	56.71107809	88.50262579	160.7402593	100.9895698	112.1327757	112.1701875	96.13109607	99.49714814	76.24403859	58.80388915	67.17106392	74.5959532	82.31929947	62.65901582	128.9629647	101.2335415	85.8999853	120.468091	111.129485	100.3964458	121.9157285	100.6763373	92.85864782	81.28758901	201.3159589	505.3623097	504.769096	151.8346022	420.5330941	261.7119935	404.2203413	320.0150424	426.3143503	546.9643566	1202.605085	556.323476
AT1G08350	medianOfRatiosNorm_Cts	434.0011154	450.6469279	419.6438887	426.9381162	454.2532732	474.9144023	436.0913241	437.0303054	484.8347772	421.4231888	436.7401134	463.9994349	408.7352295	458.8445916	445.638162	432.6336516	380.2754063	371.5576325	424.8193259	491.8904422	380.165697	299.6852507	365.4430629	358.1274525	376.5295014	349.1872069	369.2219405	309.3135827	276.2472729	300.3584703	361.5109577	313.2971551	410.1740698	289.2949502	282.6219804	278.8530673	249.439789	217.9893452	232.9032468
AT1G08360	medianOfRatiosNorm_Cts	11594.0298	11091.08742	10493.33532	10260.42505	9974.607162	11927.65787	9807.464357	12220.55576	13524.38731	12052.31479	13099.06139	9260.383087	10664.7119	10575.18525	10580.03123	9258.177213	7581.740914	8435.8012	9894.674809	11507.8854	10664.38838	5234.927464	5341.090919	8592.201461	8992.410445	7116.261166	8175.768591	7428.768589	4385.916418	4994.502481	7427.500848	6846.278771	10055.45063	4677.265273	4964.581188	5627.160371	4434.81906	5000.016115	5817.495946
AT1G08370	medianOfRatiosNorm_Cts	1874.234325	1658.340903	1562.194316	1494.818417	1414.235837	1450.315521	1048.914395	1234.418933	1342.334144	1251.646291	1351.066538	1359.322288	1282.117583	1333.014494	1308.819906	1507.357839	1577.278674	1621.506367	1379.307003	1284.882938	1418.956121	1576.763431	1655.537392	1591.571737	1392.353744	1526.364023	1450.444811	1500.433006	1612.969859	1449.646784	1293.17634	1267.907279	1069.688294	1392.975	1594.857576	1564.412971	1548.730577	1352.816231	1405.555839
AT1G08380	medianOfRatiosNorm_Cts	135216.2491	115266.133	145605.2389	151441.0489	119459.58	111934.5847	146891.6245	130194.7782	107835.4123	123233.268	133273.8116	152249.5423	128022.8147	119647.7481	128211.068	94304.98947	99454.98269	87490.09854	101081.6912	111156.3894	111476.4317	71974.55952	62678.50511	95921.00928	117070.472	85335.16279	111499.1498	101525.106	100567.0996	80041.3607	117893.8877	113060.3223	106918.3903	41354.31683	27660.43062	35717.76949	25202.43458	20529.46716	27506.9922
AT1G08390	medianOfRatiosNorm_Cts	317.1155691	300.4312853	374.8818739	384.1373025	279.9572857	294.0816107	366.0871905	329.6895287	271.6187184	300.0455423	337.2429653	334.3845693	266.0634984	242.1942586	288.6960267	196.6516598	199.8606539	194.7972054	225.0638556	248.6578522	249.8231723	130.2583308	98.38851693	205.7327919	226.5217589	201.1937369	209.5848681	193.9763146	176.7458855	160.6083487	220.00524	219.7285416	259.8086336	95.11066855	71.30769967	103.0338452	71.12540168	77.85333757	69.15904272
AT1G08400	medianOfRatiosNorm_Cts	194.1316465	216.8676165	210.3814695	201.1638242	197.776276	228.3242319	180.1745734	174.4287623	215.9971378	203.9144462	214.7043723	204.7697037	192.7996365	239.3560447	259.6326683	236.8966507	273.3229483	280.4719022	245.8528864	244.1368003	228.0994182	265.0711488	287.1338351	219.0673247	212.4270716	196.357349	199.7911826	193.9763146	247.4442397	205.453537	158.0319329	223.9338726	181.7708755	370.5353129	370.4521959	354.4742381	397.7011897	404.8373554	391.5622272
AT1G08410	medianOfRatiosNorm_Cts	900.5269045	997.7899972	920.9784543	1016.519324	971.7227077	1059.424436	843.4924295	871.1854115	1053.101925	975.8762783	990.7821278	766.7971881	894.5903136	847.6799052	913.558232	1030.820561	1093.291793	1136.317031	855.965748	1111.274547	889.6864754	749.6685754	729.8821613	734.351771	801.3836447	748.672848	853.0300004	607.0934387	518.4545975	522.498589	558.7926517	538.2823604	613.8335848	758.9038761	778.2974538	859.2455531	760.3405616	828.9090647	941.7834347
AT1G08420	medianOfRatiosNorm_Cts	2616.203445	2919.754379	2925.197667	2777.772806	2892.590923	2685.092967	2209.146839	2217.73712	2509.46031	2734.395622	2684.328323	2900.541068	2814.874694	2836.321826	2816.239428	3125.389403	3410.595051	3394.521671	3201.510749	2948.630022	2640.423568	3831.234542	3914.457423	3275.532737	2986.060163	3557.646944	3237.792401	3762.091983	4698.822097	3979.749732	3398.203002	3990.859063	3250.9388	3951.055689	4224.546403	3482.354915	4311.601815	4085.92634	3751.878068
AT1G08430	medianOfRatiosNorm_Cts	4.065584219	4.974027902	12.30955407	6.420122048	2.709264055	3.65318771	10.32847873	19.16799585	10.19728977	13.59429641	8.378707212	27.23001378	16.38796911	18.92142646	21.31312949	7.317271064	1.080327859	8.116550224	5.423225436	5.42526223	8.88699032	3.643589674	3.011893375	1.904933258	8.054106981	1.934555163	6.855579796	1.048520619	0	1.042911355	0	4.205330941	4.758399882	0.990736131	0.869606094	0.945264635	1.001766221	0.915921618	2.034089492
AT1G08440	medianOfRatiosNorm_Cts	18.29512899	8.953250224	10.07145333	23.54044751	15.35249631	23.74572012	5.738043738	9.583997926	3.708105371	24.27552931	10.47338401	30.49761544	6.747987279	9.460713228	7.750228904	14.63454213	6.481967153	9.920228052	11.75032178	20.79683855	27.64841433	12.75256386	9.035680126	19.04933258	12.08116047	16.44371888	6.855579796	23.06745363	11.78305903	21.90113846	17.55910366	7.359329146	22.84031943	9.907361307	17.39212187	14.17896952	22.03885686	26.56172694	6.102268475
AT1G08450	medianOfRatiosNorm_Cts	10000.32078	8640.881272	8211.591613	8382.539353	12774.18002	9675.467651	10460.45373	8927.494068	4662.015477	6142.679937	6180.343907	9285.4347	8580.547825	10463.54883	8137.740349	12207.95211	10491.06384	10353.11073	6078.531843	8290.704897	5203.826554	13599.69846	11178.14028	10700.01011	11357.29761	18963.47698	13784.61223	9518.470183	11876.01428	9249.58081	8323.015134	9595.513874	5401.735546	8267.693011	9476.097602	8098.082127	12583.1855	8022.557456	9965.00442
AT1G08460	medianOfRatiosNorm_Cts	1590.659826	1183.818641	1155.979032	1313.984979	1513.575519	1216.511508	1193.513098	1133.786955	1105.0154	1302.139392	1237.953991	1566.270393	1312.965525	1521.282687	1231.317617	1386.622867	1437.91638	1311.273781	1097.29928	1178.186114	1191.844146	1743.457659	1951.706907	1616.335869	1425.576936	1687.89938	1540.546717	1784.582094	2181.17515	1888.712464	1584.450883	1716.826356	1381.839326	2551.145537	2266.19348	1964.259911	1974.481221	2096.544585	2182.578025
AT1G08465	medianOfRatiosNorm_Cts	774.4937937	693.3794896	691.5731285	749.0142389	702.6024782	649.3541155	680.5319874	619.126266	586.8076749	536.9747083	565.5627368	641.5391247	560.0829442	515.6088709	621.9558695	672.274279	542.3245852	507.7353085	574.8618963	698.0504069	616.1646622	674.0640896	565.2319901	574.3373773	646.3420853	565.8573851	590.559231	454.0094282	490.9607931	405.6925172	575.3188669	514.1017075	512.0038273	444.8405227	568.7223852	507.6071089	422.7453452	366.3686474	411.9031221
AT1G08470	medianOfRatiosNorm_Cts	894.4285282	845.5847434	858.3116336	822.8456424	788.39584	845.7129549	1066.128527	864.4766129	857.4993669	924.4121561	969.8353598	960.6748863	876.2743481	894.0374	951.3405979	760.9961906	723.8196655	750.3299763	916.5250988	851.76617	1004.229906	993.7890835	916.6195506	811.5015679	1011.79719	972.1139693	1084.160976	681.5384026	501.4346234	629.9184586	892.4156212	785.3455531	1038.282854	515.182788	513.0675952	535.965048	433.7647736	434.1468472	439.3633302
AT1G08480	medianOfRatiosNorm_Cts	1635.381252	1350.945978	1269.003119	1254.06384	1270.644842	1350.766156	1666.327902	1646.530844	1741.882498	1759.490364	1778.380606	1570.627195	1437.32129	1499.523047	1495.794178	1333.572651	1405.506544	1426.709162	1435.346999	1432.269229	1827.757676	1495.693561	1556.144911	1382.981545	1398.394325	1363.86139	1263.38542	1232.011728	1251.622715	1302.596283	1325.195882	1242.675293	1274.299488	1558.427934	1453.111782	1592.77091	1508.659929	1383.957566	1451.322852
AT1G08490	medianOfRatiosNorm_Cts	2405.809462	2413.398338	2332.100971	2546.648412	2367.896784	2289.635397	1828.140735	2032.76596	2079.320087	2354.726343	2342.896004	2239.396334	2412.887451	2308.414028	2551.762867	2306.769703	2329.186864	2401.597027	2405.200481	2368.126963	2098.317159	2062.271755	2146.476012	2140.192515	2335.691025	2161.865394	2371.051241	1843.299249	1775.314228	1775.035127	1687.739728	1876.628932	1675.908439	1658.492283	1513.984209	1674.063668	1671.947823	1671.556954	1752.368097
AT1G08500	medianOfRatiosNorm_Cts	43.70503035	46.75586228	40.28581331	44.94085433	46.05748893	31.05209554	43.60913241	51.7535888	34.29997468	43.69595276	39.79885926	52.28162646	60.73188551	55.81820804	61.03305262	35.67169643	61.57868796	73.04895202	38.86644896	48.82736007	62.20893224	110.2185876	113.4479838	69.53006392	86.58165005	108.3350891	86.18443173	63.95975779	106.0475313	49.0168337	86.76262984	85.15795155	75.18271814	70.34226528	65.22045702	34.97479149	51.09007726	62.28267006	41.69883458
AT1G08510	medianOfRatiosNorm_Cts	4930.537261	4452.749778	4434.796615	4558.286654	4072.023875	3813.014673	3611.524729	3765.552785	3244.592199	3470.42967	3674.063112	4602.96153	4074.820318	4127.709181	3817.956514	3911.996042	4372.086845	3572.183937	4213.846164	3566.205706	3634.779041	8320.13702	8925.244036	6625.357872	5595.590825	6364.686486	6750.787362	6449.45033	9288.978205	5855.94726	7084.581882	8829.09231	6499.022559	7513.742815	5715.051247	5065.673178	4572.061032	5196.939263	4990.638568
AT1G08520	medianOfRatiosNorm_Cts	11855.24358	12906.6076	14617.03593	14461.32491	11288.60023	12033.60032	12900.26993	12200.42936	13557.76026	12661.14507	13781.92602	13276.26552	14585.2925	14023.61522	13775.0631	9874.6573	9436.663848	9630.73776	11912.11467	12638.14836	11078.12716	7327.258834	6955.465768	10607.62085	11503.2783	9377.756152	11315.62414	10405.51863	8498.204021	8428.809574	12728.28438	11053.71238	13396.79903	6481.395767	5229.811047	6009.047284	4868.583833	4996.352429	4640.775175
AT1G08530	medianOfRatiosNorm_Cts	412.6567982	414.833927	472.239256	449.4085433	528.3064907	429.249556	532.4904589	490.7006938	533.9671734	557.366153	522.6218623	514.1026602	459.8271332	496.6874445	441.7630475	457.3294415	431.0508157	377.8705049	453.7431948	477.4230762	424.6006486	401.7057615	397.5699255	416.2279169	387.6038985	385.943755	425.0459474	260.0331136	269.701129	232.5692322	302.636316	345.8884699	407.3190299	243.7210881	246.0985245	282.6341258	227.4009321	220.7371101	226.8009783
AT1G08540	medianOfRatiosNorm_Cts	5037.258847	5132.201989	6384.18236	6550.664529	5163.857289	5260.590303	4395.341503	4374.136653	4616.591186	4462.813308	4957.052654	4993.984528	4586.703354	4612.097699	5222.685503	3998.888636	3539.154066	3569.478421	3982.455212	5111.501231	3807.581631	2335.540981	2255.908138	3125.04301	3859.930771	2992.756837	3742.1672	3676.113292	3172.261338	3069.288119	4317.473723	3595.557954	4631.826445	1884.380121	1789.649341	1740.232193	1702.000809	1781.467548	1729.993113
AT1G08550	medianOfRatiosNorm_Cts	4511.782087	4407.983527	5499.013517	6828.869818	5087.997895	4259.61687	5847.066569	4508.312624	3132.422012	3775.330318	4350.64372	5020.125341	5888.1009	5274.347625	5911.487096	5241.910058	5981.775355	4365.802182	3929.126829	5388.189604	3708.837294	3005.050583	2423.570203	3369.826934	4913.005259	4014.201963	5083.902103	5044.4327	4926.627905	4395.871363	5340.033289	4931.801861	3605.915431	2446.127507	1859.217828	1932.120914	2025.571299	1738.419232	1995.441791
AT1G08560	medianOfRatiosNorm_Cts	1348.757565	1656.351291	1309.288933	1325.755203	1076.480918	1841.206606	1736.332035	1656.114842	1528.666439	1339.038197	1223.291253	1138.214576	1017.982081	907.2823986	1174.159679	1216.496314	744.3458948	860.3543237	855.965748	1764.114435	963.7447281	477.3102473	346.3677382	849.6002331	886.9585313	785.4293961	843.236315	1079.976238	344.3271696	552.7430183	1026.69112	745.3949092	1807.240275	35.6665007	160.8771273	91.69066958	142.2508034	32.05725665	41.69883458
AT1G08570	medianOfRatiosNorm_Cts	3266.69692	2798.388098	2637.601722	2682.540996	3161.711152	3122.562195	3683.82408	2691.186618	1966.222873	2375.117788	2843.52376	3243.639242	3593.785225	3424.778189	3097.185226	3494.911592	3491.61964	2733.473748	1965.919221	2986.606857	2059.806868	5208.511439	4215.646761	5073.789733	4393.515358	3980.347248	4071.23503	4578.889545	3811.164983	4850.580714	4814.293068	5045.345796	3480.293674	6000.888744	5508.954603	5141.294349	5390.504035	4816.831792	4784.178485
AT1G08580	medianOfRatiosNorm_Cts	1261.347504	1438.488869	1414.479667	1336.455406	1304.962186	1610.142483	1544.681374	1614.903651	1407.225988	1513.822008	1547.966157	1156.730986	1217.529705	1277.196286	1268.131204	1323.511404	1172.155727	1391.537444	1150.627663	1529.923949	1281.701493	738.7378063	632.4976088	838.1706336	1043.006854	873.451656	902.977796	580.8804232	379.6763467	449.4947941	510.2468946	467.8430671	616.6886247	542.9233996	615.6811143	808.2012628	698.231056	764.7945514	849.2323628
AT1G08590	medianOfRatiosNorm_Cts	212.4267754	282.5247848	254.0244339	300.6757159	274.5387576	242.9369827	172.1413121	230.97435	292.0132979	300.0455423	228.3197715	286.459745	275.7034803	266.792113	282.883355	257.933805	237.672129	227.2634063	275.6806264	264.9336389	290.3083505	250.4967901	249.9871502	308.5991878	217.4608885	192.4882387	223.2960277	267.372758	301.1226198	217.9684733	330.5243042	301.732495	385.4303905	184.2769203	230.4456148	188.1076623	200.3532442	188.6798534	199.3407702
AT1G08600	medianOfRatiosNorm_Cts	1179.019423	1597.657762	1453.64643	1579.350024	1556.923744	1620.18875	1030.552655	1201.83334	1425.766515	1383.705171	1338.498477	1524.880772	1551.073076	1618.728033	1538.420437	1429.611834	1259.662283	1342.838143	1288.919912	1459.39554	1140.497091	1500.248048	1481.851541	1062.000291	1345.035866	1713.048597	1451.42418	1272.904032	1303.991866	1377.6859	1111.387973	1250.034622	1457.022044	1887.352329	2203.581841	2020.030525	2222.919244	2167.070549	2008.663373
AT1G08610	medianOfRatiosNorm_Cts	383.1813126	405.8806768	373.7628235	375.5771398	329.6271267	422.8564775	343.1350155	296.1455359	407.8915908	357.3357915	414.746007	249.4269263	339.3273603	276.2528263	353.6041937	365.8635532	238.7524568	253.4167348	282.9115936	415.0325606	259.697606	187.6448682	229.907861	209.5426584	291.9613781	215.7029007	263.4501379	214.946727	145.3243948	157.4796147	202.4461363	206.0612161	274.0838332	304.1559921	346.9728313	390.3942942	277.4892432	308.6655854	343.7611241
AT1G08620	medianOfRatiosNorm_Cts	980.8221928	1151.984862	1238.788759	1367.485996	1239.036761	1240.257228	859.558952	900.895805	1258.901773	1312.820625	1117.510074	1384.373901	1253.197638	1223.27022	1357.258837	1382.964231	1587.001625	1563.788677	1317.843781	1318.338722	1100.999356	1509.357022	1534.057693	1084.85949	1134.622321	1446.079984	1289.82837	1660.856661	2017.521552	1975.274107	1258.058133	1482.379157	1289.526368	2176.647279	2320.978664	2331.02259	2439.300748	2465.660997	2337.168826
AT1G08630	medianOfRatiosNorm_Cts	100.6232094	69.63639063	52.59536738	52.43099672	138.1724668	116.9020067	119.3513098	74.75518382	87.14047621	39.81186807	72.2663497	44.6572226	93.50782373	90.82284699	61.03305262	257.0191461	132.8803266	70.34343528	75.0212852	152.8115528	84.92012973	368.002557	481.9029401	457.1839819	123.8318948	193.4555163	150.8227555	265.2757167	209.4766051	301.4013817	390.4318343	194.496556	330.2329518	649.9229017	1033.961645	839.3949958	630.1109529	1110.097002	892.9652869
AT1G08640	medianOfRatiosNorm_Cts	4154.010676	4111.531464	3911.081042	3420.855031	3196.028497	3573.730878	3435.94059	3866.184763	4160.494226	4313.276048	4533.92794	3155.413997	3697.897029	3521.277463	3705.578195	2580.252709	2212.511455	2652.308245	3061.410759	3298.559436	3246.713797	1925.637143	2135.432403	2413.550438	2537.043699	2157.996284	2193.785535	1667.147785	1387.782508	1434.003114	1738.351262	1765.187662	2271.660104	2339.128005	2318.369845	2472.812285	2198.876855	2175.313844	2492.776672
AT1G08650	medianOfRatiosNorm_Cts	2945.515767	2120.925497	1500.646546	1698.122282	1500.029198	1205.551944	1879.783129	1334.092511	597.0049647	814.6867637	675.5332689	1006.421309	777.9465335	677.3870671	1279.756548	2621.412359	3252.867183	1819.910928	1470.597964	2181.859627	1406.119357	935.4916487	1076.249899	704.8253055	1239.325712	1409.323436	1274.158474	1509.869692	2416.836331	1383.943368	1616.470425	1266.855946	1133.450852	955.06963	973.9588248	925.4140775	1235.17775	1046.89841	1055.692446
AT1G08660	medianOfRatiosNorm_Cts	1433.118437	1532.995399	1712.147066	1708.822485	1505.447727	1534.338838	1915.359	1630.238047	1837.366211	1689.57684	1716.58764	1750.345286	1656.148878	1619.674105	1695.362573	1536.626923	1395.783594	1536.733509	1688.430853	1573.326047	1649.030426	1625.951892	1579.236093	1691.580733	1732.639764	1668.553828	1759.925271	1096.752568	957.0462393	1027.267685	1527.642018	1288.933933	1785.351636	1053.152507	1143.532013	1292.176756	829.4624309	883.8643618	900.0846001
AT1G08680	medianOfRatiosNorm_Cts	1488.003824	1504.146038	1596.884878	1594.330308	1532.540367	1637.541391	1043.176352	1158.705349	1379.415198	1440.99542	1459.989732	1457.350338	1459.493249	1498.576975	1447.355248	1335.401969	1426.032774	1437.531229	1419.077323	1390.675552	1507.826024	1551.258304	1385.470953	1471.560942	1352.08321	1452.850927	1450.444811	1776.193929	1669.266697	1729.147027	1680.509509	1642.181732	1603.58076	1752.612215	1647.903547	1623.019378	1544.723513	1648.658913	1587.606848
AT1G08700	medianOfRatiosNorm_Cts	1405.675744	1437.494064	1207.455349	1275.464247	1108.088998	1188.199303	1044.32396	1151.996551	1148.585639	1064.239205	1163.592964	1114.252164	1127.877874	1130.555231	1080.188153	1157.958146	1112.737695	973.084188	972.5650949	994.6314088	880.7994851	959.1749816	888.5085457	1108.671156	1026.89864	1018.543293	1034.213181	942.6200369	916.4601471	881.2600952	883.1196252	980.8934419	990.6988555	772.7741819	838.3002742	725.0179749	844.4889242	746.4761191	742.4426645
AT1G08710	medianOfRatiosNorm_Cts	324.2303415	350.1715643	368.1675717	346.6865906	354.0105032	385.4113034	346.5778418	377.6095183	365.248379	338.8863892	411.6039918	340.9197726	374.0312949	389.781385	403.9806816	410.6818384	413.76557	389.5944108	395.8954569	326.4199441	393.0024608	537.4294769	546.1566654	500.9974469	378.5430281	410.1256945	377.0568888	484.4165262	527.619199	554.828841	464.7998027	448.9190779	458.7097486	755.9316677	739.1651795	642.7799517	777.3705874	761.130865	829.9085126
AT1G08720	medianOfRatiosNorm_Cts	1285.741009	1340.003117	1343.979494	1410.28681	1463.00259	1267.656135	1390.901802	1169.247747	1041.977609	1205.037275	1180.350378	1487.847953	1432.5013	1394.50913	1368.88418	1533.882947	1669.106542	1627.819239	1482.348286	1309.296618	1177.032496	2506.789695	2806.080661	2375.451773	1952.11418	2484.936107	2072.343836	3735.878967	4519.457754	3868.158217	2982.981845	4163.277631	2088.937548	3751.917727	3135.799573	4075.035841	4114.253869	3976.015746	3838.326871
AT1G08730	medianOfRatiosNorm_Cts	76.2297041	78.58964085	77.21447551	86.67164764	81.27792165	70.32386342	56.23282863	82.42238216	118.6593719	70.88454559	61.79296569	84.957643	80.97584735	72.84749186	79.43984626	74.08736952	28.08852433	47.79746243	63.27096342	75.95367121	71.09592256	39.16858899	38.15064942	43.81346494	73.49372621	61.90576521	72.47327213	36.69822168	22.25688929	27.11569524	42.34842647	43.10464214	96.11967762	51.5182788	53.04597171	50.09902565	32.05651907	21.98211884	22.37498441
AT1G08750	medianOfRatiosNorm_Cts	647.4442869	570.0235976	626.6682071	622.7518386	653.8357253	579.943549	511.8335014	604.7502691	576.6103851	650.5841855	616.8823185	603.4171054	667.0867425	622.5149304	525.0780082	546.966012	562.8508145	608.7412668	611.0167325	563.3230615	612.2148887	632.1628084	589.3271371	678.1562399	609.0918405	612.286709	561.1781748	492.8046911	473.9408189	462.0097304	501.9837869	477.3050618	544.3609465	478.5255511	450.4559565	449.9459662	417.7365141	444.221985	466.8235384
AT1G08760	medianOfRatiosNorm_Cts	601.7064644	663.5353222	666.9540204	606.7015335	733.3074709	682.2328049	677.0891611	575.9982753	625.7427813	614.6564021	567.6574136	693.8207512	596.7148751	626.2992157	607.4241903	713.4339287	660.0803218	643.9129844	591.1315726	681.7746202	637.8884163	739.6487038	666.6324004	721.9697048	721.8493382	734.1636843	796.2266249	644.840181	729.2404313	708.1368103	856.2645255	760.1135675	804.1695801	776.7371265	925.2608836	742.978003	807.423574	910.4260888	816.6869309
AT1G08770	medianOfRatiosNorm_Cts	759.2478529	639.6599882	572.9537893	572.4608826	535.5311949	565.3307982	753.9789472	642.127861	645.2103345	665.1495031	689.1486682	581.6330944	591.8948842	570.4810076	612.2680834	706.1166576	907.4754015	871.1763907	707.7309194	598.587266	734.6578665	988.323699	1149.539305	936.2746963	653.3894289	735.1309619	650.3007121	1068.442511	1267.333461	992.8516103	976.0795857	1138.593352	656.6591837	1313.716109	1106.138951	1103.123829	1074.895155	1394.948625	1180.78895
AT1G08780	medianOfRatiosNorm_Cts	589.5097117	580.966459	508.0488679	555.3405571	587.9102999	610.9956445	579.5424176	658.4206575	641.5022291	596.2069999	615.8349801	531.5298691	604.4268606	583.7260062	646.1753349	568.0031663	538.0032737	556.4346098	600.1702816	603.1083179	670.4740475	577.5089633	590.3311016	643.8674412	577.8821759	645.1741468	590.559231	726.6247893	556.4222322	592.3736498	662.0814968	725.4195872	732.7935819	671.7190966	579.1576583	586.0640736	574.0120446	613.6674844	665.1472638
AT1G08800	medianOfRatiosNorm_Cts	707.4116541	839.6159099	910.907001	900.9571273	730.5982068	926.9963815	615.1182887	670.8798548	576.6103851	756.4254933	736.2788962	789.6703997	973.6381646	1023.649171	906.7767817	1070.150893	2234.118012	2819.148444	1334.113457	974.7387806	1287.626153	1537.594842	1589.275738	1221.062218	1017.83777	1324.203009	1266.323525	3024.981987	3987.910869	3107.875839	1421.254508	2495.863913	1189.599971	2173.675071	1981.832287	2048.388464	2855.03373	3080.244403	2737.884456
AT1G08810	medianOfRatiosNorm_Cts	314.0663809	327.291036	417.4057879	452.6186044	392.843288	359.8389895	379.8584955	355.5663231	261.4214286	291.3063517	356.0950565	321.3141626	330.6513767	316.9338931	394.2928955	392.3886608	387.8377013	399.5146388	349.7980406	405.0862465	352.5172827	323.3685835	250.9911146	273.3579225	270.8193473	261.164947	299.686774	272.6153611	298.5041622	339.9891018	362.5438461	238.6525309	292.1657528	251.6469772	231.3152209	220.2466599	222.392101	277.5242504	349.8633926
AT1G08820	medianOfRatiosNorm_Cts	1510.364537	1356.914812	1277.955522	1334.315366	1496.416846	1354.419344	1268.107666	1314.924515	1299.690932	1511.879965	1466.273762	1649.049635	1551.073076	1610.213391	1473.51227	1682.972345	2028.855719	1978.634577	1787.856652	1407.855549	1847.506543	2676.216615	2743.834865	2166.861581	1854.458132	2536.201818	2104.662997	2472.411621	2789.966534	2872.177873	2099.86222	2427.527285	1897.649873	3357.604747	3175.801454	2815.943347	3293.807334	3174.58433	3385.741959
AT1G08830	medianOfRatiosNorm_Cts	14828.20204	15418.49169	15365.68063	11017.99945	12113.11959	11990.67536	22292.29992	20414.87398	20590.1821	22940.3752	20209.44179	18905.25397	17607.42681	16387.84745	15976.12811	17202.90427	17894.55066	19088.32245	22703.42942	16153.71829	27263.31142	21035.35408	23257.84064	21453.35835	18811.37362	18642.34083	16304.52749	21708.5709	16124.46167	23063.98462	19720.93919	16755.0898	19215.3704	21966.60149	21196.64853	23475.64721	20435.02914	22116.75932	24181.25588
AT1G08840	medianOfRatiosNorm_Cts	302.8860243	466.5638172	445.3820472	513.6097638	420.8390165	471.2612146	266.2452295	346.9407249	421.7969859	457.3509722	391.7045621	417.1638112	523.4510132	405.8645975	501.8273215	400.6205907	281.9655712	304.8215529	385.9528769	444.8715028	325.8563117	300.5961481	353.3954894	344.7929197	422.8406165	454.6204633	500.4573251	308.2650621	178.0551143	188.7669553	245.8274512	247.0631928	353.0732713	297.2208392	356.5384984	353.5289734	239.4221268	251.8784451	273.5850366
AT1G08845	medianOfRatiosNorm_Cts	253.0826176	232.7845058	241.7148799	276.065248	250.1553811	252.9832489	229.5217495	234.8079492	215.9971378	240.8132508	227.2724331	208.0373053	200.511622	205.297477	242.1946532	242.384604	211.7442603	255.2204126	199.7554702	226.9568033	216.2500978	232.2788417	199.7889272	218.114858	234.5758658	201.1937369	240.9246614	221.2378507	217.3319777	193.9815121	211.7421324	187.1372269	194.1427152	225.8878378	219.1407356	196.6150441	203.3585428	267.4491126	220.6987099
AT1G08860	medianOfRatiosNorm_Cts	35.57386192	41.78183438	21.26195703	10.70020341	44.2513129	40.18506481	18.36173996	21.08479544	10.19728977	5.826127035	6.284030409	9.802804962	7.711985462	6.62249926	2.906335839	45.73294415	32.40983577	16.23310045	10.84645087	14.46736595	3.949773476	17.30705095	22.08721809	19.04933258	24.16232094	37.72382568	21.54610793	134.2106393	98.19215862	68.83214945	51.64442253	55.72063496	17.13023958	9.907361307	13.0440914	19.85055733	43.0759475	12.82290266	11.1874922
AT1G08880	medianOfRatiosNorm_Cts	2783.908794	2493.97759	2858.054644	3083.798624	3007.283101	2919.810277	2927.549915	3243.224898	2680.960183	3272.341351	3242.559691	2988.766313	2729.078855	2652.783989	2831.739886	2715.622223	2604.670468	2843.498095	2696.246913	3062.560529	2825.075478	1713.398044	1575.220235	2243.058911	2562.212783	1826.220074	2431.772091	1940.811667	1438.842431	1663.443612	2037.888913	1399.32387	2258.336584	1232.475747	1393.978568	1178.745	1529.697019	1477.381571	1562.18073
AT1G08890	medianOfRatiosNorm_Cts	321.1811533	253.675423	282.0006932	340.2664685	331.4333027	200.9253241	251.3263157	311.4799326	277.1808765	430.1623794	582.3201512	778.7783942	766.3785553	771.9941994	598.7051828	306.4107258	429.9704878	407.631189	329.0090098	289.3473189	331.780972	1580.407021	2036.039922	713.3975051	623.1865277	796.0694495	623.8577615	533.6969953	981.9215862	557.9575751	531.937552	690.725607	568.1529459	3212.957272	2929.702929	2510.62287	2052.618987	2272.401535	1949.674778
AT1G08900	medianOfRatiosNorm_Cts	1430.069249	1518.073316	1465.955984	1622.150837	1644.523281	1452.142115	1826.993126	1467.310082	1083.693795	1114.732306	1167.782318	1561.913591	1787.252631	1754.016232	1611.078833	1264.058576	1444.398347	1204.856789	1077.41412	1106.753495	1031.878321	3189.051862	2788.009301	2339.258041	2155.480381	2362.091854	2212.393537	2149.46727	2491.462371	2298.576627	2298.176802	1898.70692	1559.803481	3326.891927	2747.08565	2754.501146	2456.330774	2474.820213	2664.657234
AT1G08910	medianOfRatiosNorm_Cts	1166.822671	1244.501781	1113.455118	1102.120951	1275.160282	1260.34976	757.4217734	870.2270117	1245.923405	1095.311882	1245.285359	1100.092557	1168.365797	1110.687733	1213.879602	1094.846683	977.6967123	1171.488749	999.6812221	1051.596662	1097.049583	1078.502543	974.8494892	1029.616426	1048.040671	1135.583881	1071.429185	1050.617661	1005.487704	871.873893	868.6591869	961.9694526	966.9068561	1057.115451	1216.578925	1200.486086	1116.969336	1113.760688	1191.976442
AT1G08920	medianOfRatiosNorm_Cts	744.0019121	709.2963789	738.5732441	769.3446254	701.6993902	722.4178697	923.8250419	829.0158206	508.0104358	699.1352441	659.8231929	731.9427705	1395.869369	1346.259492	900.9641101	687.82348	1883.011458	1971.419866	948.1605805	549.7599059	1406.119357	1758.942915	2822.144093	1332.500814	1626.92961	3103.993759	1691.369473	3199.03641	4134.544492	4118.456942	2087.467558	2963.70698	1463.683804	3967.898203	4712.395421	5889.94394	5945.482521	7147.852311	5106.581669
AT1G08930	medianOfRatiosNorm_Cts	6245.753756	6400.579105	5625.466209	5825.190738	6310.779072	5296.208883	7219.606631	5606.638787	3899.999823	3617.053867	3632.169576	4297.985376	6168.624371	5793.740781	5837.859922	12886.629	15266.11297	10438.78543	11075.13021	8782.595339	9269.130904	49194.83688	60414.56525	34808.84542	27280.26711	29412.00942	29288.99563	27679.89583	37150.67591	22193.15364	21119.47015	29844.18235	15808.35609	48783.84708	36648.67921	38084.71214	34066.06211	32491.40349	32520.00575
AT1G08940	medianOfRatiosNorm_Cts	212.4267754	227.8104779	249.5482325	257.8749022	188.7453958	271.2491875	308.7067531	278.8943396	207.6539008	196.1462768	250.3138779	229.8213163	317.1554021	342.4778189	320.6657209	327.4478801	445.0950779	317.4472977	397.7031987	309.2399471	353.5047261	712.3217812	834.294465	630.5329084	517.4763736	723.5236309	538.6526983	765.4200522	697.8189406	785.3122505	560.8584286	685.4689433	433.9660693	888.6903092	810.4728792	900.837197	958.6902734	1238.326028	1201.129845
AT1G08960	medianOfRatiosNorm_Cts	571.2145828	705.3171565	576.3109404	516.8198248	485.8613539	545.2382658	386.744148	413.0703106	583.0995695	563.19228	565.5627368	508.6566575	537.910986	579.9417209	580.2983892	559.7712364	615.7868796	660.1460849	649.8831815	595.8746349	558.8929468	523.7660156	538.1249497	512.4270464	509.4222666	517.4935061	505.3541678	398.4378354	484.4146492	380.6626447	378.0371729	440.508416	397.8022302	395.3037161	393.0619543	419.6974979	381.6729302	390.1826095	388.5110929
AT1G08970	medianOfRatiosNorm_Cts	1621.151707	1577.761651	1629.337338	1768.743624	1633.686225	1656.720627	1651.408988	1704.993231	1601.90152	1526.445283	1715.540302	1691.528456	1681.212831	1726.580164	1644.986085	1544.858853	1534.06556	1613.389817	1467.886351	1417.801863	1485.114827	1861.874323	1959.738623	1763.968197	1741.700635	1925.849665	1774.615799	1706.991568	1640.463663	1611.298044	1734.219708	1527.586464	1479.862363	2004.259192	2004.442046	2110.77593	1797.1686	1916.108026	2160.20304
AT1G08980	medianOfRatiosNorm_Cts	2950.597747	2435.284061	2546.958642	2958.606244	2473.558082	2119.762169	2779.508387	2454.461869	1968.076925	2245.971972	2317.759882	2975.695906	3087.686179	3360.445339	2919.89874	2557.386237	3296.080298	2468.333107	2617.610144	2765.979527	2488.35729	5437.146691	4797.946147	5698.607842	5383.163754	5765.941663	5266.064652	6192.562778	6857.740358	5442.954363	6333.671979	7233.169218	5083.874434	6763.755564	5041.106524	4859.605488	4875.596197	4414.742201	4224.803874
AT1G08990	medianOfRatiosNorm_Cts	0	0.99480558	1.11905037	1.070020341	4.515440092	0	4.590434991	1.916799585	11.12431611	4.855105862	1.047338401	2.178401103	0.963998183	2.838213968	1.937557226	0.914658883	1.080327859	1.803677828	0	3.616841486	1.974886738	0.910897418	5.019822292	3.809866516	4.027053491	5.803665488	0	1.048520619	0	2.085822711	2.065776901	4.205330941	1.903359953	4.953680653	8.696060936	9.452646349	7.012363546	11.90698104	5.085223729
AT1G09000	medianOfRatiosNorm_Cts	115.8691502	159.1688929	123.0955407	158.3630105	134.5601147	171.6998224	128.5321797	138.9679699	139.0539514	140.79807	111.0178706	117.6336595	112.7877874	110.6903448	135.6290058	102.4417949	109.1131138	121.7482534	120.2148305	146.4820802	109.606214	84.71345991	59.23390305	89.53186313	95.64252041	98.6623133	82.26695756	125.8224743	94.26447227	117.8489831	119.8150603	103.030608	125.6217569	42.60165362	51.30675952	69.94958298	56.09890837	61.36674844	54.92041628
AT1G09010	medianOfRatiosNorm_Cts	3187.418028	3334.588306	3379.532117	3337.393444	3375.743012	3145.394619	3326.917759	2859.864981	3201.021961	3428.67576	3279.216535	3688.033067	3646.805125	3615.884596	3479.852778	2513.48261	2389.685224	2389.873122	2722.459169	2801.243731	2697.695284	3513.331343	2933.584148	3149.807142	3376.684352	3349.682264	3240.730507	3574.406792	3559.793057	3980.792643	4128.455137	3620.78994	4353.935892	3352.651066	3227.108213	2879.276078	3254.738452	3332.122848	3021.63994
AT1G09020	medianOfRatiosNorm_Cts	2168.989181	2444.237311	2263.838898	2283.423408	2144.834043	2100.582933	1730.593991	1843.961201	1994.033663	2112.942071	2033.931176	2151.171089	2093.804053	2015.131918	2180.720658	2134.813833	2244.921291	2269.026707	2083.422438	2039.898598	1927.489456	1951.14227	2041.059744	1891.598725	2076.952838	2199.58922	2194.764903	2135.836502	2368.394866	2193.24258	1883.988534	2207.798744	1989.962831	1975.527845	1995.745985	1965.205176	1991.511247	1894.125907	1875.430511
AT1G09040	medianOfRatiosNorm_Cts	196.1644386	199.9559217	205.905268	219.35417	212.2256843	231.9774196	189.3554434	176.3455618	171.4998734	169.9287052	147.6747146	174.2720882	189.907642	187.3221219	193.7557226	234.152674	248.4754075	248.9075402	221.448372	226.9568033	181.6895799	212.2390985	219.8682164	220.9722579	240.6164461	266.0013349	237.0071872	227.5289744	236.9704095	233.6121436	214.8407977	230.241869	181.7708755	203.1009068	184.3564918	190.9434562	206.3638415	228.064483	233.9202916
AT1G09050	medianOfRatiosNorm_Cts	203.2792109	207.9143663	270.8101895	254.6648412	325.1116866	244.7635766	254.769142	239.5999481	229.902533	219.450785	187.4735739	253.7837285	238.1075511	235.5717594	221.8503024	270.7390294	310.0540955	292.1958081	248.5644992	265.8378493	232.0491917	242.2987133	216.856323	256.2135232	266.7922938	340.4817087	299.686774	298.8283765	308.9779925	282.6289773	247.8932281	300.6811622	218.8863946	182.295448	198.2701893	190.9434562	241.4256592	250.9625235	250.1930075
AT1G09060	medianOfRatiosNorm_Cts	1854.9228	2042.335857	2125.076652	2254.532859	2155.6711	2265.889677	2103.566834	1966.636374	2021.844453	2025.550166	1920.818628	2198.006713	2115.012013	2048.244414	2040.247759	1806.451294	1978.08031	1763.095076	1995.746961	1934.105985	1833.682336	3387.627499	3307.058926	3409.830532	3249.832167	3957.132586	3267.173457	4193.033957	3910.666371	4088.212513	3472.570971	4113.864993	2708.481213	4171.989846	3587.125136	3862.351298	3513.194137	3970.520216	3544.400939
AT1G09070	medianOfRatiosNorm_Cts	7013.132778	8045.987535	6981.755257	6100.185966	7767.460046	8529.280007	11877.75054	8473.212566	6201.806232	5886.330347	6130.071664	7320.516906	6761.483254	6629.121759	6474.347471	9506.04977	16292.42444	14197.65002	11959.11596	8155.977552	10724.62243	35160.64035	50209.26653	29389.31031	43887.83571	66042.81143	38659.59384	50797.67845	63335.25154	55337.91942	30051.88947	52595.02274	13500.53215	93422.45418	68701.49021	92737.07753	79191.62329	83468.85301	86348.11597
AT1G09080	medianOfRatiosNorm_Cts	1240.003187	1001.769219	561.7632856	778.9748084	1601.175056	1047.551576	796.4404709	535.7454841	300.356535	420.4521677	384.3731933	959.5856857	560.0829442	716.1759914	710.1147233	849.7181023	486.1475365	1098.439797	225.9677265	317.3778404	67.14614909	545.6275536	251.9950791	415.2754503	1353.089973	3910.703262	1624.772412	349.1573663	747.5696343	446.3660601	222.0710169	464.6890689	62.81087845	125.8234886	300.8837084	210.7940136	422.7453452	218.9052668	170.8635173
AT1G09100	medianOfRatiosNorm_Cts	1101.773323	1158.948501	1141.431377	1078.580504	1306.768362	1084.083453	1294.502667	1068.615769	1060.518136	1216.689529	1191.871101	1211.191013	1119.20189	1076.629165	1148.971435	1221.069609	1091.131138	1029.90004	1214.802498	1263.181889	1225.417221	1488.406382	1470.807932	1144.864888	1147.710245	1364.828667	1219.313835	1150.22712	1309.228782	1477.80539	1271.485683	1161.722672	1163.904611	2010.203609	1758.343521	1831.922862	1901.352287	1974.727009	2011.714507
AT1G09130	medianOfRatiosNorm_Cts	9049.990471	8638.891661	8461.139846	8432.830309	8341.824025	7768.503666	6013.469838	6845.849719	7393.962109	9028.554861	9237.524701	8419.520262	9169.550714	9027.412562	9205.334381	7078.545095	8401.709759	8067.850923	7019.461457	7013.959853	7190.562612	8793.803677	8847.938772	7479.720438	7615.158151	8244.106826	8099.377845	9436.685575	10784.11747	9796.06636	7387.218198	8362.300575	7102.387664	11177.48503	9432.617297	8979.068767	9584.899201	9450.47926	10920.00944
AT1G09140	medianOfRatiosNorm_Cts	2667.023248	2924.728406	2649.911276	2724.271789	2573.800852	2660.43395	2408.830761	2533.050652	2717.11421	2552.814662	2733.553228	2904.89787	2713.654884	2928.090744	2709.673781	2545.495671	2874.752433	2629.762273	2763.13336	2743.374267	3027.501369	3334.795449	3529.939036	2644.047362	2341.731605	2488.805217	2509.142205	3317.51924	3767.960433	3891.102267	3493.22874	3610.276612	3170.046002	5952.342673	6270.729541	5492.932793	5920.438365	6094.542449	6001.581045
AT1G09150	medianOfRatiosNorm_Cts	1450.39717	1525.036955	1497.289395	1562.229698	1624.655345	1529.772354	1296.797885	1475.935681	1638.982574	1652.678035	1750.102469	1552.110786	1521.189132	1477.763406	1417.323111	1414.062633	1272.626218	1365.384115	1491.386995	1573.326047	1532.512109	1277.989078	1185.682025	1340.120547	1469.874524	1325.170287	1335.858692	1125.062625	1107.607549	1121.129707	1119.65108	1166.979336	1623.56604	1389.012055	1275.712139	1337.549458	1267.234269	1147.649788	1164.516234
AT1G09155	medianOfRatiosNorm_Cts	3.049188164	3.979222322	3.357151109	4.280081365	9.030880183	9.132969276	16.06652247	12.4591973	17.61350051	11.65225407	19.89942963	6.535203308	6.747987279	0.946071323	8.719007517	10.06124771	14.04426217	17.13493936	11.75032178	5.42526223	15.7990939	4.554487092	3.011893375	4.762333145	5.033816863	4.836387907	0.979368542	15.72780929	11.78305903	136.6213875	8.263107604	7.359329146	6.661759835	6.935152915	6.087242655	3.781058539	7.012363546	9.159216185	10.17044746
AT1G09160	medianOfRatiosNorm_Cts	1392.462595	1440.47848	1434.622574	1444.527461	1275.160282	1412.870347	1393.19702	1402.138897	1406.298962	1209.892381	1257.85342	1206.834211	1203.069732	1209.079151	1187.72258	1035.393855	902.0737622	981.2007382	1173.224436	1258.660837	1104.94913	1292.563437	1655.537392	1282.972549	1583.638785	1681.128436	1448.486074	1493.093362	1684.977442	1280.695144	1502.852695	1539.151124	1426.568285	1605.983268	1263.537654	1498.244446	1242.190114	1332.665955	1123.834444
AT1G09170	medianOfRatiosNorm_Cts	32.52467375	41.78183438	55.95251849	58.85111877	24.38337649	30.13879861	37.87108867	35.46079233	13.90539514	36.89880455	30.37281364	42.4788215	33.7399364	34.05856762	51.34526649	23.78113096	23.7672129	28.85884524	22.59677265	23.50946966	24.68608422	39.16858899	35.13875605	18.09686595	30.20290118	32.88743777	35.25726752	28.31005672	11.78305903	9.386202198	20.65776901	17.8726565	22.84031943	6.935152915	9.565667029	4.726323174	4.007064884	10.99105942	5.085223729
AT1G09176	medianOfRatiosNorm_Cts	4.065584219	0	4.476201479	2.140040683	3.612352073	3.65318771	3.442826243	1.916799585	4.635131713	1.942042345	3.142015204	3.267601654	7.711985462	6.62249926	1.937557226	3.658635532	4.321311436	8.116550224	1.807741812	0.904210372	5.924660214	7.287179347	6.023786751	1.904933258	7.047343609	11.60733098	7.834948339	8.388164956	15.71074538	15.64367033	5.164442253	15.76999103	0.951679976	11.88883357	14.78330359	19.85055733	31.05475285	59.5349052	22.37498441
AT1G09180	medianOfRatiosNorm_Cts	130.098695	88.53769666	92.88118069	86.67164764	87.59953778	88.58980197	131.975006	104.4655774	62.11076496	106.812329	73.3136881	104.5632529	102.1838074	74.7396345	98.81541852	32.0130609	76.70327798	128.0611258	113.8877342	27.12631115	154.0411656	23.68333288	38.15064942	27.62153224	56.37874887	72.54581861	61.70021817	113.2402269	129.6136494	201.2818916	91.9270721	99.87660984	42.82559894	62.41637623	90.43903373	93.58119885	130.2296087	139.220086	174.9316963
AT1G09190	medianOfRatiosNorm_Cts	126.0331108	117.3870585	111.905037	97.37185105	124.6261465	121.4684914	107.8752223	100.6319782	159.4485309	110.6964137	131.9646386	83.86844245	120.4997728	116.3667727	128.8475555	103.3564538	100.4704909	94.69308595	95.81031604	124.7810313	97.75689352	78.33717798	81.32112113	66.67266403	98.66281052	89.95681507	83.2463261	112.1917063	91.64601471	103.2482242	93.992849	105.1332735	99.92639753	106.9995021	119.1360348	125.7201964	117.2066478	99.83545642	108.8237878
AT1G09195	medianOfRatiosNorm_Cts	430.9519272	529.2365688	521.4774723	599.2113911	573.4608916	484.0473716	618.561115	576.9566751	452.3888552	454.4379087	489.1070335	605.5955065	644.9147843	593.1867194	561.8915955	733.5564241	778.9163863	722.3729699	660.7296323	578.6946378	504.5835615	758.7775495	766.0248818	626.7230419	619.1594742	618.0903745	607.2084962	735.0129542	937.4078076	879.1742725	724.0548038	771.6782276	638.5772642	931.2919628	928.7393079	770.3906774	919.6213908	887.5280483	848.2153181
AT1G09200	medianOfRatiosNorm_Cts	3738.304689	3722.562482	3673.842364	3673.379832	3571.713112	3735.384434	3665.46234	4213.125488	3257.570568	3438.385972	3711.767295	3153.235596	2888.138556	2606.426494	3186.312858	2368.966507	1787.942606	2297.885552	2619.417886	3335.632061	2989.978521	892.6794701	871.4411499	1818.258795	2229.98087	1694.670323	1874.51139	1670.293347	738.4050328	934.4485744	1666.049071	1532.843128	2369.683141	95.11066855	239.1416757	241.0424819	222.392101	70.52596462	94.58516137
AT1G09210	medianOfRatiosNorm_Cts	12688.68835	9512.33096	8987.09352	9279.216399	13715.19773	10638.99591	9364.487381	9040.585244	7416.210741	8967.380527	8289.683448	9327.913522	7905.749097	8364.216565	8881.762324	8048.083511	6184.876992	8651.3407	6842.302759	6266.177875	7043.433551	6892.760765	6037.842253	6584.401807	9331.689701	14737.44123	10197.18526	4335.632761	3647.511386	4597.153254	4422.828345	4273.667568	5420.769146	3430.919221	3991.49197	3583.498231	3811.72047	3348.609437	3396.929451
AT1G09220	medianOfRatiosNorm_Cts	65.0493475	71.62600179	51.47631701	47.08089502	50.57292903	51.14462794	60.82326362	66.12958569	68.59994936	55.34820683	62.84030409	52.28162646	73.26386189	57.71035069	69.75206013	44.81828526	48.61475365	59.52136831	47.90515802	52.44420155	53.32194192	38.25769157	42.16650725	36.1937319	34.22995467	44.49476874	27.42231919	59.76567531	49.7506937	54.23139048	42.34842647	42.05330941	45.68063887	65.38858463	48.69794124	70.89484761	52.09184349	54.95529711	60.00564001
AT1G09230	medianOfRatiosNorm_Cts	914.7564493	869.4600773	965.7404691	788.6049915	910.3127225	870.371972	714.9602498	645.0030604	876.0398938	739.9181334	795.9771851	740.6563749	736.4946116	817.4056229	815.7115921	826.8516302	827.5311399	863.9616794	769.1941411	797.5135478	801.8040156	884.4813933	873.4490788	711.4925719	736.9507888	784.4621185	805.0409418	630.1608923	654.6143908	783.2264278	478.2273526	612.9269846	481.5500681	1148.263175	953.0882786	919.7424897	990.7467924	1072.544215	1053.658357
AT1G09240	medianOfRatiosNorm_Cts	1460.561131	1869.239686	1500.646546	984.418714	959.9825635	1594.616436	1114.328094	1386.8045	2204.468643	1239.023016	1525.972051	932.3556719	1868.228478	2006.617276	1477.387385	1334.48731	1819.272114	2254.597284	1167.801211	849.9577493	1353.784859	2450.314056	2643.438419	1444.891876	1330.941179	2292.447868	1524.87682	1684.972635	2839.717227	2926.409263	637.292174	1374.091885	433.0143893	4332.489099	3809.744296	3069.274269	4430.811995	5115.422239	4511.610493
AT1G09250	medianOfRatiosNorm_Cts	809.0512596	669.5041556	943.3594617	848.5261306	649.3202852	820.140641	1217.612881	878.8526098	688.7805726	670.004609	646.2077937	807.0976085	734.5666153	706.7152781	831.2120499	788.4359571	880.467205	719.6674532	1049.394122	930.4324724	1037.802981	1221.513438	1020.02789	1141.055022	1077.236809	1083.350891	903.9571646	1895.72528	2153.681346	1373.514255	2212.447061	2318.188681	1610.24252	1899.241163	1433.980448	2003.015761	1184.087673	1448.988	1674.055652
AT1G09270	medianOfRatiosNorm_Cts	2599.941108	2846.138766	2571.57775	2588.379206	2423.888241	2594.676571	2432.930545	2253.197912	2362.990147	2481.930117	2424.588399	2623.884128	2553.631186	2619.671493	2799.770192	2850.991738	3298.240953	3417.067644	3098.469466	2827.465832	2851.736449	3443.192242	3461.669453	2959.313816	2968.945186	3344.845877	3132.020598	3569.164189	4287.72426	3925.518341	3138.948001	3556.658643	3111.993523	3849.009868	3729.740535	3887.873443	4154.324518	4292.924626	4381.428765
AT1G09280	medianOfRatiosNorm_Cts	882.2317755	732.1769072	722.9065389	858.1563137	762.2062875	758.9497468	848.0828645	788.7630293	903.8506841	737.0050699	723.7108354	855.0224328	843.4984099	964.9927492	842.8373933	741.7883541	771.3540913	737.7042315	844.2154263	808.3640722	841.3017503	972.8384429	959.7900223	1088.669357	937.2967	997.2631864	998.9559132	1082.073279	1040.836881	1106.528948	1144.440403	1052.384068	1171.518051	1276.068136	1213.970107	1022.776335	1179.078842	1150.397553	1089.254923
AT1G09290	medianOfRatiosNorm_Cts	471.6077694	459.6001782	462.1678027	477.2290722	475.0242976	505.9664979	720.6982935	468.6574986	530.259068	469.0032263	513.1958167	401.9150034	472.3591095	424.7860239	496.9834285	482.0252313	454.8180286	429.275323	406.7419077	556.9935889	490.7593544	406.2602486	340.3439514	402.8933841	427.8744334	410.1256945	416.2316305	349.1573663	305.0503061	354.5898608	381.1358382	320.6564842	401.6089501	359.6372154	373.9306202	394.1753527	364.6429044	444.221985	431.2269723
AT1G09300	medianOfRatiosNorm_Cts	432.9847193	430.7508163	415.1676872	354.176733	423.5482806	422.8564775	354.611103	350.7743241	490.3969353	386.4664266	381.2311781	287.5489456	380.7792822	362.3453166	338.1037359	402.4499085	387.8377013	349.0116596	265.7380464	327.3241545	332.7684153	264.1602513	263.0386881	273.3579225	282.9005077	300.8233278	308.5010908	354.3999694	311.59645	321.2166974	243.7616743	228.1392035	236.9683141	290.2856863	320.0150424	293.0320368	282.4980743	279.3560936	300.0282
AT1G09310	medianOfRatiosNorm_Cts	27563.64461	20450.21832	24453.48868	25530.68534	17382.63818	21619.56487	24001.08935	27300.97649	36776.98907	38093.16059	42489.47161	33772.8415	25724.29151	25755.84569	24107.08701	14346.42458	11789.61792	12946.79945	24138.77642	19391.69563	28958.75168	25567.06874	28279.67087	22112.46526	21660.51396	18998.29898	24419.57523	8418.572053	10985.73871	7333.752651	21605.96061	14158.29794	29458.30199	13821.75976	19007.84999	11753.42047	10509.52942	13436.57014	13146.32039
AT1G09320	medianOfRatiosNorm_Cts	494.9848787	447.6625112	458.8106516	509.3296824	441.610041	491.353747	472.814804	386.2351164	410.6726698	459.2930146	423.1247142	441.1262233	458.863135	472.0895901	494.0770926	455.5001237	550.967208	528.4776035	456.4548076	495.5072836	447.3118461	596.6378091	518.0456606	612.4360425	487.2734724	487.507901	526.9002758	671.0531964	659.8513059	699.7935194	573.25309	623.4403119	520.5689471	607.3212481	603.5066289	554.8703407	639.1268489	627.4063087	688.539293
AT1G09330	medianOfRatiosNorm_Cts	1403.642952	1265.392698	1319.360386	1225.173291	1383.530844	1301.448122	2210.294448	1661.86524	1426.693541	1394.386404	1395.054751	1372.392695	1343.813467	1263.951287	1301.069677	1607.970316	1778.219656	1790.150244	1585.389569	1415.089232	1427.843111	1769.873684	1901.508684	1704.915266	1463.833944	1547.64413	1440.651126	1493.093362	1635.226748	1360.999319	1398.530962	1475.019827	1230.52221	1822.95448	1581.813484	1733.61534	1656.921329	1645.911148	1634.390907
AT1G09340	medianOfRatiosNorm_Cts	37577.17854	37995.60434	40085.5033	34537.04655	29267.2765	32879.60269	39152.96764	33624.49832	35798.04925	38659.26594	45479.62275	33578.9638	33394.82505	29822.06024	35849.65257	26210.46495	26067.23091	26045.10783	28618.36063	33440.41217	30136.77162	15501.65227	13622.79374	23784.04419	31115.0288	20446.31352	27924.73525	21840.6845	22023.84656	16532.2308	27596.71362	25043.79708	23436.0711	11326.09545	8695.19133	10734.42519	7690.559278	7361.262048	9680.231891
AT1G09350	medianOfRatiosNorm_Cts	107.7379818	68.64158505	73.85732441	99.51189174	76.76248156	75.80364499	49.34717615	194.5551579	183.5512158	299.0745211	525.7638775	521.7270641	449.2231532	472.0895901	344.8851862	113.4177015	256.0377026	361.6374044	292.8541736	206.1599647	566.7924938	242.2987133	345.3637737	120.0107953	248.6705531	151.8625803	174.3276005	71.29940212	267.0826714	100.1194901	74.36796844	123.00593	110.3948773	1421.706348	1946.178437	1766.699603	939.6567152	1194.361791	1125.868534
AT1G09380	medianOfRatiosNorm_Cts	2.032792109	0	3.357151109	2.140040683	3.612352073	0	9.180869981	4.791998963	13.90539514	5.826127035	2.094676803	0	29.88394367	3.784285291	0	0	2.160655718	2.705516741	1.807741812	2.712631115	2.962330107	10.0198716	37.14668496	15.23946606	10.06763373	15.4764413	10.77305397	5.242603097	22.25688929	3.128734066	2.065776901	14.71865829	7.613439812	20.80545874	45.21951687	42.53690857	49.08654482	102.5832213	53.90337153
AT1G09390	medianOfRatiosNorm_Cts	1253.216335	1162.927724	1182.836241	1132.081521	1170.402072	1063.077624	1035.14309	1225.793335	904.7777104	1102.109031	1193.965778	1242.777829	1135.589859	1066.222381	1054.99991	862.5233266	731.3819605	534.7904759	762.8670447	859.9040634	695.1601317	788.8371644	766.0248818	1092.479224	1117.507344	947.9320298	978.3891738	1251.93362	1385.164051	774.883137	1246.69636	1526.535131	1358.047326	1024.421159	533.0685354	653.1778627	738.3017048	501.0091253	497.3348807
AT1G09400	medianOfRatiosNorm_Cts	12.19675266	6.963639063	8.952402958	7.490142389	3.612352073	7.306375421	4.590434991	15.33439668	5.562158056	12.62327524	13.61539922	5.446002757	9.639981827	9.460713228	12.59412197	7.317271064	10.80327859	8.116550224	7.230967249	6.329472601	3.949773476	19.12884579	24.095147	13.33453281	8.054106981	17.41099647	9.793685423	23.06745363	34.03994832	32.33025201	14.46043831	28.38598385	11.42015972	51.5182788	58.26360827	31.19373295	57.10067459	77.85333757	55.93746102
AT1G09410	medianOfRatiosNorm_Cts	47.77061457	44.76625112	55.95251849	31.0305899	43.34822488	44.75154945	51.64239364	53.67038839	66.74589667	53.40616448	45.03555126	35.94361819	57.83989096	41.6271382	55.22038094	40.24499085	36.7311472	45.09194569	57.84773799	45.21051858	54.30938529	37.34679416	44.17443617	39.05113179	30.20290118	33.85471535	44.07158441	85.97869079	106.0475313	83.43290842	59.90753013	86.20928428	63.76255842	75.29594593	60.87242655	71.84011225	63.11127192	60.45082682	58.98859526
AT1G09415	medianOfRatiosNorm_Cts	527.5095524	470.5430395	529.3108249	619.5417776	521.0817866	505.0532009	554.2950251	594.2078714	491.3239616	544.7428777	528.9058927	639.3607236	636.2388006	744.558131	522.1716724	440.8655816	375.9540949	346.3061429	423.9154549	414.1283502	409.7889981	700.4801148	732.8940547	745.7813705	658.4232457	615.1885418	604.2703906	941.5715163	802.5572431	854.1444	966.7835897	916.762145	644.2873441	1057.115451	629.5948117	751.4853847	639.1268489	750.1398055	823.8062442
AT1G09420	medianOfRatiosNorm_Cts	273.4105387	308.3897299	255.1434843	315.6560007	340.4641829	379.0182249	261.6547945	255.8927446	201.1647164	229.1609967	251.3612164	257.0513301	251.6035257	273.4146123	261.5702255	310.0693613	236.5918011	226.3615674	172.6393431	431.3083473	178.7272498	204.9519191	178.7056736	244.7839237	159.0686129	195.3900714	228.1928704	263.1786755	162.3443689	203.3677143	201.4132478	176.6238995	342.6047915	220.9341571	261.7514342	253.3309221	305.5386974	293.0949179	305.1134238
AT1G09430	medianOfRatiosNorm_Cts	3496.402428	3481.819532	3747.699688	3687.290096	3806.515997	3575.557471	5001.278922	3716.674396	2790.349291	3131.543281	3159.819957	3670.605858	4174.112131	4306.516661	3573.824303	5170.566665	5780.834373	4689.562352	4175.883586	4512.009754	4000.133087	5473.582587	5178.448677	6133.885091	5063.013001	5318.092143	5183.797695	6305.803005	6031.616997	6205.322564	6191.133372	6146.09117	5048.662275	6237.674679	4518.473262	4886.072898	5391.505801	6065.232958	5101.496445
AT1G09440	medianOfRatiosNorm_Cts	391.3124811	366.0884536	532.667976	399.1175873	441.610041	448.4287914	503.8002402	427.4463075	370.8105371	464.1481204	489.1070335	435.6802205	397.1672513	339.6396049	392.3553383	305.4960669	232.2704897	229.0670841	345.2786861	319.1862612	303.1451143	358.8935829	326.288449	313.361521	350.3536537	275.6741107	345.7170954	212.8496857	286.7211032	280.5431546	361.5109577	338.5291407	375.9135907	326.9429231	338.2767704	283.5793905	363.6411382	414.9124932	267.4827682
AT1G09450	medianOfRatiosNorm_Cts	231.7383005	246.7117839	251.7863332	267.5050853	288.9881659	293.1683137	282.3117519	281.769539	270.6916921	205.8564886	167.5741442	218.9293108	172.5556747	157.9939109	184.0679365	180.1877999	113.4344252	134.3739982	189.8128903	281.2094256	195.513787	80.15897282	47.18632955	126.6780617	146.9874524	136.386139	148.8640184	157.2780929	35.3491771	89.69037656	144.6043831	133.5192574	256.9535936	1.981472261	22.60975843	19.85055733	38.06711639	5.495529711	12.20453695
AT1G09460	medianOfRatiosNorm_Cts	175.8365175	186.0286435	168.9766058	188.3235801	169.7805474	214.624778	129.6797885	118.8415743	152.9593465	107.7833501	83.78707212	91.49284631	111.8237892	138.1264131	158.8796925	183.8464355	138.2819659	126.2574479	145.5232159	187.1715469	110.5936573	160.3179456	204.8087495	336.2207201	208.4000181	154.764413	180.2038118	381.6615055	284.1026456	186.6811326	429.6815954	275.4491766	333.0879918	49.53680653	81.7429728	62.3874659	66.11657058	52.20753225	38.64770034
AT1G09470	medianOfRatiosNorm_Cts	201.2464188	235.7689226	254.0244339	255.7348616	244.736853	305.9544707	297.2306656	277.9359399	274.3997974	205.8564886	201.0889731	173.1828877	136.8877419	155.1556969	162.754807	192.0783654	165.2901624	189.3861719	212.4096629	344.5041516	255.7478326	56.47563994	67.26561872	120.9632619	118.798078	80.28403926	117.5242251	167.7632991	44.51377857	83.43290842	134.2754986	118.8005991	229.3548743	9.907361307	33.04503156	19.85055733	33.05828529	13.73882428	6.102268475
AT1G09480	medianOfRatiosNorm_Cts	52.85259485	61.67794599	57.07156886	58.85111877	60.50689723	69.4105665	91.80869981	69.00478507	44.49726445	39.81186807	31.42015204	23.96241213	52.05590187	51.08785143	43.59503758	52.13555633	106.952458	73.95079093	44.2896744	49.73157044	39.49773476	83.80256249	104.4123037	82.86459673	45.30435177	65.77487554	51.90653274	186.6366703	159.7259114	146.0075897	90.89418365	94.61994616	30.45375925	318.026298	331.3199217	316.6636527	334.5899178	369.1164123	372.238377
AT1G09490	medianOfRatiosNorm_Cts	1319.282079	1234.553725	1300.33653	1203.772884	1162.27428	1172.673255	1722.56073	1189.374143	1053.101925	1000.151808	1089.231938	1143.660579	1161.61781	1079.467379	1125.720748	846.0594667	870.7442543	773.777788	897.5438097	887.0303745	863.0255044	1215.137156	1172.630487	851.5051664	993.6754488	1009.837795	974.4716996	1173.294573	1793.643431	1313.025396	1361.346978	1470.814496	1154.387811	1495.020821	1389.630538	1175.909206	1410.486839	1531.420946	1300.80023
AT1G09500	medianOfRatiosNorm_Cts	138.2298634	168.1221431	242.8339302	284.6254108	388.3278479	247.5034674	260.5071857	118.8415743	91.77560792	58.26127035	82.73973372	56.63842867	246.7835348	278.1449689	227.662974	98.78315936	338.1426198	154.2144543	114.7916051	56.96525341	54.30938529	51.92115285	246.9752568	81.9121301	171.1497734	363.6963706	183.1419174	751.7892841	764.5896085	985.5512308	184.8870326	310.1431569	69.47263828	349.7298541	344.3640131	1226.008231	768.3546914	3886.255427	1101.45946
AT1G09510	medianOfRatiosNorm_Cts	0	0	0	0	0	0.913296928	0	0	0	0	0	0	0	0	0	0	0	0	0	0	0	0	3.011893375	0	1.006763373	0	0	3.145561858	0	0	0	1.051332735	0	17.83325035	6.087242655	17.96002806	8.014129767	67.77819977	19.32385017
AT1G09520	medianOfRatiosNorm_Cts	525.4767603	449.6521224	429.715342	510.3997028	434.3853368	508.7063887	398.2202354	449.4895027	431.0672493	350.5386432	424.1720526	364.8821847	392.3472604	399.2420982	406.8870175	521.3555633	415.9262257	401.3183166	372.3948133	410.5115087	398.927121	418.1019151	407.6095701	558.1454446	531.5710608	424.6348582	466.1794262	531.5999541	395.387092	444.2802374	469.964245	437.3544178	434.9177492	361.6186877	389.5835299	364.8721491	325.5740218	314.1611151	334.6077214
AT1G09530	medianOfRatiosNorm_Cts	425.8699469	522.2729297	474.4773568	508.2596621	424.4513686	470.3479177	433.7961066	404.4447125	385.6429585	365.1039608	416.8406838	455.2858305	460.7911314	361.3992453	424.3250325	448.1828526	434.2917993	359.8337266	406.7419077	504.5493874	371.2787067	444.5179402	332.3122357	518.1418462	539.6251678	516.5262285	554.322595	417.3112065	401.933236	357.7185949	445.1749222	308.0404914	555.7811062	293.2578947	396.5403787	335.5689454	377.6658653	329.7317827	308.164558
AT1G09540	medianOfRatiosNorm_Cts	7.114772383	17.90650045	11.1905037	14.98028478	6.321616128	29.22550168	3.442826243	6.708798548	14.83242148	3.88408469	11.52072242	46.83562371	15.42397092	14.19106984	12.59412197	20.12249542	6.481967153	6.312872396	12.65419268	5.42526223	1.974886738	6.376281929	5.019822292	16.19193269	16.10821396	18.37827405	29.38105627	1.048520619	7.85537269	14.60075897	6.197330703	3.153998205	12.37183969	10.89809744	33.91463765	4.726323174	23.04062308	8.243294566	7.119313221
AT1G09560	medianOfRatiosNorm_Cts	3977.157762	5042.669487	3426.532232	2794.893131	3013.604717	2922.550168	2383.583369	2773.609	1792.868947	2518.828921	2372.221479	1796.091709	3116.606125	3350.038554	2574.044775	4862.326622	5096.986838	3867.085262	2670.034657	2573.382718	2068.693858	6046.537063	8504.582927	7126.355318	5748.618858	7171.395989	6016.260956	4277.964127	5395.331809	3328.973046	3147.211109	3599.763285	1929.055312	3188.188869	2487.073428	2570.174542	3336.883282	2709.296147	2622.9584
AT1G09570	medianOfRatiosNorm_Cts	3549.255023	3855.86643	4429.201364	5052.636051	4271.606327	4022.159669	4232.381061	3922.730351	3621.891921	4084.115051	4282.566724	5298.960682	5518.889596	6239.340374	5167.465122	5349.839806	5655.516341	4775.237048	6636.220192	5782.425326	5277.884807	8716.377397	7418.293383	9609.43582	6660.746474	6410.148532	7317.841748	11899.66051	11320.90127	10477.08748	11917.46694	11646.66404	11101.34693	10586.01556	10163.08642	9072.649965	8594.152409	8771.78134	8586.90879
AT1G09575	medianOfRatiosNorm_Cts	155.5085964	179.0650045	149.9527496	192.6036614	162.5558433	145.2142115	275.4260994	201.2639564	144.6161095	121.3776466	128.8226234	143.7744728	167.7356838	175.969266	181.1616006	154.5773512	213.9049161	151.5089375	156.3696667	146.4820802	159.9658258	259.6057642	338.3360225	540.0485787	660.4367725	596.8102677	587.6211254	750.7407635	894.2032578	727.952126	577.3846438	829.501528	407.3190299	427.0072723	218.2711295	399.8469405	331.5846191	337.9750772	263.4145892
AT1G09580	medianOfRatiosNorm_Cts	378.0993324	311.3741467	360.3342191	355.2467533	314.2746304	316.9140339	367.2347992	414.9871102	448.6807498	415.5970618	424.1720526	364.8821847	347.0393458	307.4731799	355.541751	355.8023055	317.6163905	316.5454587	376.9141678	379.7683561	410.7764415	237.7442262	247.9792212	320.981254	311.0898822	275.6741107	323.191619	269.4697992	225.1873504	213.7968278	272.6825509	299.6298295	378.7686306	155.5455725	178.2692492	187.1623977	178.3143873	171.2773427	175.948741
AT1G09590	medianOfRatiosNorm_Cts	7983.79101	8812.982637	7588.280557	6863.110469	6155.447933	8587.73101	6976.313577	8069.726254	8365.485716	9132.454127	10721.60322	6204.08634	6883.911023	6689.670323	7126.335477	6484.016821	5534.519621	6141.523003	6252.978928	7879.289178	7352.503325	3322.953782	3494.80028	5096.648932	5781.842049	4703.870878	4910.553871	4783.351066	2724.505095	3321.672667	3990.048084	4240.024921	6854.95087	2852.32932	3007.967478	4276.377208	3222.681933	3671.013847	3882.059795
AT1G09600	medianOfRatiosNorm_Cts	84.36087254	98.48575246	73.85732441	83.46158662	94.82424192	114.1621159	73.44695985	73.79678403	58.40265959	71.85556676	67.02965769	78.4224397	41.45192186	45.41142349	54.25160233	49.39157968	27.00819647	26.1533285	37.05870715	82.28314382	46.40983834	35.52499932	20.07928917	47.62333145	32.21642793	37.72382568	50.9271642	35.64970106	15.71074538	34.41607473	52.67731098	28.38598385	61.85919847	5.944416784	19.13133406	8.507381714	8.014129767	6.411451329	3.051134238
AT1G09610	medianOfRatiosNorm_Cts	28.45908953	36.80780648	44.76201479	26.75050853	55.99145714	71.23716035	63.11848112	57.50398756	67.67292301	45.6379951	47.13022807	44.6572226	41.45192186	30.27428233	29.06335839	46.64760303	25.92786861	48.69930134	49.71289983	30.74315263	42.46006486	56.47563994	35.13875605	43.81346494	47.31787852	46.42932391	37.21600461	34.60118044	129.6136494	107.4198696	68.17063773	53.61796949	55.19743863	113.934655	88.69982154	97.36225739	117.2066478	208.830129	87.46584815
AT1G09620	medianOfRatiosNorm_Cts	5658.276837	7185.480707	6945.945645	6849.200204	6421.858898	6842.420581	4712.081518	5106.354095	6536.462742	6205.796313	6301.835162	5884.950579	6274.664171	6399.226427	6764.981054	6960.554099	6149.226173	6164.068976	6161.687967	7085.392472	5708.410116	5714.059506	5739.664809	6079.594493	5972.120327	5591.831698	6123.012127	5551.91668	4584.919193	4683.714897	5597.222513	5672.991439	6519.959519	6070.240273	6346.385271	6498.694365	6294.097166	6172.395787	5981.240151
AT1G09630	medianOfRatiosNorm_Cts	1021.478035	888.3613833	946.7166128	1007.959161	915.7312506	1007.366511	1059.242874	1150.079751	876.9669201	982.6734265	919.5631165	815.811213	934.1142391	879.8463302	1054.99991	1178.9953	1086.809826	1063.268079	938.2180005	1050.692452	1020.029	961.9076739	1042.115108	1238.206618	1278.589483	1218.769753	1205.602676	913.2614595	793.3926416	775.9260483	893.4485097	920.967476	872.6905384	551.8400248	599.1585985	577.5566919	559.9873175	447.8856714	518.6928204
[truncated: 20,272 more rows]
