# Supplementary material for: Overexpression of SLIM1 transcription factor accelerates vegetative development in Arabidopsis thaliana
Source: Front Plant Sci. 2024 Mar 20;15:1327152. doi: 10.3389/fpls.2024.1327152 (PMC10988502; doi:10.3389/fpls.2024.1327152)
Supplement: Supplementary file 3 [file DataSheet_3.csv]

dataSubset	geneID	baseMean	model	test	contrast	stat	pvalue	padjMethod	padj	lfcModeration	log2FoldChange	lfcSE
DAS30_20308genes	AT1G01010	314.8184282	~genotype	Wald	EV v Col-0	0.717121329	0.473299236	IHW	1	ashr	0.018184368	0.066926524
DAS30_20308genes	AT1G01020	530.0325622	~genotype	Wald	EV v Col-0	0.678770537	0.497283265	IHW	0.995140962	ashr	0.022382362	0.056729685
DAS30_20308genes	AT1G01030	106.6644853	~genotype	Wald	EV v Col-0	0.674675315	0.499882071	IHW	1	ashr	0.013313552	0.07129766
DAS30_20308genes	AT1G01040	2828.521012	~genotype	Wald	EV v Col-0	1.159092706	0.246418399	IHW	0.760283312	ashr	0.033855239	0.064778051
DAS30_20308genes	AT1G01050	2270.841777	~genotype	Wald	EV v Col-0	0.452716244	0.650753081	IHW	0.987982971	ashr	0.014127178	0.059700379
DAS30_20308genes	AT1G01060	1168.500044	~genotype	Wald	EV v Col-0	-0.390941977	0.695840125	IHW	0.968428881	ashr	-0.008444678	0.069125715
DAS30_20308genes	AT1G01070	451.6032653	~genotype	Wald	EV v Col-0	-2.362074285	0.018173	IHW	0.378866651	ashr	-0.063582269	0.093990137
DAS30_20308genes	AT1G01080	3539.880726	~genotype	Wald	EV v Col-0	-1.721670849	0.085129161	IHW	0.557079848	ashr	-0.057590507	0.061022522
DAS30_20308genes	AT1G01090	6251.738954	~genotype	Wald	EV v Col-0	-0.781198529	0.434685739	IHW	0.872345699	ashr	-0.024527317	0.06005169
DAS30_20308genes	AT1G01100	7639.718838	~genotype	Wald	EV v Col-0	-1.118032566	0.263553085	IHW	0.773277544	ashr	-0.032417386	0.064819954
DAS30_20308genes	AT1G01110	190.4292849	~genotype	Wald	EV v Col-0	0.349048393	0.727052979	IHW	1	ashr	0.008667053	0.066492314
DAS30_20308genes	AT1G01120	2326.722228	~genotype	Wald	EV v Col-0	-0.944745256	0.344788946	IHW	0.835105413	ashr	-0.025324568	0.066452063
DAS30_20308genes	AT1G01130	21.80723568	~genotype	Wald	EV v Col-0	1.373740233	0.169522342	IHW	1	ashr	0.0189171	0.07864786
DAS30_20308genes	AT1G01140	3982.159362	~genotype	Wald	EV v Col-0	0.668253681	0.503971675	IHW	0.920275472	ashr	0.017297815	0.066279753
DAS30_20308genes	AT1G01150	11.5906094	~genotype	Wald	EV v Col-0	0.983448176	0.325386909	IHW	1	ashr	0.011194221	0.077122691
DAS30_20308genes	AT1G01160	925.5624504	~genotype	Wald	EV v Col-0	1.126852179	0.259804985	IHW	0.743152425	ashr	0.035918114	0.060452143
DAS30_20308genes	AT1G01170	2217.884158	~genotype	Wald	EV v Col-0	-0.99592706	0.319285586	IHW	0.972476207	ashr	-0.033839729	0.054439912
DAS30_20308genes	AT1G01180	545.3677567	~genotype	Wald	EV v Col-0	-1.090123402	0.275658789	IHW	0.918105157	ashr	-0.026747547	0.069565279
DAS30_20308genes	AT1G01190	265.1075945	~genotype	Wald	EV v Col-0	-1.042960426	0.296966622	IHW	1	ashr	-0.015166439	0.076220358
DAS30_20308genes	AT1G01200	63.81359143	~genotype	Wald	EV v Col-0	-2.275539358	0.022873594	IHW	0.474999423	ashr	-0.049770797	0.093248778
DAS30_20308genes	AT1G01210	538.9740388	~genotype	Wald	EV v Col-0	1.207611824	0.227196609	IHW	0.854460422	ashr	0.037458849	0.062372814
DAS30_20308genes	AT1G01220	1497.712686	~genotype	Wald	EV v Col-0	-0.025822231	0.97939913	IHW	1	ashr	-0.000874126	0.053341492
DAS30_20308genes	AT1G01225	148.3027885	~genotype	Wald	EV v Col-0	-1.772448046	0.076320212	IHW	0.873867021	ashr	-0.048859163	0.074087109
DAS30_20308genes	AT1G01230	1129.247692	~genotype	Wald	EV v Col-0	-1.092172948	0.274757091	IHW	0.767849793	ashr	-0.035575739	0.058888759
DAS30_20308genes	AT1G01240	1473.75458	~genotype	Wald	EV v Col-0	0.597725252	0.550023273	IHW	0.91922625	ashr	0.011684545	0.071158088
DAS30_20308genes	AT1G01250	110.3164976	~genotype	Wald	EV v Col-0	-0.176531044	0.859876762	IHW	1	ashr	-0.003857478	0.068643168
DAS30_20308genes	AT1G01260	729.4000683	~genotype	Wald	EV v Col-0	1.336950621	0.181238756	IHW	0.799744899	ashr	0.042671846	0.061529153
DAS30_20308genes	AT1G01280	28.55366251	~genotype	Wald	EV v Col-0	0.263714373	0.79200002	IHW	1	ashr	0.000525369	0.080570798
DAS30_20308genes	AT1G01290	494.6601231	~genotype	Wald	EV v Col-0	1.276148639	0.20190298	IHW	0.825892229	ashr	0.042723901	0.057441022
DAS30_20308genes	AT1G01300	3848.273228	~genotype	Wald	EV v Col-0	-2.091986949	0.036439683	IHW	0.446037975	ashr	-0.062709435	0.077521106
DAS30_20308genes	AT1G01320	17827.38002	~genotype	Wald	EV v Col-0	0.376079799	0.706857572	IHW	0.98597799	ashr	0.0098369	0.065369693
DAS30_20308genes	AT1G01340	465.4358879	~genotype	Wald	EV v Col-0	-0.60497534	0.545195382	IHW	1	ashr	-0.012995348	0.06976437
DAS30_20308genes	AT1G01350	770.8594345	~genotype	Wald	EV v Col-0	0.989822265	0.322261	IHW	0.819880511	ashr	0.03056477	0.061559307
DAS30_20308genes	AT1G01355	8.805172889	~genotype	Wald	EV v Col-0	-0.019379922	0.984538027	IHW	1	ashr	-0.000167725	0.076607413
DAS30_20308genes	AT1G01360	497.949954	~genotype	Wald	EV v Col-0	0.010278989	0.991798698	IHW	1	ashr	0.000284248	0.063677342
DAS30_20308genes	AT1G01370	249.4244149	~genotype	Wald	EV v Col-0	0.671984621	0.501593487	IHW	1	ashr	0.01980187	0.062489453
DAS30_20308genes	AT1G01380	18.00870294	~genotype	Wald	EV v Col-0	-0.551085694	0.581574932	IHW	1	ashr	-0.007005815	0.075213778
DAS30_20308genes	AT1G01390	317.0330629	~genotype	Wald	EV v Col-0	-0.749093545	0.453800825	IHW	1	ashr	-0.0196753	0.066184157
DAS30_20308genes	AT1G01420	304.9225991	~genotype	Wald	EV v Col-0	-2.774482332	0.005528964	IHW	0.271208463	ashr	-0.100380947	0.095007837
DAS30_20308genes	AT1G01430	1812.075488	~genotype	Wald	EV v Col-0	-0.604546802	0.545480163	IHW	0.940838263	ashr	-0.018837384	0.06002241
DAS30_20308genes	AT1G01440	952.4526866	~genotype	Wald	EV v Col-0	-0.737020091	0.461110131	IHW	0.896052065	ashr	-0.022871509	0.060512833
DAS30_20308genes	AT1G01450	220.8156103	~genotype	Wald	EV v Col-0	-0.281562716	0.778278833	IHW	1	ashr	-0.007057004	0.066203469
DAS30_20308genes	AT1G01470	3412.720561	~genotype	Wald	EV v Col-0	-0.843046177	0.399202619	IHW	0.872616696	ashr	-0.021128474	0.067693026
DAS30_20308genes	AT1G01480	51.08599605	~genotype	Wald	EV v Col-0	-0.950777946	0.34171711	IHW	1	ashr	-0.015144056	0.075029541
DAS30_20308genes	AT1G01490	2351.20758	~genotype	Wald	EV v Col-0	1.316144692	0.188125483	IHW	0.849967761	ashr	0.043027312	0.059737761
DAS30_20308genes	AT1G01500	1105.422282	~genotype	Wald	EV v Col-0	-1.981681654	0.047514882	IHW	0.46899802	ashr	-0.065622567	0.06602496
DAS30_20308genes	AT1G01510	1596.673662	~genotype	Wald	EV v Col-0	1.156953057	0.24729154	IHW	0.775301316	ashr	0.03991589	0.051713886
DAS30_20308genes	AT1G01520	26.36628611	~genotype	Wald	EV v Col-0	-0.194473582	0.845805079	IHW	1	ashr	-0.002499423	0.07458278
DAS30_20308genes	AT1G01540	3081.475202	~genotype	Wald	EV v Col-0	-1.945109151	0.051761843	IHW	0.490259504	ashr	-0.066573894	0.06113711
DAS30_20308genes	AT1G01550	6399.351666	~genotype	Wald	EV v Col-0	-0.456979011	0.647686132	IHW	0.69538786	ashr	-0.015136491	0.055991402
DAS30_20308genes	AT1G01560	467.3900509	~genotype	Wald	EV v Col-0	-0.129682371	0.896817731	IHW	1	ashr	-0.002093975	0.072548071
DAS30_20308genes	AT1G01570	58.15780925	~genotype	Wald	EV v Col-0	0.999489367	0.317557687	IHW	1	ashr	0.018623578	0.073692148
DAS30_20308genes	AT1G01580	67.95513531	~genotype	Wald	EV v Col-0	-0.682561901	0.494883716	IHW	1	ashr	-0.012990086	0.071822098
DAS30_20308genes	AT1G01590	32.52187604	~genotype	Wald	EV v Col-0	0.115170295	0.908310143	IHW	1	ashr	0.001490213	0.074482769
DAS30_20308genes	AT1G01600	303.5431092	~genotype	Wald	EV v Col-0	-1.195545134	0.231874113	IHW	0.859102273	ashr	-0.025231922	0.073383407
DAS30_20308genes	AT1G01610	1692.281765	~genotype	Wald	EV v Col-0	-0.546993689	0.584383068	IHW	0.956924564	ashr	-0.015102753	0.064281451
DAS30_20308genes	AT1G01620	11263.75269	~genotype	Wald	EV v Col-0	-0.439862737	0.660036526	IHW	0.806016076	ashr	-0.012364944	0.063558662
DAS30_20308genes	AT1G01630	1650.479101	~genotype	Wald	EV v Col-0	-1.144137348	0.252566681	IHW	0.745875523	ashr	-0.037059605	0.059506917
DAS30_20308genes	AT1G01640	107.2742432	~genotype	Wald	EV v Col-0	-0.809581829	0.418180555	IHW	1	ashr	-0.016654336	0.071261349
DAS30_20308genes	AT1G01650	1568.901904	~genotype	Wald	EV v Col-0	-1.075136508	0.282313616	IHW	0.93937649	ashr	-0.035352736	0.058114201
DAS30_20308genes	AT1G01660	73.49114616	~genotype	Wald	EV v Col-0	1.101572807	0.270647436	IHW	1	ashr	0.026548007	0.07005747
DAS30_20308genes	AT1G01670	113.9614358	~genotype	Wald	EV v Col-0	0.309773878	0.756732917	IHW	1	ashr	0.006880496	0.068526844
DAS30_20308genes	AT1G01680	359.5015675	~genotype	Wald	EV v Col-0	0.16423507	0.869546094	IHW	1	ashr	0.001558874	0.076273792
DAS30_20308genes	AT1G01690	263.5527714	~genotype	Wald	EV v Col-0	1.799301623	0.071970981	IHW	0.896766856	ashr	0.05361831	0.0707634
DAS30_20308genes	AT1G01695	18.46349855	~genotype	Wald	EV v Col-0	1.44277246	0.14908458	IHW	1	ashr	0.021999269	0.078880779
DAS30_20308genes	AT1G01700	87.38539336	~genotype	Wald	EV v Col-0	0.258236601	0.796224312	IHW	1	ashr	0.00585217	0.068113446
DAS30_20308genes	AT1G01710	1696.133245	~genotype	Wald	EV v Col-0	-1.958599589	0.050159698	IHW	0.473645782	ashr	-0.068266235	0.048681746
DAS30_20308genes	AT1G01715	41.35898992	~genotype	Wald	EV v Col-0	0.615767128	0.538048226	IHW	1	ashr	0.011624819	0.071686368
DAS30_20308genes	AT1G01720	541.5695217	~genotype	Wald	EV v Col-0	1.604767961	0.108544879	IHW	0.670553604	ashr	0.037679538	0.07616123
DAS30_20308genes	AT1G01725	206.2718738	~genotype	Wald	EV v Col-0	0.504854993	0.613660688	IHW	1	ashr	0.013477947	0.065096936
DAS30_20308genes	AT1G01730	749.3818525	~genotype	Wald	EV v Col-0	1.838114118	0.066045591	IHW	0.567095024	ashr	0.060914871	0.063488632
DAS30_20308genes	AT1G01740	250.4164283	~genotype	Wald	EV v Col-0	0.617015814	0.537224295	IHW	1	ashr	0.018703617	0.061270197
DAS30_20308genes	AT1G01750	15.1443173	~genotype	Wald	EV v Col-0	0.105119846	0.916280712	IHW	1	ashr	0.001335811	0.074608845
DAS30_20308genes	AT1G01760	130.5190464	~genotype	Wald	EV v Col-0	0.195584917	0.844935067	IHW	1	ashr	0.004508051	0.067748941
DAS30_20308genes	AT1G01770	913.6464869	~genotype	Wald	EV v Col-0	0.597716684	0.550028991	IHW	0.937034485	ashr	0.015352255	0.066261441
DAS30_20308genes	AT1G01780	290.5038561	~genotype	Wald	EV v Col-0	0.104987655	0.916385605	IHW	1	ashr	0.002780507	0.064813239
DAS30_20308genes	AT1G01790	8310.119889	~genotype	Wald	EV v Col-0	-0.126032386	0.899706289	IHW	1	ashr	-0.003859973	0.060258439
DAS30_20308genes	AT1G01800	2897.745173	~genotype	Wald	EV v Col-0	0.309051682	0.757282213	IHW	1	ashr	0.010207286	0.056074436
DAS30_20308genes	AT1G01810	15.8336593	~genotype	Wald	EV v Col-0	-0.010771593	0.991405679	IHW	1	ashr	-0.0001379	0.074533161
DAS30_20308genes	AT1G01820	2446.980344	~genotype	Wald	EV v Col-0	0.084612761	0.932569254	IHW	1	ashr	0.002781032	0.056338822
DAS30_20308genes	AT1G01830	1065.747619	~genotype	Wald	EV v Col-0	-0.301258066	0.763217715	IHW	1	ashr	-0.010215086	0.053228949
DAS30_20308genes	AT1G01840	44.64831358	~genotype	Wald	EV v Col-0	0.260597823	0.794402669	IHW	1	ashr	0.004260127	0.072545697
DAS30_20308genes	AT1G01860	648.4550649	~genotype	Wald	EV v Col-0	0.18128633	0.856142835	IHW	1	ashr	0.005684481	0.059211616
DAS30_20308genes	AT1G01880	82.38955704	~genotype	Wald	EV v Col-0	1.377733664	0.168285534	IHW	1	ashr	0.030834375	0.074137903
DAS30_20308genes	AT1G01900	584.282053	~genotype	Wald	EV v Col-0	-1.103571275	0.269779157	IHW	0.889607543	ashr	-0.031815035	0.064951547
DAS30_20308genes	AT1G01910	2625.760606	~genotype	Wald	EV v Col-0	-1.496382635	0.134553972	IHW	0.639447852	ashr	-0.051870244	0.04902185
DAS30_20308genes	AT1G01920	665.6356036	~genotype	Wald	EV v Col-0	0.341568445	0.732675687	IHW	1	ashr	0.00940677	0.064002562
DAS30_20308genes	AT1G01930	714.4064548	~genotype	Wald	EV v Col-0	2.402109342	0.016300835	IHW	0.378737104	ashr	0.085866783	0.062811129
DAS30_20308genes	AT1G01940	487.5936726	~genotype	Wald	EV v Col-0	1.760276862	0.078360875	IHW	0.605644583	ashr	0.059884455	0.059436341
DAS30_20308genes	AT1G01950	923.5111502	~genotype	Wald	EV v Col-0	0.79390115	0.42725298	IHW	0.86869201	ashr	0.026392394	0.056300531
DAS30_20308genes	AT1G01960	4464.170903	~genotype	Wald	EV v Col-0	0.767238933	0.442939469	IHW	1	ashr	0.021978337	0.06373734
DAS30_20308genes	AT1G01970	1643.811971	~genotype	Wald	EV v Col-0	-0.132727985	0.89440851	IHW	1	ashr	-0.00427422	0.057740189
DAS30_20308genes	AT1G01990	808.8161939	~genotype	Wald	EV v Col-0	-1.988075807	0.046803307	IHW	0.473645782	ashr	-0.065982555	0.065903549
DAS30_20308genes	AT1G02000	468.4610705	~genotype	Wald	EV v Col-0	-1.373313012	0.169655059	IHW	0.785043499	ashr	-0.045097225	0.059740559
DAS30_20308genes	AT1G02010	500.5911809	~genotype	Wald	EV v Col-0	1.698346804	0.089442326	IHW	0.639447852	ashr	0.05399569	0.065110785
DAS30_20308genes	AT1G02020	717.8075215	~genotype	Wald	EV v Col-0	-1.609876378	0.107424847	IHW	0.709503071	ashr	-0.049904146	0.065700817
DAS30_20308genes	AT1G02030	9.527203204	~genotype	Wald	EV v Col-0	0.251442231	0.80147222	IHW	1	ashr	0.002638556	0.075861114
DAS30_20308genes	AT1G02050	307.4265154	~genotype	Wald	EV v Col-0	1.121236688	0.262187127	IHW	0.882984052	ashr	0.014419658	0.077283205
DAS30_20308genes	AT1G02060	241.4139582	~genotype	Wald	EV v Col-0	0.305552312	0.759945535	IHW	1	ashr	0.006774929	0.068549926
DAS30_20308genes	AT1G02065	190.0195458	~genotype	Wald	EV v Col-0	-0.068540177	0.945355638	IHW	1	ashr	-0.001102036	0.072562134
DAS30_20308genes	AT1G02070	21.57220378	~genotype	Wald	EV v Col-0	-0.137953507	0.890277162	IHW	1	ashr	-0.001638024	0.075081482
DAS30_20308genes	AT1G02080	6678.675391	~genotype	Wald	EV v Col-0	0.764928294	0.444314245	IHW	0.890154981	ashr	0.01963054	0.066815381
DAS30_20308genes	AT1G02090	1379.103417	~genotype	Wald	EV v Col-0	0.044051453	0.96486339	IHW	1	ashr	0.001478454	0.054429028
DAS30_20308genes	AT1G02100	1205.872394	~genotype	Wald	EV v Col-0	0.511872731	0.608740084	IHW	0.966258214	ashr	0.017343554	0.053608142
DAS30_20308genes	AT1G02110	905.7458261	~genotype	Wald	EV v Col-0	0.03803954	0.969656157	IHW	1	ashr	0.000820136	0.068788691
DAS30_20308genes	AT1G02120	4191.205684	~genotype	Wald	EV v Col-0	0.655121503	0.512389529	IHW	0.920733764	ashr	0.021910648	0.055414925
DAS30_20308genes	AT1G02130	1614.343017	~genotype	Wald	EV v Col-0	-0.092605621	0.926216878	IHW	1	ashr	-0.003170937	0.050926333
DAS30_20308genes	AT1G02140	3556.288846	~genotype	Wald	EV v Col-0	-0.847830096	0.396532599	IHW	0.872345699	ashr	-0.028897299	0.053439446
DAS30_20308genes	AT1G02145	968.7160164	~genotype	Wald	EV v Col-0	-0.752554843	0.451717462	IHW	0.879594409	ashr	-0.025346102	0.05486626
DAS30_20308genes	AT1G02150	4942.214403	~genotype	Wald	EV v Col-0	-1.636674219	0.101698559	IHW	0.574884646	ashr	-0.055133293	0.059365544
DAS30_20308genes	AT1G02160	673.5804152	~genotype	Wald	EV v Col-0	1.970767848	0.048750436	IHW	0.539453119	ashr	0.068399251	0.059040261
DAS30_20308genes	AT1G02170	1365.37837	~genotype	Wald	EV v Col-0	-2.032632089	0.042089707	IHW	0.557002604	ashr	-0.070126888	0.061378391
DAS30_20308genes	AT1G02180	180.4780823	~genotype	Wald	EV v Col-0	-2.274532566	0.022933985	IHW	0.639241391	ashr	-0.066445807	0.086245124
DAS30_20308genes	AT1G02190	157.6388888	~genotype	Wald	EV v Col-0	1.002768074	0.315972776	IHW	1	ashr	0.008390494	0.077960871
DAS30_20308genes	AT1G02205	4303.384823	~genotype	Wald	EV v Col-0	-0.18848148	0.850499232	IHW	1	ashr	-0.002143492	0.075375423
DAS30_20308genes	AT1G02220	321.870422	~genotype	Wald	EV v Col-0	0.28710241	0.774033907	IHW	1	ashr	0.005641913	0.070361687
DAS30_20308genes	AT1G02230	68.96982384	~genotype	Wald	EV v Col-0	0.33943314	0.734283457	IHW	1	ashr	0.004621549	0.074317438
DAS30_20308genes	AT1G02260	938.8607611	~genotype	Wald	EV v Col-0	-0.628997055	0.529350984	IHW	0.927633263	ashr	-0.020311095	0.058115271
DAS30_20308genes	AT1G02270	1333.901584	~genotype	Wald	EV v Col-0	-0.683555843	0.494255676	IHW	0.913926177	ashr	-0.020209337	0.062397624
DAS30_20308genes	AT1G02280	3137.384593	~genotype	Wald	EV v Col-0	-1.002515815	0.316094532	IHW	0.795245474	ashr	-0.032408208	0.059058614
DAS30_20308genes	AT1G02290	436.4556536	~genotype	Wald	EV v Col-0	1.15801056	0.246859727	IHW	0.872616696	ashr	0.038370121	0.057832668
DAS30_20308genes	AT1G02300	936.9257594	~genotype	Wald	EV v Col-0	0.798358535	0.424662459	IHW	0.855101969	ashr	0.022678386	0.06411394
DAS30_20308genes	AT1G02305	3421.107052	~genotype	Wald	EV v Col-0	-0.448931821	0.65348084	IHW	0.988619159	ashr	-0.013530542	0.061202547
DAS30_20308genes	AT1G02310	34.92655744	~genotype	Wald	EV v Col-0	-2.561753845	0.01041451	IHW	0.474732244	ashr	-0.020891511	0.091178115
DAS30_20308genes	AT1G02330	972.1824603	~genotype	Wald	EV v Col-0	2.560939559	0.010438952	IHW	0.267591614	ashr	0.091020008	0.075906898
DAS30_20308genes	AT1G02335	389.2043508	~genotype	Wald	EV v Col-0	-1.429583748	0.152836523	IHW	0.87316356	ashr	-0.04299983	0.065493483
DAS30_20308genes	AT1G02340	104.8088195	~genotype	Wald	EV v Col-0	0.575607397	0.56488058	IHW	1	ashr	0.006756938	0.0757466
DAS30_20308genes	AT1G02350	10.97798959	~genotype	Wald	EV v Col-0	-0.113593416	0.909560107	IHW	1	ashr	-0.001210256	0.075699872
DAS30_20308genes	AT1G02360	236.6047701	~genotype	Wald	EV v Col-0	-0.232171595	0.816404739	IHW	1	ashr	-0.00503661	0.068815086
DAS30_20308genes	AT1G02370	351.0092853	~genotype	Wald	EV v Col-0	0.103674785	0.917427438	IHW	1	ashr	0.003084211	0.061391864
DAS30_20308genes	AT1G02380	104.1157446	~genotype	Wald	EV v Col-0	-0.432312761	0.665514113	IHW	1	ashr	-0.008558945	0.070526315
DAS30_20308genes	AT1G02390	92.30590513	~genotype	Wald	EV v Col-0	-1.636756464	0.101681366	IHW	0.939891763	ashr	-0.025567261	0.080805427
DAS30_20308genes	AT1G02400	83.78746976	~genotype	Wald	EV v Col-0	2.148967359	0.031636988	IHW	0.679904245	ashr	0.048351005	0.089217559
DAS30_20308genes	AT1G02405	11.41194119	~genotype	Wald	EV v Col-0	-2.221751334	0.026300115	IHW	1	ashr	-0.02491251	0.086198112
DAS30_20308genes	AT1G02410	991.0319267	~genotype	Wald	EV v Col-0	-0.56734881	0.570477221	IHW	0.949827236	ashr	-0.019393694	0.052102007
DAS30_20308genes	AT1G02420	184.141751	~genotype	Wald	EV v Col-0	-0.286807978	0.774259354	IHW	1	ashr	-0.007807422	0.06425188
DAS30_20308genes	AT1G02430	12.38883426	~genotype	Wald	EV v Col-0	0.275950676	0.782585951	IHW	1	ashr	0.003002852	0.07569402
DAS30_20308genes	AT1G02440	14.49468997	~genotype	Wald	EV v Col-0	0.379453547	0.704351094	IHW	1	ashr	0.003659481	0.076374649
DAS30_20308genes	AT1G02450	181.6863971	~genotype	Wald	EV v Col-0	0.211481598	0.83251149	IHW	1	ashr	0.002672652	0.074716399
DAS30_20308genes	AT1G02460	154.1880934	~genotype	Wald	EV v Col-0	-0.988807679	0.322757246	IHW	1	ashr	-0.017723496	0.074082859
DAS30_20308genes	AT1G02470	139.4810801	~genotype	Wald	EV v Col-0	-1.872616058	0.061121422	IHW	0.86561271	ashr	-0.02697043	0.083576702
DAS30_20308genes	AT1G02475	2348.975697	~genotype	Wald	EV v Col-0	-0.19007065	0.849253768	IHW	1	ashr	-0.006256898	0.05625788
DAS30_20308genes	AT1G02500	10717.38532	~genotype	Wald	EV v Col-0	-0.753625264	0.45107427	IHW	0.892322316	ashr	-0.025323558	0.055132837
DAS30_20308genes	AT1G02520	44.43903734	~genotype	Wald	EV v Col-0	1.053239199	0.292231377	IHW	1	ashr	0.009108641	0.078039677
DAS30_20308genes	AT1G02530	20.46918928	~genotype	Wald	EV v Col-0	0.99084119	0.321763133	IHW	1	ashr	0.012428865	0.076759491
DAS30_20308genes	AT1G02560	13515.31737	~genotype	Wald	EV v Col-0	-2.545479591	0.010912774	IHW	0.164490415	ashr	-0.089007695	0.047778311
DAS30_20308genes	AT1G02580	11.52063131	~genotype	Wald	EV v Col-0	-0.876401087	0.380812028	IHW	1	ashr	-0.005804905	0.078093515
DAS30_20308genes	AT1G02610	264.1768842	~genotype	Wald	EV v Col-0	1.163945352	0.244446159	IHW	1	ashr	0.016571485	0.077062134
DAS30_20308genes	AT1G02620	31.36399067	~genotype	Wald	EV v Col-0	0.444785797	0.656474559	IHW	1	ashr	0.004968114	0.075767745
DAS30_20308genes	AT1G02630	69.16594519	~genotype	Wald	EV v Col-0	0.991272374	0.321552599	IHW	0.987982971	ashr	0.015409763	0.075453611
DAS30_20308genes	AT1G02640	1073.841562	~genotype	Wald	EV v Col-0	1.012624525	0.311239541	IHW	0.795021852	ashr	0.021804443	0.071662497
DAS30_20308genes	AT1G02650	56.28734645	~genotype	Wald	EV v Col-0	0.169335167	0.865533016	IHW	1	ashr	0.002799068	0.07233102
DAS30_20308genes	AT1G02660	559.772165	~genotype	Wald	EV v Col-0	1.398064839	0.162093597	IHW	0.799744899	ashr	0.031721627	0.074097939
DAS30_20308genes	AT1G02670	89.60534207	~genotype	Wald	EV v Col-0	1.656626018	0.097595109	IHW	1	ashr	0.037265694	0.077900574
DAS30_20308genes	AT1G02680	389.7706601	~genotype	Wald	EV v Col-0	0.971157143	0.331470032	IHW	0.936014963	ashr	0.030969148	0.05979089
DAS30_20308genes	AT1G02690	688.3153627	~genotype	Wald	EV v Col-0	0.403668936	0.686456185	IHW	1	ashr	0.011113394	0.064098471
DAS30_20308genes	AT1G02700	30.9015008	~genotype	Wald	EV v Col-0	-1.326556085	0.184655571	IHW	1	ashr	-0.020722486	0.077743054
DAS30_20308genes	AT1G02705	42.70556709	~genotype	Wald	EV v Col-0	-3.7173937	0.000201289	IHW	0.09194872	ashr	-0.095005625	0.177822354
DAS30_20308genes	AT1G02720	503.1146349	~genotype	Wald	EV v Col-0	-1.676381488	0.093663493	IHW	0.643751568	ashr	-0.049016184	0.069750075
DAS30_20308genes	AT1G02730	2579.896894	~genotype	Wald	EV v Col-0	-0.085052508	0.932219646	IHW	1	ashr	-0.002200087	0.065360307
DAS30_20308genes	AT1G02740	419.0900453	~genotype	Wald	EV v Col-0	0.703370812	0.481824691	IHW	0.987982971	ashr	0.022035397	0.059968306
DAS30_20308genes	AT1G02750	402.4275366	~genotype	Wald	EV v Col-0	1.453097547	0.146196672	IHW	0.843371124	ashr	0.033916561	0.074161589
DAS30_20308genes	AT1G02770	15.39192189	~genotype	Wald	EV v Col-0	-0.155792823	0.876196328	IHW	1	ashr	-0.001677559	0.075662351
DAS30_20308genes	AT1G02780	26664.59671	~genotype	Wald	EV v Col-0	0.010777719	0.991400791	IHW	0.896052065	ashr	0.000320034	0.061442237
DAS30_20308genes	AT1G02800	245.8342765	~genotype	Wald	EV v Col-0	0.861298287	0.389073779	IHW	1	ashr	0.019864583	0.069539628
DAS30_20308genes	AT1G02810	39.86302097	~genotype	Wald	EV v Col-0	0.334336376	0.738125744	IHW	1	ashr	0.004209025	0.074879854
DAS30_20308genes	AT1G02813	33.4161485	~genotype	Wald	EV v Col-0	0.121810758	0.903048894	IHW	1	ashr	0.000181867	0.082586813
DAS30_20308genes	AT1G02816	450.5750183	~genotype	Wald	EV v Col-0	-1.622860658	0.104619195	IHW	0.680428376	ashr	-0.050865821	0.065165173
DAS30_20308genes	AT1G02820	236.4777416	~genotype	Wald	EV v Col-0	-0.22182041	0.82445369	IHW	1	ashr	-0.00361783	0.072523523
DAS30_20308genes	AT1G02840	4598.281202	~genotype	Wald	EV v Col-0	-0.950128009	0.342047213	IHW	0.81705493	ashr	-0.032452897	0.053403101
DAS30_20308genes	AT1G02850	424.7513433	~genotype	Wald	EV v Col-0	0.440325991	0.659701019	IHW	1	ashr	0.003910876	0.076759859
DAS30_20308genes	AT1G02860	310.5950692	~genotype	Wald	EV v Col-0	0.997189929	0.318672329	IHW	1	ashr	0.026232602	0.06723926
DAS30_20308genes	AT1G02870	777.1946686	~genotype	Wald	EV v Col-0	-0.017104778	0.986353027	IHW	1	ashr	-0.00042768	0.066090029
DAS30_20308genes	AT1G02880	691.3034066	~genotype	Wald	EV v Col-0	-0.844243974	0.398533086	IHW	1	ashr	-0.025135278	0.062602262
DAS30_20308genes	AT1G02890	3230.985949	~genotype	Wald	EV v Col-0	1.356504407	0.174938734	IHW	0.686733209	ashr	0.040405673	0.065329466
DAS30_20308genes	AT1G02900	54.82538509	~genotype	Wald	EV v Col-0	2.556322314	0.010578508	IHW	0.547175002	ashr	0.043975895	0.098429504
DAS30_20308genes	AT1G02910	2508.616832	~genotype	Wald	EV v Col-0	0.037075293	0.970424972	IHW	1	ashr	0.001205201	0.057119435
DAS30_20308genes	AT1G02920	4502.787179	~genotype	Wald	EV v Col-0	0.44292536	0.657819723	IHW	0.967295269	ashr	0.009643383	0.069105067
DAS30_20308genes	AT1G02930	7621.930607	~genotype	Wald	EV v Col-0	0.358455768	0.720002263	IHW	0.722760497	ashr	0.007796412	0.06895386
DAS30_20308genes	AT1G02940	16.93813297	~genotype	Wald	EV v Col-0	-0.236304968	0.813196032	IHW	1	ashr	-0.002101321	0.076576158
DAS30_20308genes	AT1G02950	306.6369969	~genotype	Wald	EV v Col-0	-0.907599346	0.36408994	IHW	0.962854596	ashr	-0.023543729	0.067151778
DAS30_20308genes	AT1G02960	833.3088875	~genotype	Wald	EV v Col-0	1.909785937	0.056160781	IHW	0.500909466	ashr	0.06154514	0.067298102
DAS30_20308genes	AT1G02970	175.92541	~genotype	Wald	EV v Col-0	-0.711960634	0.476489153	IHW	1	ashr	-0.019074059	0.065544827
DAS30_20308genes	AT1G02980	5.434688275	~genotype	Wald	EV v Col-0	1.180230883	0.237908399	IHW	1	ashr	0.005064051	0.079535755
DAS30_20308genes	AT1G02990	1106.078463	~genotype	Wald	EV v Col-0	1.808204102	0.07057474	IHW	0.526504293	ashr	0.060531541	0.062000778
DAS30_20308genes	AT1G03000	1456.625816	~genotype	Wald	EV v Col-0	0.390390597	0.69624774	IHW	1	ashr	0.012665518	0.05745731
DAS30_20308genes	AT1G03010	53.02922984	~genotype	Wald	EV v Col-0	0.175711372	0.8605207	IHW	1	ashr	0.002350854	0.07426872
DAS30_20308genes	AT1G03020	35.15372823	~genotype	Wald	EV v Col-0	0.245115199	0.806367235	IHW	1	ashr	0.002331212	0.076312312
DAS30_20308genes	AT1G03030	665.2976785	~genotype	Wald	EV v Col-0	1.007440449	0.313723162	IHW	0.946826803	ashr	0.032050208	0.060062825
DAS30_20308genes	AT1G03040	1667.859252	~genotype	Wald	EV v Col-0	-0.743685767	0.457066602	IHW	0.879594409	ashr	-0.025492175	0.051856906
DAS30_20308genes	AT1G03055	152.3355141	~genotype	Wald	EV v Col-0	0.120959511	0.903723105	IHW	1	ashr	0.002282354	0.070734623
DAS30_20308genes	AT1G03060	3394.533387	~genotype	Wald	EV v Col-0	0.28000246	0.779475617	IHW	1	ashr	0.006823116	0.066784178
DAS30_20308genes	AT1G03070	23.69139516	~genotype	Wald	EV v Col-0	-1.327186763	0.18444691	IHW	1	ashr	-0.020546973	0.077798437
DAS30_20308genes	AT1G03080	2834.376111	~genotype	Wald	EV v Col-0	1.358579574	0.174279851	IHW	0.685383807	ashr	0.03977126	0.066106034
DAS30_20308genes	AT1G03090	1372.059416	~genotype	Wald	EV v Col-0	0.285098071	0.775569008	IHW	1	ashr	0.008241261	0.062494181
DAS30_20308genes	AT1G03100	132.5563442	~genotype	Wald	EV v Col-0	0.407065791	0.683959668	IHW	1	ashr	0.008367408	0.069928289
DAS30_20308genes	AT1G03110	563.4943068	~genotype	Wald	EV v Col-0	0.66501564	0.506040489	IHW	1	ashr	0.020030363	0.06163654
DAS30_20308genes	AT1G03120	9.741658353	~genotype	Wald	EV v Col-0	0.492187201	0.622587012	IHW	1	ashr	0.004852356	0.076429313
DAS30_20308genes	AT1G03130	37703.33346	~genotype	Wald	EV v Col-0	-1.573786337	0.115536854	IHW	0.602440028	ashr	-0.049738195	0.064101569
DAS30_20308genes	AT1G03140	2055.635882	~genotype	Wald	EV v Col-0	1.373673246	0.169543146	IHW	0.825875539	ashr	0.046364735	0.057114306
DAS30_20308genes	AT1G03150	570.3794012	~genotype	Wald	EV v Col-0	0.001671946	0.998665981	IHW	1	ashr	5.21E-05	0.059428881
DAS30_20308genes	AT1G03160	2769.961284	~genotype	Wald	EV v Col-0	0.164073564	0.869673233	IHW	1	ashr	0.005000221	0.060481945
DAS30_20308genes	AT1G03170	26.00737348	~genotype	Wald	EV v Col-0	1.499408544	0.133767678	IHW	1	ashr	0.015446895	0.079729866
DAS30_20308genes	AT1G03180	113.053174	~genotype	Wald	EV v Col-0	0.757680777	0.44864211	IHW	1	ashr	0.020049526	0.066023102
DAS30_20308genes	AT1G03190	517.7033759	~genotype	Wald	EV v Col-0	0.754600473	0.45048874	IHW	1	ashr	0.024800051	0.057157895
DAS30_20308genes	AT1G03200	53.02005638	~genotype	Wald	EV v Col-0	1.837978362	0.066065594	IHW	0.879594409	ashr	0.035640411	0.082982739
DAS30_20308genes	AT1G03210	863.2904288	~genotype	Wald	EV v Col-0	-0.421730443	0.673221781	IHW	0.992528892	ashr	-0.009405764	0.068655236
DAS30_20308genes	AT1G03220	1631.190965	~genotype	Wald	EV v Col-0	-0.604581101	0.545457367	IHW	1	ashr	-0.015981273	0.0655816
DAS30_20308genes	AT1G03230	935.8343351	~genotype	Wald	EV v Col-0	-0.839690716	0.401081821	IHW	0.855143867	ashr	-0.023936164	0.064144218
DAS30_20308genes	AT1G03250	1098.475677	~genotype	Wald	EV v Col-0	1.086131765	0.277420701	IHW	0.768514834	ashr	0.03697598	0.054506357
DAS30_20308genes	AT1G03260	404.709459	~genotype	Wald	EV v Col-0	-0.823707957	0.410105517	IHW	1	ashr	-0.026165456	0.059543715
DAS30_20308genes	AT1G03270	173.4828104	~genotype	Wald	EV v Col-0	0.181353377	0.856090212	IHW	1	ashr	0.004587128	0.065910436
DAS30_20308genes	AT1G03280	1674.794313	~genotype	Wald	EV v Col-0	1.176265019	0.23948899	IHW	0.768686544	ashr	0.040461459	0.052892531
DAS30_20308genes	AT1G03290	2235.33968	~genotype	Wald	EV v Col-0	0.644512775	0.519242976	IHW	1	ashr	0.01436221	0.069274691
DAS30_20308genes	AT1G03310	2775.725042	~genotype	Wald	EV v Col-0	-0.41341442	0.679303012	IHW	0.974828639	ashr	-0.012243357	0.061814784
DAS30_20308genes	AT1G03320	9.88097093	~genotype	Wald	EV v Col-0	1.474239983	0.140416988	IHW	1	ashr	0.012583829	0.079544037
DAS30_20308genes	AT1G03330	1086.732379	~genotype	Wald	EV v Col-0	0.484522221	0.628015298	IHW	0.957502334	ashr	0.016144121	0.055496454
DAS30_20308genes	AT1G03340	159.7066698	~genotype	Wald	EV v Col-0	0.266704459	0.78969672	IHW	1	ashr	0.006214424	0.067626966
DAS30_20308genes	AT1G03350	1868.067534	~genotype	Wald	EV v Col-0	0.756080348	0.449601024	IHW	0.875543357	ashr	0.021829577	0.063439107
DAS30_20308genes	AT1G03360	427.6455591	~genotype	Wald	EV v Col-0	-0.029907066	0.976141171	IHW	1	ashr	-0.000771379	0.065413675
DAS30_20308genes	AT1G03365	859.1207526	~genotype	Wald	EV v Col-0	2.423476424	0.015372751	IHW	0.309019366	ashr	0.084998981	0.070648054
DAS30_20308genes	AT1G03370	2232.431495	~genotype	Wald	EV v Col-0	0.240130688	0.810228945	IHW	1	ashr	0.00625065	0.065315367
DAS30_20308genes	AT1G03380	2205.112717	~genotype	Wald	EV v Col-0	0.602311213	0.546966998	IHW	0.918035922	ashr	0.017265498	0.06327006
DAS30_20308genes	AT1G03390	6.711394749	~genotype	Wald	EV v Col-0	1.237192747	0.216015534	IHW	1	ashr	0.007222965	0.079020463
DAS30_20308genes	AT1G03400	1609.540546	~genotype	Wald	EV v Col-0	-0.536173163	0.591838879	IHW	0.977398692	ashr	-0.010722825	0.070648362
DAS30_20308genes	AT1G03410	1756.369428	~genotype	Wald	EV v Col-0	-3.044919715	0.002327424	IHW	0.200697008	ashr	-0.118844619	0.07661019
DAS30_20308genes	AT1G03430	931.9075467	~genotype	Wald	EV v Col-0	-0.50479461	0.613703102	IHW	0.950618786	ashr	-0.012666423	0.066559967
DAS30_20308genes	AT1G03440	740.7082448	~genotype	Wald	EV v Col-0	-4.01141265	6.04E-05	IHW	0.021806326	ashr	-0.205566064	0.108225894
DAS30_20308genes	AT1G03457	214.364829	~genotype	Wald	EV v Col-0	1.12809012	0.259281861	IHW	0.976711829	ashr	0.033669312	0.063725247
DAS30_20308genes	AT1G03470	159.6299557	~genotype	Wald	EV v Col-0	1.164697566	0.244141435	IHW	1	ashr	0.027512559	0.070978045
DAS30_20308genes	AT1G03475	11439.35329	~genotype	Wald	EV v Col-0	-2.56014469	0.010462859	IHW	0.272950955	ashr	-0.093041936	0.060617698
DAS30_20308genes	AT1G03495	193.0458816	~genotype	Wald	EV v Col-0	-1.885071592	0.059420173	IHW	0.857595031	ashr	-0.04205156	0.082483877
DAS30_20308genes	AT1G03510	68.02875827	~genotype	Wald	EV v Col-0	0.198799321	0.842419727	IHW	1	ashr	0.004243298	0.069038279
DAS30_20308genes	AT1G03520	457.3839989	~genotype	Wald	EV v Col-0	0.090811976	0.927641994	IHW	1	ashr	0.002579466	0.06291902
DAS30_20308genes	AT1G03530	871.682827	~genotype	Wald	EV v Col-0	-0.071380721	0.943094753	IHW	1	ashr	-0.001771371	0.066257157
DAS30_20308genes	AT1G03540	92.12707408	~genotype	Wald	EV v Col-0	-1.065261332	0.286757686	IHW	1	ashr	-0.020572413	0.073675054
DAS30_20308genes	AT1G03550	291.2630109	~genotype	Wald	EV v Col-0	0.633982795	0.52609205	IHW	1	ashr	0.015234992	0.067817002
DAS30_20308genes	AT1G03560	422.7962718	~genotype	Wald	EV v Col-0	0.005544969	0.995575778	IHW	1	ashr	0.000172945	0.059421393
DAS30_20308genes	AT1G03590	788.6082165	~genotype	Wald	EV v Col-0	1.13206959	0.257605179	IHW	0.751206184	ashr	0.030008411	0.067846225
DAS30_20308genes	AT1G03600	18374.75315	~genotype	Wald	EV v Col-0	-2.935576229	0.003329288	IHW	0.117854845	ashr	-0.11230029	0.074052375
DAS30_20308genes	AT1G03610	1236.328107	~genotype	Wald	EV v Col-0	0.801931693	0.422592472	IHW	0.878857009	ashr	0.02336703	0.063263989
DAS30_20308genes	AT1G03620	89.8835479	~genotype	Wald	EV v Col-0	1.548004196	0.121621286	IHW	0.987843566	ashr	0.032871541	0.077230006
DAS30_20308genes	AT1G03630	10984.92503	~genotype	Wald	EV v Col-0	-1.654905085	0.097943753	IHW	0.479282915	ashr	-0.056267486	0.058388335
DAS30_20308genes	AT1G03650	97.59617927	~genotype	Wald	EV v Col-0	0.063191371	0.949614116	IHW	1	ashr	0.001361119	0.068809792
DAS30_20308genes	AT1G03660	51.56432597	~genotype	Wald	EV v Col-0	-0.021957194	0.982482102	IHW	1	ashr	-0.000361015	0.072318344
DAS30_20308genes	AT1G03680	14886.12797	~genotype	Wald	EV v Col-0	-2.660822919	0.007794994	IHW	0.244062303	ashr	-0.097664384	0.066828808
DAS30_20308genes	AT1G03687	526.5271356	~genotype	Wald	EV v Col-0	-0.865464023	0.386784154	IHW	1	ashr	-0.025819114	0.062595195
DAS30_20308genes	AT1G03710	28.80360063	~genotype	Wald	EV v Col-0	0.840576315	0.400585332	IHW	1	ashr	0.009565045	0.076619816
DAS30_20308genes	AT1G03730	362.8979864	~genotype	Wald	EV v Col-0	-1.72292536	0.084902024	IHW	0.662786802	ashr	-0.049849557	0.070998232
DAS30_20308genes	AT1G03740	2011.516099	~genotype	Wald	EV v Col-0	1.431353636	0.152328889	IHW	0.659035426	ashr	0.03938975	0.069203431
DAS30_20308genes	AT1G03750	323.4585157	~genotype	Wald	EV v Col-0	1.142901061	0.253079672	IHW	0.875385997	ashr	0.032199719	0.066000776
DAS30_20308genes	AT1G03760	364.033959	~genotype	Wald	EV v Col-0	0.22522619	0.821803316	IHW	1	ashr	0.005812069	0.065501458
DAS30_20308genes	AT1G03770	208.73963	~genotype	Wald	EV v Col-0	0.657559216	0.510821409	IHW	1	ashr	0.017422863	0.065667857
DAS30_20308genes	AT1G03780	646.7792668	~genotype	Wald	EV v Col-0	1.146984979	0.251387829	IHW	0.873867021	ashr	0.029828056	0.068487419
DAS30_20308genes	AT1G03800	13.8841434	~genotype	Wald	EV v Col-0	-1.289942986	0.197070454	IHW	1	ashr	-0.011030846	0.078812509
DAS30_20308genes	AT1G03820	575.362296	~genotype	Wald	EV v Col-0	0.866853067	0.386022522	IHW	0.928539853	ashr	0.01912676	0.070389127
DAS30_20308genes	AT1G03830	562.9817847	~genotype	Wald	EV v Col-0	1.567485898	0.11700116	IHW	0.731301745	ashr	0.044721597	0.069377024
DAS30_20308genes	AT1G03840	44.04544741	~genotype	Wald	EV v Col-0	0.053672082	0.957196426	IHW	1	ashr	0.000968122	0.071270637
DAS30_20308genes	AT1G03850	379.5833338	~genotype	Wald	EV v Col-0	0.278282689	0.780795363	IHW	1	ashr	0.00410335	0.073567262
DAS30_20308genes	AT1G03860	2750.972028	~genotype	Wald	EV v Col-0	0.171903916	0.863513068	IHW	1	ashr	0.004401735	0.065634104
DAS30_20308genes	AT1G03870	1732.400117	~genotype	Wald	EV v Col-0	-3.218817616	0.001287203	IHW	0.108791516	ashr	-0.138232175	0.130513678
DAS30_20308genes	AT1G03900	3072.64831	~genotype	Wald	EV v Col-0	-0.125887946	0.899820624	IHW	1	ashr	-0.004213698	0.054738078
DAS30_20308genes	AT1G03905	89.09405233	~genotype	Wald	EV v Col-0	-0.895671146	0.370428425	IHW	1	ashr	-0.020534432	0.069830249
DAS30_20308genes	AT1G03910	2216.584338	~genotype	Wald	EV v Col-0	2.236457995	0.025321786	IHW	0.481809064	ashr	0.079411401	0.053167757
DAS30_20308genes	AT1G03920	64.57459321	~genotype	Wald	EV v Col-0	0.763190921	0.445349542	IHW	1	ashr	0.015755368	0.070994908
DAS30_20308genes	AT1G03930	2604.791104	~genotype	Wald	EV v Col-0	-0.380642744	0.70346836	IHW	0.984655985	ashr	-0.013026618	0.051424746
DAS30_20308genes	AT1G03940	228.8348137	~genotype	Wald	EV v Col-0	-2.042644809	0.041087612	IHW	0.73918856	ashr	-0.034548464	0.086815359
DAS30_20308genes	AT1G03950	564.0530917	~genotype	Wald	EV v Col-0	0.464894961	0.642006679	IHW	1	ashr	0.012271878	0.065300416
DAS30_20308genes	AT1G03960	604.8124993	~genotype	Wald	EV v Col-0	0.110128036	0.912307834	IHW	1	ashr	0.003706577	0.054116864
DAS30_20308genes	AT1G03970	770.2760947	~genotype	Wald	EV v Col-0	1.173977956	0.240403855	IHW	0.728245777	ashr	0.034739649	0.064343882
DAS30_20308genes	AT1G03980	18.66397989	~genotype	Wald	EV v Col-0	0.801308474	0.422953086	IHW	1	ashr	0.010561482	0.075729202
DAS30_20308genes	AT1G03990	106.6514802	~genotype	Wald	EV v Col-0	-1.05119075	0.293170991	IHW	1	ashr	-0.024152677	0.07071906
DAS30_20308genes	AT1G04000	270.9764975	~genotype	Wald	EV v Col-0	-0.163874672	0.869829806	IHW	1	ashr	-0.004557576	0.063566261
DAS30_20308genes	AT1G04010	433.2548982	~genotype	Wald	EV v Col-0	-0.337460609	0.735769702	IHW	1	ashr	-0.010189727	0.060988811
DAS30_20308genes	AT1G04020	544.1218373	~genotype	Wald	EV v Col-0	0.568705086	0.569556296	IHW	1	ashr	0.018332088	0.058116149
DAS30_20308genes	AT1G04030	215.2658287	~genotype	Wald	EV v Col-0	0.319887667	0.749053487	IHW	1	ashr	0.007835554	0.066731567
DAS30_20308genes	AT1G04040	2946.548044	~genotype	Wald	EV v Col-0	-2.101866662	0.035564958	IHW	0.451201431	ashr	-0.055202954	0.084547496
DAS30_20308genes	AT1G04050	189.653445	~genotype	Wald	EV v Col-0	0.222970745	0.823558276	IHW	1	ashr	0.004645041	0.069436756
DAS30_20308genes	AT1G04070	203.2836936	~genotype	Wald	EV v Col-0	0.6457722	0.518426894	IHW	1	ashr	0.017009637	0.065783865
DAS30_20308genes	AT1G04080	4709.568315	~genotype	Wald	EV v Col-0	1.241402341	0.214457155	IHW	0.731256128	ashr	0.041983019	0.056133952
DAS30_20308genes	AT1G04090	28.23464274	~genotype	Wald	EV v Col-0	-0.742667642	0.457682925	IHW	1	ashr	-0.010071298	0.075337813
DAS30_20308genes	AT1G04100	151.8889822	~genotype	Wald	EV v Col-0	0.335671743	0.737118417	IHW	1	ashr	0.007448872	0.068582454
DAS30_20308genes	AT1G04110	368.1027386	~genotype	Wald	EV v Col-0	-0.486176544	0.626842001	IHW	1	ashr	-0.010762264	0.068928025
DAS30_20308genes	AT1G04120	2894.560055	~genotype	Wald	EV v Col-0	-0.159444541	0.873318649	IHW	1	ashr	-0.004596609	0.062487193
DAS30_20308genes	AT1G04130	357.5529704	~genotype	Wald	EV v Col-0	0.363933246	0.715907857	IHW	1	ashr	0.010681312	0.062069871
DAS30_20308genes	AT1G04140	3811.583663	~genotype	Wald	EV v Col-0	0.249701897	0.802817891	IHW	1	ashr	0.008374175	0.054596094
DAS30_20308genes	AT1G04150	17.92753523	~genotype	Wald	EV v Col-0	1.000155648	0.317235189	IHW	1	ashr	0.010353843	0.077483587
DAS30_20308genes	AT1G04160	534.3429733	~genotype	Wald	EV v Col-0	0.902177933	0.366962355	IHW	0.992829879	ashr	0.024061902	0.066392749
DAS30_20308genes	AT1G04170	4576.059142	~genotype	Wald	EV v Col-0	-0.64703874	0.517606871	IHW	0.927378291	ashr	-0.021237792	0.05702501
DAS30_20308genes	AT1G04180	14.8878506	~genotype	Wald	EV v Col-0	-3.297179037	0.000976612	IHW	1	ashr	-0.032588378	0.155824518
DAS30_20308genes	AT1G04190	985.7750109	~genotype	Wald	EV v Col-0	0.652007784	0.514396151	IHW	0.893961076	ashr	0.019814035	0.061242175
DAS30_20308genes	AT1G04200	1485.229279	~genotype	Wald	EV v Col-0	0.434819713	0.663693295	IHW	0.989033029	ashr	0.014042088	0.057805299
DAS30_20308genes	AT1G04210	2544.384452	~genotype	Wald	EV v Col-0	1.50156807	0.133208695	IHW	0.769874043	ashr	0.050674053	0.058007743
DAS30_20308genes	AT1G04220	178.1978926	~genotype	Wald	EV v Col-0	0.148168563	0.882209741	IHW	1	ashr	0.002010408	0.074139752
DAS30_20308genes	AT1G04230	451.1634801	~genotype	Wald	EV v Col-0	1.222078377	0.221677989	IHW	0.804337958	ashr	0.037613721	0.062850822
DAS30_20308genes	AT1G04240	846.0273023	~genotype	Wald	EV v Col-0	-1.236730205	0.216187261	IHW	0.717899824	ashr	-0.036291961	0.065085865
DAS30_20308genes	AT1G04250	798.7238834	~genotype	Wald	EV v Col-0	-1.648975144	0.099152727	IHW	0.58850438	ashr	-0.047588875	0.069973942
DAS30_20308genes	AT1G04260	651.0680671	~genotype	Wald	EV v Col-0	-1.924448618	0.054298375	IHW	0.564446701	ashr	-0.061745124	0.067960681
DAS30_20308genes	AT1G04270	16484.77998	~genotype	Wald	EV v Col-0	-1.903247403	0.05700827	IHW	0.32837249	ashr	-0.058864602	0.070405461
DAS30_20308genes	AT1G04280	972.3458965	~genotype	Wald	EV v Col-0	1.268300416	0.204690689	IHW	0.70579245	ashr	0.035032026	0.067565407
DAS30_20308genes	AT1G04290	665.6307161	~genotype	Wald	EV v Col-0	0.294168621	0.768629057	IHW	1	ashr	0.008097629	0.06395943
DAS30_20308genes	AT1G04300	3054.844559	~genotype	Wald	EV v Col-0	1.45414203	0.145906933	IHW	0.789172362	ashr	0.044027966	0.065390643
DAS30_20308genes	AT1G04310	217.1221574	~genotype	Wald	EV v Col-0	1.742506518	0.081419852	IHW	0.957911427	ashr	0.046489352	0.074809065
DAS30_20308genes	AT1G04330	19.22956716	~genotype	Wald	EV v Col-0	-0.371749484	0.710079378	IHW	1	ashr	-0.004456101	0.075250686
DAS30_20308genes	AT1G04340	791.9670593	~genotype	Wald	EV v Col-0	-0.91974971	0.357703569	IHW	0.825875539	ashr	-0.028333588	0.061408466
DAS30_20308genes	AT1G04350	2098.419874	~genotype	Wald	EV v Col-0	-0.470214364	0.638201873	IHW	0.996584335	ashr	-0.015810325	0.054533534
DAS30_20308genes	AT1G04360	37.79621329	~genotype	Wald	EV v Col-0	0.059691843	0.952401069	IHW	1	ashr	0.001005588	0.072062997
DAS30_20308genes	AT1G04390	556.9226389	~genotype	Wald	EV v Col-0	0.410730327	0.681270287	IHW	1	ashr	0.013312473	0.057543807
DAS30_20308genes	AT1G04400	6888.785785	~genotype	Wald	EV v Col-0	1.36267673	0.172984415	IHW	0.682356905	ashr	0.04524012	0.058739344
DAS30_20308genes	AT1G04410	31768.00897	~genotype	Wald	EV v Col-0	-1.815424568	0.069458688	IHW	0.434266007	ashr	-0.061688809	0.060274923
DAS30_20308genes	AT1G04420	5527.768536	~genotype	Wald	EV v Col-0	-1.626426162	0.103859029	IHW	0.489260084	ashr	-0.053696175	0.061305913
DAS30_20308genes	AT1G04430	5241.633797	~genotype	Wald	EV v Col-0	-2.393435171	0.016691431	IHW	0.244062303	ashr	-0.08585219	0.05616771
DAS30_20308genes	AT1G04440	2637.011871	~genotype	Wald	EV v Col-0	0.009810291	0.992172646	IHW	1	ashr	0.000324394	0.055847815
DAS30_20308genes	AT1G04480	6089.349787	~genotype	Wald	EV v Col-0	-0.538394314	0.590304851	IHW	0.795565182	ashr	-0.01450619	0.064930191
DAS30_20308genes	AT1G04490	43.87471862	~genotype	Wald	EV v Col-0	-0.164927895	0.869000736	IHW	1	ashr	-0.002079964	0.074695386
DAS30_20308genes	AT1G04500	18.90987914	~genotype	Wald	EV v Col-0	-0.598045214	0.549809765	IHW	1	ashr	-0.006469123	0.07620962
DAS30_20308genes	AT1G04510	2652.36414	~genotype	Wald	EV v Col-0	-0.827819321	0.407772831	IHW	0.873867021	ashr	-0.027969925	0.054671139
DAS30_20308genes	AT1G04520	758.827137	~genotype	Wald	EV v Col-0	-0.278241154	0.780827246	IHW	1	ashr	-0.007198693	0.065496077
DAS30_20308genes	AT1G04530	3839.719103	~genotype	Wald	EV v Col-0	1.538897891	0.123829226	IHW	0.631838726	ashr	0.0413157	0.071356362
DAS30_20308genes	AT1G04540	360.8395698	~genotype	Wald	EV v Col-0	0.239712903	0.810552832	IHW	1	ashr	0.006269325	0.065204107
DAS30_20308genes	AT1G04550	1268.987728	~genotype	Wald	EV v Col-0	-0.012823205	0.989768843	IHW	1	ashr	-0.000412614	0.05776471
DAS30_20308genes	AT1G04555	229.3782666	~genotype	Wald	EV v Col-0	0.181404218	0.856050308	IHW	1	ashr	0.004915803	0.064278682
DAS30_20308genes	AT1G04570	117.8903336	~genotype	Wald	EV v Col-0	-0.072469809	0.942228031	IHW	1	ashr	-0.001612059	0.068288041
DAS30_20308genes	AT1G04580	40.18288965	~genotype	Wald	EV v Col-0	0.300607055	0.763714151	IHW	1	ashr	0.001946766	0.077532762
DAS30_20308genes	AT1G04590	830.8454837	~genotype	Wald	EV v Col-0	0.672070219	0.501538995	IHW	0.914613321	ashr	0.022800769	0.053723557
DAS30_20308genes	AT1G04600	482.4693026	~genotype	Wald	EV v Col-0	2.82221949	0.004769252	IHW	0.238566305	ashr	0.061197818	0.113301634
DAS30_20308genes	AT1G04610	7.660674903	~genotype	Wald	EV v Col-0	1.421324796	0.155222358	IHW	1	ashr	0.013051376	0.079315497
DAS30_20308genes	AT1G04620	907.3466516	~genotype	Wald	EV v Col-0	-0.757062436	0.449012458	IHW	0.890165212	ashr	-0.023876432	0.059755356
DAS30_20308genes	AT1G04630	1052.05476	~genotype	Wald	EV v Col-0	-1.113572364	0.265462688	IHW	0.775301316	ashr	-0.035004114	0.061184617
DAS30_20308genes	AT1G04635	73.12614582	~genotype	Wald	EV v Col-0	0.544716485	0.585948525	IHW	1	ashr	0.012715062	0.068126916
DAS30_20308genes	AT1G04640	1726.904251	~genotype	Wald	EV v Col-0	-0.821032042	0.411628017	IHW	0.87356876	ashr	-0.025610906	0.060490269
DAS30_20308genes	AT1G04650	165.1031311	~genotype	Wald	EV v Col-0	0.673068686	0.500903595	IHW	1	ashr	0.019096956	0.063772766
DAS30_20308genes	AT1G04660	111.7041746	~genotype	Wald	EV v Col-0	-1.228426647	0.21928685	IHW	1	ashr	-0.017211068	0.07755624
DAS30_20308genes	AT1G04680	4043.733122	~genotype	Wald	EV v Col-0	-1.379302102	0.167801629	IHW	0.692065564	ashr	-0.041532452	0.065011479
DAS30_20308genes	AT1G04690	4153.528131	~genotype	Wald	EV v Col-0	-0.670790167	0.502354212	IHW	1	ashr	-0.023068324	0.049322545
DAS30_20308genes	AT1G04700	92.7153116	~genotype	Wald	EV v Col-0	0.761287907	0.446485122	IHW	1	ashr	0.018195205	0.068381405
DAS30_20308genes	AT1G04710	989.1231257	~genotype	Wald	EV v Col-0	-0.4799753	0.631244957	IHW	0.974434478	ashr	-0.012682011	0.06530632
DAS30_20308genes	AT1G04730	417.0337225	~genotype	Wald	EV v Col-0	0.771564502	0.440372405	IHW	1	ashr	0.023086089	0.062179644
DAS30_20308genes	AT1G04750	3197.877051	~genotype	Wald	EV v Col-0	0.485921931	0.627022519	IHW	0.99268095	ashr	0.016518447	0.053052686
DAS30_20308genes	AT1G04760	137.8414202	~genotype	Wald	EV v Col-0	-0.140622743	0.888167981	IHW	1	ashr	-0.00301484	0.068921309
DAS30_20308genes	AT1G04770	538.0269876	~genotype	Wald	EV v Col-0	0.398262116	0.690436983	IHW	1	ashr	0.010372928	0.065505774
DAS30_20308genes	AT1G04778	15.36945917	~genotype	Wald	EV v Col-0	-0.314358142	0.753249043	IHW	1	ashr	-0.003380314	0.075795294
DAS30_20308genes	AT1G04780	2428.407803	~genotype	Wald	EV v Col-0	0.591910973	0.553910205	IHW	0.920746317	ashr	0.019974977	0.054288422
DAS30_20308genes	AT1G04790	1198.384136	~genotype	Wald	EV v Col-0	1.065035566	0.286859835	IHW	0.776138889	ashr	0.035929262	0.055644416
DAS30_20308genes	AT1G04800	4529.2718	~genotype	Wald	EV v Col-0	0.103424571	0.917626012	IHW	1	ashr	0.002119973	0.069582259
DAS30_20308genes	AT1G04810	2804.156177	~genotype	Wald	EV v Col-0	-0.670481342	0.502550996	IHW	0.932840099	ashr	-0.023057935	0.049370259
DAS30_20308genes	AT1G04820	14378.77763	~genotype	Wald	EV v Col-0	-1.460154671	0.14424757	IHW	0.638785084	ashr	-0.044870169	0.064674315
DAS30_20308genes	AT1G04830	665.0432188	~genotype	Wald	EV v Col-0	0.05307585	0.957671473	IHW	1	ashr	0.001780693	0.05446992
DAS30_20308genes	AT1G04840	59.4916645	~genotype	Wald	EV v Col-0	-0.180100949	0.857073318	IHW	1	ashr	-0.003674821	0.069702568
DAS30_20308genes	AT1G04850	3467.691521	~genotype	Wald	EV v Col-0	0.894756337	0.370917356	IHW	0.853929348	ashr	0.028727568	0.059128862
DAS30_20308genes	AT1G04860	1337.840631	~genotype	Wald	EV v Col-0	0.462196442	0.643940454	IHW	0.948111089	ashr	0.014584253	0.05915928
DAS30_20308genes	AT1G04870	1418.659163	~genotype	Wald	EV v Col-0	-0.45193264	0.65131751	IHW	1	ashr	-0.015456316	0.051735706
DAS30_20308genes	AT1G04880	23.21899999	~genotype	Wald	EV v Col-0	1.27858044	0.201044841	IHW	1	ashr	0.012289328	0.078677151
DAS30_20308genes	AT1G04900	449.1757366	~genotype	Wald	EV v Col-0	-0.15517311	0.876684846	IHW	1	ashr	-0.003770799	0.066722083
DAS30_20308genes	AT1G04910	1288.623134	~genotype	Wald	EV v Col-0	0.208407075	0.834911133	IHW	1	ashr	0.007110966	0.052002682
DAS30_20308genes	AT1G04920	142.0672696	~genotype	Wald	EV v Col-0	-0.829299271	0.406935083	IHW	1	ashr	-0.020193947	0.06827644
DAS30_20308genes	AT1G04930	153.9295909	~genotype	Wald	EV v Col-0	-1.019195015	0.308110393	IHW	1	ashr	-0.026170095	0.068001039
DAS30_20308genes	AT1G04945	337.6122451	~genotype	Wald	EV v Col-0	0.370784507	0.710798041	IHW	1	ashr	0.011591816	0.05950989
DAS30_20308genes	AT1G04940	3460.332384	~genotype	Wald	EV v Col-0	-1.383818522	0.16641403	IHW	0.68929335	ashr	-0.047246031	0.055638033
DAS30_20308genes	AT1G04950	807.2344883	~genotype	Wald	EV v Col-0	1.294059269	0.195644949	IHW	0.711034412	ashr	0.043591502	0.056877677
DAS30_20308genes	AT1G04960	821.2258288	~genotype	Wald	EV v Col-0	1.073176006	0.283192154	IHW	0.773277544	ashr	0.032534819	0.062770008
DAS30_20308genes	AT1G04970	1239.347884	~genotype	Wald	EV v Col-0	-0.558032973	0.576821869	IHW	0.929583963	ashr	-0.017976192	0.058139086
DAS30_20308genes	AT1G04980	921.4128935	~genotype	Wald	EV v Col-0	0.546282336	0.584871876	IHW	0.957317834	ashr	0.010668772	0.07101158
DAS30_20308genes	AT1G04985	1355.791455	~genotype	Wald	EV v Col-0	0.285197322	0.775492972	IHW	1	ashr	0.009752303	0.051527256
DAS30_20308genes	AT1G04990	1221.696304	~genotype	Wald	EV v Col-0	-0.59510443	0.551773667	IHW	0.940246933	ashr	-0.015982849	0.065148086
DAS30_20308genes	AT1G05000	142.5700495	~genotype	Wald	EV v Col-0	-2.341644608	0.019198987	IHW	0.609707039	ashr	-0.046401045	0.094776698
DAS30_20308genes	AT1G05010	8825.025532	~genotype	Wald	EV v Col-0	-0.101973668	0.918777576	IHW	1	ashr	-0.002395918	0.067337359
DAS30_20308genes	AT1G05020	43.69550781	~genotype	Wald	EV v Col-0	-0.278571184	0.780573929	IHW	1	ashr	-0.00500842	0.071499029
DAS30_20308genes	AT1G05030	562.4820169	~genotype	Wald	EV v Col-0	0.472905544	0.63628057	IHW	1	ashr	0.014279254	0.06116595
DAS30_20308genes	AT1G05055	510.2454229	~genotype	Wald	EV v Col-0	0.614264508	0.539040552	IHW	1	ashr	0.020659862	0.054732922
DAS30_20308genes	AT1G05060	634.9337164	~genotype	Wald	EV v Col-0	-1.054007105	0.291879664	IHW	0.906134407	ashr	-0.036294745	0.051784569
DAS30_20308genes	AT1G05065	41.7165144	~genotype	Wald	EV v Col-0	-0.611855804	0.540633165	IHW	1	ashr	-0.010471442	0.072848078
DAS30_20308genes	AT1G05070	749.6230422	~genotype	Wald	EV v Col-0	0.486645772	0.626509381	IHW	1	ashr	0.015840858	0.057354972
DAS30_20308genes	AT1G05087	189.7670436	~genotype	Wald	EV v Col-0	-0.553560952	0.579879356	IHW	1	ashr	-0.014688949	0.065358243
DAS30_20308genes	AT1G05090	264.2551315	~genotype	Wald	EV v Col-0	-0.068554464	0.945344266	IHW	1	ashr	-0.001634161	0.06705385
DAS30_20308genes	AT1G05100	31.5005546	~genotype	Wald	EV v Col-0	0.083082413	0.93378601	IHW	1	ashr	0.001236019	0.073321574
DAS30_20308genes	AT1G05120	1167.314547	~genotype	Wald	EV v Col-0	1.208703521	0.226776768	IHW	0.725865399	ashr	0.041710341	0.05205219
DAS30_20308genes	AT1G05140	2534.661307	~genotype	Wald	EV v Col-0	-1.15224779	0.249219265	IHW	0.763489718	ashr	-0.039794033	0.05102889
DAS30_20308genes	AT1G05150	1923.019732	~genotype	Wald	EV v Col-0	1.70050295	0.089036362	IHW	0.566869837	ashr	0.058068954	0.058239046
DAS30_20308genes	AT1G05160	532.0633546	~genotype	Wald	EV v Col-0	1.713981369	0.086532148	IHW	0.624585909	ashr	0.058240101	0.059076774
DAS30_20308genes	AT1G05170	689.2046236	~genotype	Wald	EV v Col-0	-0.66261606	0.507576482	IHW	1	ashr	-0.017876457	0.065209157
DAS30_20308genes	AT1G05180	1568.930209	~genotype	Wald	EV v Col-0	-0.052047098	0.958491166	IHW	1	ashr	-0.001703933	0.056626961
DAS30_20308genes	AT1G05190	16274.40101	~genotype	Wald	EV v Col-0	-0.255689298	0.798190759	IHW	0.869247781	ashr	-0.007262795	0.063016978
DAS30_20308genes	AT1G05200	2801.786583	~genotype	Wald	EV v Col-0	-0.613555077	0.539509377	IHW	1	ashr	-0.019215299	0.059792258
DAS30_20308genes	AT1G05205	580.9129614	~genotype	Wald	EV v Col-0	-0.322914132	0.746760273	IHW	1	ashr	-0.010330323	0.058250926
DAS30_20308genes	AT1G05210	278.3608678	~genotype	Wald	EV v Col-0	-1.607466826	0.107952001	IHW	0.794725806	ashr	-0.04633414	0.069450201
DAS30_20308genes	AT1G05220	6.889095986	~genotype	Wald	EV v Col-0	-0.430390526	0.666911586	IHW	1	ashr	-0.003432855	0.077094785
DAS30_20308genes	AT1G05230	1037.421435	~genotype	Wald	EV v Col-0	-0.311218443	0.755634563	IHW	0.990244055	ashr	-0.00979116	0.059138688
DAS30_20308genes	AT1G05260	40.48840414	~genotype	Wald	EV v Col-0	1.380825496	0.167332622	IHW	1	ashr	0.017487255	0.078890449
DAS30_20308genes	AT1G05270	1580.271274	~genotype	Wald	EV v Col-0	0.514752454	0.606726014	IHW	0.968787313	ashr	0.015451242	0.061466919
DAS30_20308genes	AT1G05300	644.1459153	~genotype	Wald	EV v Col-0	2.723392269	0.006461529	IHW	0.274969133	ashr	0.087683219	0.108318787
DAS30_20308genes	AT1G05310	211.7285478	~genotype	Wald	EV v Col-0	-0.570172491	0.568560712	IHW	1	ashr	-0.011892356	0.07012296
DAS30_20308genes	AT1G05320	1073.517845	~genotype	Wald	EV v Col-0	2.654582945	0.007940651	IHW	0.244637818	ashr	0.096788778	0.073416703
DAS30_20308genes	AT1G05340	175.2784445	~genotype	Wald	EV v Col-0	-0.576601651	0.564208583	IHW	1	ashr	-0.010050791	0.072530394
DAS30_20308genes	AT1G05350	1245.237575	~genotype	Wald	EV v Col-0	-1.175126707	0.239944027	IHW	0.728125943	ashr	-0.040491849	0.052360053
DAS30_20308genes	AT1G05360	606.8513134	~genotype	Wald	EV v Col-0	1.926624801	0.054026406	IHW	0.542147426	ashr	0.067024672	0.057731722
DAS30_20308genes	AT1G05370	82.65127964	~genotype	Wald	EV v Col-0	-0.507741132	0.611634899	IHW	1	ashr	-0.009006181	0.072129196
DAS30_20308genes	AT1G05380	1612.028535	~genotype	Wald	EV v Col-0	0.841270283	0.400196535	IHW	0.882494979	ashr	0.023326907	0.065022652
DAS30_20308genes	AT1G05385	733.5145448	~genotype	Wald	EV v Col-0	0.195806487	0.844761633	IHW	1	ashr	0.005459793	0.063513292
DAS30_20308genes	AT1G05400	23.67303272	~genotype	Wald	EV v Col-0	0.015938192	0.987283701	IHW	1	ashr	0.00024782	0.072887641
DAS30_20308genes	AT1G05410	544.717508	~genotype	Wald	EV v Col-0	1.990850492	0.046497326	IHW	0.519117315	ashr	0.069184908	0.059121227
DAS30_20308genes	AT1G05420	41.45756579	~genotype	Wald	EV v Col-0	-0.684496321	0.493661811	IHW	1	ashr	-0.011041168	0.07371329
DAS30_20308genes	AT1G05430	1375.948791	~genotype	Wald	EV v Col-0	-0.632229208	0.527237114	IHW	1	ashr	-0.018901358	0.061854692
DAS30_20308genes	AT1G05440	102.9363357	~genotype	Wald	EV v Col-0	0.338674577	0.734854895	IHW	1	ashr	0.007088622	0.069526367
DAS30_20308genes	AT1G05460	785.8436382	~genotype	Wald	EV v Col-0	0.604807184	0.54530712	IHW	0.93463557	ashr	0.019473963	0.058249072
DAS30_20308genes	AT1G05470	575.5112364	~genotype	Wald	EV v Col-0	-0.544835949	0.585866351	IHW	1	ashr	-0.017489478	0.058330526
DAS30_20308genes	AT1G05490	79.57521134	~genotype	Wald	EV v Col-0	2.009128148	0.044523545	IHW	0.819880511	ashr	0.034690582	0.086283381
DAS30_20308genes	AT1G05500	2045.164643	~genotype	Wald	EV v Col-0	0.13687213	0.891131868	IHW	1	ashr	0.004373451	0.058199216
DAS30_20308genes	AT1G05520	1954.137678	~genotype	Wald	EV v Col-0	-0.891096084	0.372877626	IHW	0.835523606	ashr	-0.028236548	0.059881908
DAS30_20308genes	AT1G05540	150.901386	~genotype	Wald	EV v Col-0	-0.36178045	0.717516103	IHW	1	ashr	-0.007603923	0.069502734
DAS30_20308genes	AT1G05550	19.33842122	~genotype	Wald	EV v Col-0	0.268158453	0.788577354	IHW	1	ashr	0.00321477	0.075121684
DAS30_20308genes	AT1G05560	1390.322176	~genotype	Wald	EV v Col-0	-0.349375964	0.726807076	IHW	1	ashr	-0.006463668	0.07126009
DAS30_20308genes	AT1G05570	4819.576559	~genotype	Wald	EV v Col-0	0.234292324	0.814758045	IHW	1	ashr	0.005892239	0.066079645
DAS30_20308genes	AT1G05575	67.53057726	~genotype	Wald	EV v Col-0	1.738961243	0.08204158	IHW	0.676030412	ashr	0.035673436	0.080716296
DAS30_20308genes	AT1G05590	855.1039464	~genotype	Wald	EV v Col-0	-1.417276155	0.156402204	IHW	0.650581648	ashr	-0.048856948	0.054018469
DAS30_20308genes	AT1G05600	281.467907	~genotype	Wald	EV v Col-0	-0.303116382	0.76180117	IHW	1	ashr	-0.008896761	0.062000795
DAS30_20308genes	AT1G05610	29.71876983	~genotype	Wald	EV v Col-0	-0.228764927	0.819051628	IHW	1	ashr	-0.003213333	0.073926863
DAS30_20308genes	AT1G05620	521.4541564	~genotype	Wald	EV v Col-0	-1.915183095	0.055469158	IHW	0.547175002	ashr	-0.06005779	0.069631951
DAS30_20308genes	AT1G05630	1546.58827	~genotype	Wald	EV v Col-0	0.367920104	0.712932809	IHW	1	ashr	0.010952401	0.061567309
DAS30_20308genes	AT1G05640	131.2211103	~genotype	Wald	EV v Col-0	0.516358219	0.605604241	IHW	1	ashr	0.012937376	0.066618883
DAS30_20308genes	AT1G05670	369.8098991	~genotype	Wald	EV v Col-0	0.838669839	0.401654608	IHW	0.987982971	ashr	0.026596669	0.059678469
DAS30_20308genes	AT1G05675	117.6510983	~genotype	Wald	EV v Col-0	1.986919122	0.04693136	IHW	0.618337182	ashr	0.044124398	0.084945741
DAS30_20308genes	AT1G05680	157.2780694	~genotype	Wald	EV v Col-0	0.116764112	0.907046984	IHW	1	ashr	0.000626656	0.077849533
DAS30_20308genes	AT1G05690	244.3365963	~genotype	Wald	EV v Col-0	1.427013179	0.153576096	IHW	1	ashr	0.038605516	0.069753138
DAS30_20308genes	AT1G05710	343.2686387	~genotype	Wald	EV v Col-0	0.813255416	0.416071633	IHW	1	ashr	0.02073862	0.067157307
DAS30_20308genes	AT1G05720	893.6304274	~genotype	Wald	EV v Col-0	-0.35595056	0.72187759	IHW	0.992645371	ashr	-0.011408322	0.058175284
DAS30_20308genes	AT1G05730	63.2779087	~genotype	Wald	EV v Col-0	1.804806826	0.071104916	IHW	0.894686722	ashr	0.035859467	0.082203398
DAS30_20308genes	AT1G05750	304.1658661	~genotype	Wald	EV v Col-0	-0.579498711	0.562252716	IHW	1	ashr	-0.016558787	0.063321387
DAS30_20308genes	AT1G05760	119.8644232	~genotype	Wald	EV v Col-0	0.695356075	0.486832181	IHW	1	ashr	0.013035489	0.07206829
DAS30_20308genes	AT1G05770	31.01573256	~genotype	Wald	EV v Col-0	-0.85430444	0.392936328	IHW	1	ashr	-0.013510913	0.074604674
DAS30_20308genes	AT1G05780	183.4607173	~genotype	Wald	EV v Col-0	0.108794835	0.913365221	IHW	1	ashr	0.003059508	0.063221944
DAS30_20308genes	AT1G05783	13.2613513	~genotype	Wald	EV v Col-0	-0.815697658	0.414673079	IHW	1	ashr	-0.008332328	0.076962384
DAS30_20308genes	AT1G05785	255.1923705	~genotype	Wald	EV v Col-0	-2.546275706	0.010887916	IHW	0.549066561	ashr	-0.085439617	0.088250966
DAS30_20308genes	AT1G05790	999.3665042	~genotype	Wald	EV v Col-0	2.986009556	0.002826438	IHW	0.150062611	ashr	0.109441632	0.054865169
DAS30_20308genes	AT1G05805	2150.481784	~genotype	Wald	EV v Col-0	1.628994257	0.103314235	IHW	0.579976843	ashr	0.052669169	0.063066491
DAS30_20308genes	AT1G05810	323.7904302	~genotype	Wald	EV v Col-0	-0.536042929	0.591928881	IHW	1	ashr	-0.013534423	0.066495499
DAS30_20308genes	AT1G05820	107.2184472	~genotype	Wald	EV v Col-0	0.227569276	0.819981108	IHW	1	ashr	0.005870131	0.065512911
DAS30_20308genes	AT1G05830	1851.591762	~genotype	Wald	EV v Col-0	0.996879832	0.318822842	IHW	0.832980698	ashr	0.031315724	0.060722442
DAS30_20308genes	AT1G05835	448.8948582	~genotype	Wald	EV v Col-0	1.001597032	0.316538255	IHW	0.884075179	ashr	0.029358044	0.06381888
DAS30_20308genes	AT1G05840	1069.40352	~genotype	Wald	EV v Col-0	0.477706239	0.632859303	IHW	0.957502334	ashr	0.015101221	0.059085758
DAS30_20308genes	AT1G05850	24990.82433	~genotype	Wald	EV v Col-0	-4.582465884	4.60E-06	IHW	0.001840866	ashr	-0.223223851	0.086406923
DAS30_20308genes	AT1G05860	441.5859289	~genotype	Wald	EV v Col-0	0.488119885	0.625464927	IHW	1	ashr	0.015491412	0.05889029
DAS30_20308genes	AT1G05870	915.7651212	~genotype	Wald	EV v Col-0	0.44170072	0.658705789	IHW	0.987843566	ashr	0.014243582	0.057904627
DAS30_20308genes	AT1G05880	55.43631809	~genotype	Wald	EV v Col-0	-0.610420357	0.541583386	IHW	1	ashr	-0.005489232	0.076954475
DAS30_20308genes	AT1G05890	2518.428283	~genotype	Wald	EV v Col-0	1.852962217	0.063887774	IHW	0.631838726	ashr	0.062919619	0.060877344
DAS30_20308genes	AT1G05894	14.67885665	~genotype	Wald	EV v Col-0	0.183986559	0.854023999	IHW	1	ashr	0.001963767	0.075725192
DAS30_20308genes	AT1G05900	723.8878206	~genotype	Wald	EV v Col-0	0.757121892	0.448976839	IHW	0.992626765	ashr	0.022463743	0.062463948
DAS30_20308genes	AT1G05910	1703.36553	~genotype	Wald	EV v Col-0	1.687150355	0.091574445	IHW	0.557079848	ashr	0.058721257	0.053901175
DAS30_20308genes	AT1G05940	1964.575935	~genotype	Wald	EV v Col-0	-2.051303349	0.040237415	IHW	0.458229778	ashr	-0.066730124	0.069456573
DAS30_20308genes	AT1G05950	245.1340379	~genotype	Wald	EV v Col-0	2.342109168	0.019175105	IHW	0.474999423	ashr	0.077706115	0.077220667
DAS30_20308genes	AT1G05960	1736.642568	~genotype	Wald	EV v Col-0	0.681917121	0.495291359	IHW	1	ashr	0.020499787	0.061754234
DAS30_20308genes	AT1G05970	279.5930766	~genotype	Wald	EV v Col-0	0.696983217	0.485813297	IHW	1	ashr	0.020671931	0.062313497
DAS30_20308genes	AT1G06000	2213.901561	~genotype	Wald	EV v Col-0	-2.208149549	0.02723385	IHW	0.392469406	ashr	-0.06133044	0.086152769
DAS30_20308genes	AT1G06010	359.4318741	~genotype	Wald	EV v Col-0	0.080611012	0.935751308	IHW	1	ashr	0.00258581	0.057957595
DAS30_20308genes	AT1G06020	14.97491503	~genotype	Wald	EV v Col-0	-0.243567507	0.807565796	IHW	1	ashr	-0.003271617	0.074299768
DAS30_20308genes	AT1G06040	10596.0967	~genotype	Wald	EV v Col-0	-1.700772469	0.088985721	IHW	0.557002604	ashr	-0.059214535	0.049607631
DAS30_20308genes	AT1G06050	332.3276871	~genotype	Wald	EV v Col-0	-0.226640431	0.820703351	IHW	1	ashr	-0.005471016	0.066912162
DAS30_20308genes	AT1G06060	784.1462236	~genotype	Wald	EV v Col-0	0.033134367	0.973567437	IHW	1	ashr	0.001069871	0.057553415
DAS30_20308genes	AT1G06070	788.026734	~genotype	Wald	EV v Col-0	-0.23717301	0.812522574	IHW	1	ashr	-0.008082944	0.052279886
DAS30_20308genes	AT1G06080	277.1059078	~genotype	Wald	EV v Col-0	-0.361659131	0.717606771	IHW	1	ashr	-0.00469897	0.074699642
DAS30_20308genes	AT1G06090	67.61622291	~genotype	Wald	EV v Col-0	1.80420207	0.071199635	IHW	0.921629915	ashr	0.038845141	0.081314405
DAS30_20308genes	AT1G06100	99.40684165	~genotype	Wald	EV v Col-0	-1.817651752	0.069117376	IHW	0.872391774	ashr	-0.025945156	0.082880126
DAS30_20308genes	AT1G06110	1342.158009	~genotype	Wald	EV v Col-0	0.897187196	0.369619036	IHW	0.823458591	ashr	0.029650093	0.057094406
DAS30_20308genes	AT1G06130	1200.314777	~genotype	Wald	EV v Col-0	0.369668655	0.71162939	IHW	0.974210255	ashr	0.011602194	0.059317018
DAS30_20308genes	AT1G06140	56.39385276	~genotype	Wald	EV v Col-0	0.432907753	0.665081788	IHW	1	ashr	0.007972442	0.071487702
DAS30_20308genes	AT1G06143	152.646825	~genotype	Wald	EV v Col-0	-1.044880516	0.296078196	IHW	1	ashr	-0.028893202	0.06604293
DAS30_20308genes	AT1G06150	2096.642248	~genotype	Wald	EV v Col-0	1.797635902	0.072234725	IHW	0.644195096	ashr	0.060001601	0.062180126
DAS30_20308genes	AT1G06148	8.79690806	~genotype	Wald	EV v Col-0	-0.12170695	0.903131109	IHW	1	ashr	-0.001122629	0.076377233
DAS30_20308genes	AT1G06160	84.20596806	~genotype	Wald	EV v Col-0	2.156643784	0.03103343	IHW	0.739702724	ashr	0.03370034	0.08831471
DAS30_20308genes	AT1G06170	29.41492886	~genotype	Wald	EV v Col-0	1.404243295	0.160246413	IHW	1	ashr	0.015424405	0.079189959
DAS30_20308genes	AT1G06180	151.6438623	~genotype	Wald	EV v Col-0	-0.660767941	0.508761146	IHW	1	ashr	-0.015457119	0.068436859
DAS30_20308genes	AT1G06190	3595.820465	~genotype	Wald	EV v Col-0	0.161580628	0.871636113	IHW	1	ashr	0.005311827	0.056349379
DAS30_20308genes	AT1G06200	1254.750982	~genotype	Wald	EV v Col-0	0.185765335	0.85262879	IHW	1	ashr	0.005768551	0.059676233
DAS30_20308genes	AT1G06210	1240.082812	~genotype	Wald	EV v Col-0	0.985389935	0.324432572	IHW	0.803897716	ashr	0.029611415	0.062757197
DAS30_20308genes	AT1G06220	3608.978792	~genotype	Wald	EV v Col-0	0.080127893	0.936135539	IHW	1	ashr	0.002552663	0.058349651
DAS30_20308genes	AT1G06230	2689.92553	~genotype	Wald	EV v Col-0	2.845675057	0.004431739	IHW	0.203529031	ashr	0.106541018	0.065324021
DAS30_20308genes	AT1G06240	621.6921909	~genotype	Wald	EV v Col-0	-2.001395692	0.045349765	IHW	0.555795705	ashr	-0.064397136	0.069333152
DAS30_20308genes	AT1G06250	42.03452048	~genotype	Wald	EV v Col-0	1.282509797	0.19966387	IHW	1	ashr	0.022315841	0.076580408
DAS30_20308genes	AT1G06260	95.16649334	~genotype	Wald	EV v Col-0	0.273837599	0.784209428	IHW	1	ashr	0.002043868	0.077166974
DAS30_20308genes	AT1G06270	154.1566278	~genotype	Wald	EV v Col-0	0.389700518	0.696758014	IHW	1	ashr	0.009516648	0.066902669
DAS30_20308genes	AT1G06280	7.048311146	~genotype	Wald	EV v Col-0	0.48875971	0.625011825	IHW	1	ashr	0.000732259	0.083537058
DAS30_20308genes	AT1G06290	3556.038104	~genotype	Wald	EV v Col-0	0.117612941	0.906374351	IHW	1	ashr	0.003740195	0.058457315
DAS30_20308genes	AT1G06350	202.2239567	~genotype	Wald	EV v Col-0	0.476302934	0.633858575	IHW	1	ashr	0.00320843	0.077564471
DAS30_20308genes	AT1G06360	1728.079452	~genotype	Wald	EV v Col-0	-2.449583445	0.014302157	IHW	0.300763455	ashr	-0.076872635	0.089942255
DAS30_20308genes	AT1G06380	401.6329267	~genotype	Wald	EV v Col-0	-0.736661825	0.461328027	IHW	1	ashr	-0.020221021	0.064953068
DAS30_20308genes	AT1G06390	2406.747445	~genotype	Wald	EV v Col-0	0.020645695	0.983528289	IHW	1	ashr	0.000693764	0.054287629
DAS30_20308genes	AT1G06400	1823.219695	~genotype	Wald	EV v Col-0	0.628397866	0.529743335	IHW	0.928861972	ashr	0.016510771	0.065797271
DAS30_20308genes	AT1G06410	5548.303752	~genotype	Wald	EV v Col-0	0.786602411	0.431514647	IHW	0.730692756	ashr	0.026308305	0.055706899
DAS30_20308genes	AT1G06420	93.3298627	~genotype	Wald	EV v Col-0	2.231142058	0.025671721	IHW	0.655461784	ashr	0.055914466	0.090394008
DAS30_20308genes	AT1G06430	5626.524706	~genotype	Wald	EV v Col-0	0.604792189	0.545317085	IHW	0.76276171	ashr	0.014827729	0.067314554
DAS30_20308genes	AT1G06440	86.21787344	~genotype	Wald	EV v Col-0	-1.044398137	0.296301225	IHW	1	ashr	-0.022693696	0.071717903
DAS30_20308genes	AT1G06450	158.7049053	~genotype	Wald	EV v Col-0	1.655783808	0.097765608	IHW	0.949503513	ashr	0.042157534	0.074844332
DAS30_20308genes	AT1G06460	5434.164858	~genotype	Wald	EV v Col-0	0.121392639	0.903380047	IHW	1	ashr	0.003195515	0.064966607
DAS30_20308genes	AT1G06470	1230.718909	~genotype	Wald	EV v Col-0	-0.56621177	0.57124983	IHW	0.929328898	ashr	-0.018898846	0.055453756
DAS30_20308genes	AT1G06490	420.2295517	~genotype	Wald	EV v Col-0	-1.027805205	0.304041467	IHW	0.944845595	ashr	-0.030563406	0.06337531
DAS30_20308genes	AT1G06500	420.7479697	~genotype	Wald	EV v Col-0	0.849125302	0.395811572	IHW	1	ashr	0.024628005	0.063587956
DAS30_20308genes	AT1G06515	679.1011102	~genotype	Wald	EV v Col-0	-0.082096241	0.934570182	IHW	1	ashr	-0.002617899	0.058296457
DAS30_20308genes	AT1G06510	1007.607041	~genotype	Wald	EV v Col-0	1.276871109	0.201647756	IHW	0.688551362	ashr	0.038638894	0.064015795
DAS30_20308genes	AT1G06520	94.98896169	~genotype	Wald	EV v Col-0	-0.185057222	0.853184154	IHW	1	ashr	-0.00281197	0.073189747
DAS30_20308genes	AT1G06530	2439.996541	~genotype	Wald	EV v Col-0	0.316485499	0.75163403	IHW	1	ashr	0.010097104	0.058399927
DAS30_20308genes	AT1G06540	25.91818171	~genotype	Wald	EV v Col-0	1.642271996	0.100533648	IHW	1	ashr	0.018474706	0.080728252
DAS30_20308genes	AT1G06550	1514.005377	~genotype	Wald	EV v Col-0	0.705988433	0.480195331	IHW	1	ashr	0.022045026	0.060137164
DAS30_20308genes	AT1G06560	612.0226575	~genotype	Wald	EV v Col-0	-0.308254567	0.757888634	IHW	1	ashr	-0.008716051	0.063206548
DAS30_20308genes	AT1G06570	2101.988073	~genotype	Wald	EV v Col-0	0.128899327	0.897437309	IHW	1	ashr	0.003932499	0.060421959
DAS30_20308genes	AT1G06580	111.3350189	~genotype	Wald	EV v Col-0	0.541628966	0.588074133	IHW	1	ashr	0.013431501	0.066902421
DAS30_20308genes	AT1G06590	565.5570118	~genotype	Wald	EV v Col-0	1.10075324	0.271004068	IHW	0.890165212	ashr	0.036537819	0.057431513
DAS30_20308genes	AT1G06620	449.0736642	~genotype	Wald	EV v Col-0	-0.642683663	0.520429384	IHW	1	ashr	-0.014553304	0.068982668
DAS30_20308genes	AT1G06630	608.1129765	~genotype	Wald	EV v Col-0	1.685773469	0.09183944	IHW	0.632001723	ashr	0.054348569	0.063921645
DAS30_20308genes	AT1G06640	3777.076908	~genotype	Wald	EV v Col-0	-2.116635553	0.03429079	IHW	0.434937918	ashr	-0.052957981	0.086467731
DAS30_20308genes	AT1G06645	524.8845351	~genotype	Wald	EV v Col-0	0.752094173	0.451994428	IHW	1	ashr	0.020180438	0.065635851
DAS30_20308genes	AT1G06650	3027.519281	~genotype	Wald	EV v Col-0	-0.16196707	0.871331786	IHW	1	ashr	-0.004884739	0.060899709
DAS30_20308genes	AT1G06660	154.9838532	~genotype	Wald	EV v Col-0	-0.429744401	0.667381581	IHW	1	ashr	-0.011166559	0.065615391
DAS30_20308genes	AT1G06670	2401.584143	~genotype	Wald	EV v Col-0	0.599604111	0.548770107	IHW	0.943164042	ashr	0.016864381	0.063858525
DAS30_20308genes	AT1G06680	187321.9305	~genotype	Wald	EV v Col-0	-1.229542265	0.218868561	IHW	0.734419723	ashr	-0.039455704	0.060548157
DAS30_20308genes	AT1G06690	2988.00612	~genotype	Wald	EV v Col-0	-1.753397129	0.079533864	IHW	0.55426343	ashr	-0.057979333	0.062564362
DAS30_20308genes	AT1G06700	2374.557261	~genotype	Wald	EV v Col-0	1.628216369	0.103479015	IHW	0.598938827	ashr	0.055621217	0.057465151
DAS30_20308genes	AT1G06710	402.4421023	~genotype	Wald	EV v Col-0	0.929403938	0.352679788	IHW	0.983128041	ashr	0.023838947	0.067542808
DAS30_20308genes	AT1G06720	1676.292834	~genotype	Wald	EV v Col-0	0.712188927	0.476347793	IHW	0.905141357	ashr	0.01741906	0.067712045
DAS30_20308genes	AT1G06730	686.4090041	~genotype	Wald	EV v Col-0	-1.825890799	0.067866712	IHW	0.577684704	ashr	-0.057838178	0.06722565
DAS30_20308genes	AT1G06740	209.1484168	~genotype	Wald	EV v Col-0	-0.15677048	0.875425739	IHW	1	ashr	-0.004010728	0.065643546
DAS30_20308genes	AT1G06760	6391.464685	~genotype	Wald	EV v Col-0	1.384985763	0.166056821	IHW	0.660994877	ashr	0.043803757	0.062425801
DAS30_20308genes	AT1G06770	416.9318087	~genotype	Wald	EV v Col-0	1.220817675	0.22215506	IHW	0.826470098	ashr	0.03518026	0.065693301
DAS30_20308genes	AT1G06780	503.1020609	~genotype	Wald	EV v Col-0	1.140828468	0.253941311	IHW	0.900655336	ashr	0.033605928	0.064335078
DAS30_20308genes	AT1G06790	365.2596548	~genotype	Wald	EV v Col-0	-0.484653076	0.627922457	IHW	1	ashr	-0.011936752	0.066913491
DAS30_20308genes	AT1G06800	443.4693397	~genotype	Wald	EV v Col-0	-0.641155658	0.521421556	IHW	1	ashr	-0.01933484	0.061533706
DAS30_20308genes	AT1G06820	2236.026915	~genotype	Wald	EV v Col-0	-0.765504351	0.443971276	IHW	0.905141357	ashr	-0.024831801	0.058116494
DAS30_20308genes	AT1G06830	220.9013872	~genotype	Wald	EV v Col-0	-0.550651676	0.581872477	IHW	1	ashr	-0.010089506	0.071858975
DAS30_20308genes	AT1G06840	723.6686837	~genotype	Wald	EV v Col-0	0.213900223	0.830624866	IHW	1	ashr	0.006005235	0.063329811
DAS30_20308genes	AT1G06850	299.2142959	~genotype	Wald	EV v Col-0	-2.508561244	0.012122395	IHW	0.403573933	ashr	-0.08771695	0.076768108
DAS30_20308genes	AT1G06870	662.3868302	~genotype	Wald	EV v Col-0	-1.459535257	0.144417844	IHW	0.717525116	ashr	-0.049529572	0.057015373
DAS30_20308genes	AT1G06890	1908.872459	~genotype	Wald	EV v Col-0	0.370366691	0.711109289	IHW	0.987418465	ashr	0.012714381	0.049900193
DAS30_20308genes	AT1G06900	1949.269079	~genotype	Wald	EV v Col-0	-0.16013094	0.872777929	IHW	1	ashr	-0.004745595	0.061553315
DAS30_20308genes	AT1G06910	246.2279323	~genotype	Wald	EV v Col-0	1.682168998	0.092536074	IHW	0.958912474	ashr	0.051089526	0.067814059
DAS30_20308genes	AT1G06950	10516.98186	~genotype	Wald	EV v Col-0	-0.440142979	0.659833555	IHW	0.967835033	ashr	-0.010968848	0.066572227
DAS30_20308genes	AT1G06960	767.926764	~genotype	Wald	EV v Col-0	0.859775422	0.38991285	IHW	0.864319518	ashr	0.029332705	0.053304175
DAS30_20308genes	AT1G06980	104.1094862	~genotype	Wald	EV v Col-0	-1.20207623	0.229333995	IHW	1	ashr	-0.020778473	0.075963949
DAS30_20308genes	AT1G06990	5.287296517	~genotype	Wald	EV v Col-0	0.166873657	0.867469461	IHW	1	ashr	0.000249819	0.08261521
DAS30_20308genes	AT1G07000	1188.715575	~genotype	Wald	EV v Col-0	0.158399129	0.8741423	IHW	1	ashr	0.003569066	0.068116294
DAS30_20308genes	AT1G07010	3095.11202	~genotype	Wald	EV v Col-0	-1.117545092	0.263761331	IHW	0.776138889	ashr	-0.030806096	0.066565704
DAS30_20308genes	AT1G07020	354.6819365	~genotype	Wald	EV v Col-0	0.377011756	0.706164869	IHW	1	ashr	0.010570847	0.063540395
DAS30_20308genes	AT1G07030	884.6257052	~genotype	Wald	EV v Col-0	-1.151810496	0.249398954	IHW	0.760213987	ashr	-0.037055445	0.059992991
DAS30_20308genes	AT1G07040	1175.497686	~genotype	Wald	EV v Col-0	0.325909509	0.744492821	IHW	0.999881932	ashr	0.007761642	0.067296436
DAS30_20308genes	AT1G07050	146.7080053	~genotype	Wald	EV v Col-0	1.278372266	0.201118198	IHW	1	ashr	0.019129658	0.077593178
DAS30_20308genes	AT1G07060	5.76101171	~genotype	Wald	EV v Col-0	0.743041148	0.457456768	IHW	1	ashr	0.004968241	0.077875319
DAS30_20308genes	AT1G07070	830.2659427	~genotype	Wald	EV v Col-0	-0.830513249	0.40624866	IHW	0.872782759	ashr	-0.021400913	0.066975183
DAS30_20308genes	AT1G07080	2761.030885	~genotype	Wald	EV v Col-0	-1.402286089	0.160829833	IHW	0.66927689	ashr	-0.048149039	0.054774538
DAS30_20308genes	AT1G07090	556.0749664	~genotype	Wald	EV v Col-0	-2.426785541	0.015233258	IHW	0.374398278	ashr	-0.080411999	0.081984527
DAS30_20308genes	AT1G07110	6416.35302	~genotype	Wald	EV v Col-0	1.138054782	0.255097608	IHW	0.538595373	ashr	0.039272918	0.05142196
DAS30_20308genes	AT1G07120	32.25295905	~genotype	Wald	EV v Col-0	1.084775633	0.27802104	IHW	1	ashr	0.016523915	0.076155642
DAS30_20308genes	AT1G07130	126.6716242	~genotype	Wald	EV v Col-0	1.941772272	0.052164675	IHW	0.632001723	ashr	0.055752467	0.075884388
DAS30_20308genes	AT1G07135	666.0316862	~genotype	Wald	EV v Col-0	-0.332070454	0.739836059	IHW	1	ashr	-0.007467941	0.068349021
DAS30_20308genes	AT1G07140	5481.906367	~genotype	Wald	EV v Col-0	-0.206273124	0.836577571	IHW	0.749762791	ashr	-0.007057209	0.051288659
DAS30_20308genes	AT1G07150	62.927747	~genotype	Wald	EV v Col-0	0.444444271	0.656721412	IHW	1	ashr	0.007603127	0.072385008
DAS30_20308genes	AT1G07160	7.533151545	~genotype	Wald	EV v Col-0	1.246900158	0.212434109	IHW	1	ashr	0.010882525	0.078642833
DAS30_20308genes	AT1G07170	521.6341752	~genotype	Wald	EV v Col-0	0.30895495	0.757355796	IHW	1	ashr	0.009525325	0.060090508
DAS30_20308genes	AT1G07175	5.597809223	~genotype	Wald	EV v Col-0	0.240741092	0.809755789	IHW	1	ashr	0.001930409	0.076936546
DAS30_20308genes	AT1G07180	3956.34569	~genotype	Wald	EV v Col-0	-0.410723558	0.681275251	IHW	1	ashr	-0.013150706	0.058293388
DAS30_20308genes	AT1G07200	1269.76572	~genotype	Wald	EV v Col-0	0.384238931	0.700801366	IHW	1	ashr	0.01184202	0.06018622
DAS30_20308genes	AT1G07210	1267.355685	~genotype	Wald	EV v Col-0	-0.240881784	0.80964674	IHW	1	ashr	-0.007266477	0.060939362
DAS30_20308genes	AT1G07220	645.0680656	~genotype	Wald	EV v Col-0	-0.412028136	0.680318801	IHW	1	ashr	-0.012840992	0.059708242
DAS30_20308genes	AT1G07230	1716.137137	~genotype	Wald	EV v Col-0	0.814931643	0.415111439	IHW	0.862030025	ashr	0.026674174	0.057613094
DAS30_20308genes	AT1G07240	1219.414318	~genotype	Wald	EV v Col-0	0.642962528	0.520248415	IHW	0.923071665	ashr	0.019223093	0.061877249
DAS30_20308genes	AT1G07250	1959.498437	~genotype	Wald	EV v Col-0	-1.101744184	0.270572902	IHW	0.760732202	ashr	-0.035780123	0.059139685
DAS30_20308genes	AT1G07260	91.17875761	~genotype	Wald	EV v Col-0	2.133986734	0.032843867	IHW	0.748563168	ashr	0.056938519	0.085068236
DAS30_20308genes	AT1G07270	68.10445579	~genotype	Wald	EV v Col-0	-0.017137974	0.986326544	IHW	1	ashr	-0.000369439	0.068788432
DAS30_20308genes	AT1G07280	5303.880717	~genotype	Wald	EV v Col-0	-2.044787943	0.040875769	IHW	0.286808982	ashr	-0.071932886	0.051150024
DAS30_20308genes	AT1G07290	73.32848695	~genotype	Wald	EV v Col-0	-1.520867251	0.128293154	IHW	1	ashr	-0.034754926	0.075511784
DAS30_20308genes	AT1G07300	190.4290671	~genotype	Wald	EV v Col-0	-0.955873326	0.339136237	IHW	1	ashr	-0.01980027	0.071940982
DAS30_20308genes	AT1G07310	1769.823434	~genotype	Wald	EV v Col-0	-2.117942983	0.034179897	IHW	0.527860849	ashr	-0.073415638	0.062326625
DAS30_20308genes	AT1G07320	20377.93561	~genotype	Wald	EV v Col-0	-1.622683935	0.104656987	IHW	0.597849279	ashr	-0.051824669	0.063902868
DAS30_20308genes	AT1G07330	8.654198387	~genotype	Wald	EV v Col-0	0.630143532	0.528600681	IHW	1	ashr	0.006265322	0.076632992
DAS30_20308genes	AT1G07340	20.90446788	~genotype	Wald	EV v Col-0	0.276942822	0.781824011	IHW	1	ashr	0.000433674	0.082393461
DAS30_20308genes	AT1G07350	1077.361483	~genotype	Wald	EV v Col-0	-0.991949992	0.321221921	IHW	0.801538073	ashr	-0.033146312	0.056402153
DAS30_20308genes	AT1G07360	2013.887831	~genotype	Wald	EV v Col-0	-0.062092464	0.950489198	IHW	1	ashr	-0.002027538	0.056813911
DAS30_20308genes	AT1G07370	858.8916476	~genotype	Wald	EV v Col-0	-1.772988863	0.076230552	IHW	0.547175002	ashr	-0.055871976	0.066773014
DAS30_20308genes	AT1G07380	451.4618883	~genotype	Wald	EV v Col-0	-0.349043006	0.727057024	IHW	1	ashr	-0.011139678	0.058411276
DAS30_20308genes	AT1G07390	169.8014045	~genotype	Wald	EV v Col-0	0.205784426	0.836959307	IHW	1	ashr	0.004598973	0.068295941
DAS30_20308genes	AT1G07400	37.53521583	~genotype	Wald	EV v Col-0	-0.334548474	0.737965719	IHW	1	ashr	-0.004136162	0.075001282
DAS30_20308genes	AT1G07410	76.69120999	~genotype	Wald	EV v Col-0	0.394167922	0.693457067	IHW	1	ashr	0.008446879	0.069259822
DAS30_20308genes	AT1G07420	1095.719984	~genotype	Wald	EV v Col-0	-0.503314843	0.614742932	IHW	0.93418443	ashr	-0.014379425	0.063173376
DAS30_20308genes	AT1G07430	90.65853631	~genotype	Wald	EV v Col-0	0.617625247	0.536822398	IHW	1	ashr	0.00902307	0.074375601
DAS30_20308genes	AT1G07440	1375.976799	~genotype	Wald	EV v Col-0	-1.281079209	0.200165846	IHW	0.697050203	ashr	-0.033060803	0.069773671
DAS30_20308genes	AT1G07450	92.44516809	~genotype	Wald	EV v Col-0	-1.290514302	0.196872149	IHW	1	ashr	-0.027032672	0.074384793
DAS30_20308genes	AT1G07470	1037.954125	~genotype	Wald	EV v Col-0	1.244052933	0.213480082	IHW	0.702605635	ashr	0.040590017	0.059482848
DAS30_20308genes	AT1G07480	1092.127837	~genotype	Wald	EV v Col-0	2.217878081	0.026563146	IHW	0.376404558	ashr	0.078804906	0.056392274
DAS30_20308genes	AT1G07485	20.35503859	~genotype	Wald	EV v Col-0	0.880860938	0.378393092	IHW	1	ashr	0.010599846	0.076508706
DAS30_20308genes	AT1G07490	114.8973932	~genotype	Wald	EV v Col-0	-0.967807644	0.333140446	IHW	1	ashr	-0.021604949	0.070739092
DAS30_20308genes	AT1G07510	1788.140964	~genotype	Wald	EV v Col-0	1.4692981	0.141751952	IHW	0.635537008	ashr	0.050980813	0.052160123
DAS30_20308genes	AT1G07530	1472.403752	~genotype	Wald	EV v Col-0	1.850978019	0.064172715	IHW	0.5091085	ashr	0.064217765	0.057193693
DAS30_20308genes	AT1G07570	543.5034647	~genotype	Wald	EV v Col-0	0.778691663	0.436161368	IHW	1	ashr	0.024669107	0.059570119
DAS30_20308genes	AT1G07590	19534.88951	~genotype	Wald	EV v Col-0	0.688606706	0.4910708	IHW	0.643079691	ashr	0.014142512	0.070766443
DAS30_20308genes	AT1G07610	453.5113335	~genotype	Wald	EV v Col-0	-0.25583807	0.798075877	IHW	1	ashr	-0.005420993	0.06921537
DAS30_20308genes	AT1G07615	354.7825291	~genotype	Wald	EV v Col-0	0.651832655	0.514509133	IHW	1	ashr	0.018748178	0.06327831
DAS30_20308genes	AT1G07620	343.7071906	~genotype	Wald	EV v Col-0	-0.124124869	0.901216408	IHW	1	ashr	-0.001946705	0.072839243
DAS30_20308genes	AT1G07630	1199.965884	~genotype	Wald	EV v Col-0	0.423289805	0.672083832	IHW	0.972476207	ashr	0.013402026	0.058930039
DAS30_20308genes	AT1G07640	1278.249734	~genotype	Wald	EV v Col-0	-3.038487686	0.002377688	IHW	0.135180582	ashr	-0.11745062	0.071678722
DAS30_20308genes	AT1G07650	3301.612052	~genotype	Wald	EV v Col-0	0.628013206	0.529995289	IHW	0.949363645	ashr	0.019380369	0.060520803
DAS30_20308genes	AT1G07660	831.9979582	~genotype	Wald	EV v Col-0	1.750827373	0.07997565	IHW	0.542973758	ashr	0.059365677	0.059767451
DAS30_20308genes	AT1G07670	2941.047233	~genotype	Wald	EV v Col-0	-0.361648467	0.717614741	IHW	1	ashr	-0.012193938	0.054066737
DAS30_20308genes	AT1G07700	2467.093573	~genotype	Wald	EV v Col-0	0.619571122	0.535540184	IHW	0.952593054	ashr	0.020891451	0.054440935
DAS30_20308genes	AT1G07705	1351.087784	~genotype	Wald	EV v Col-0	0.232828454	0.815894617	IHW	1	ashr	0.007661297	0.056314229
DAS30_20308genes	AT1G07710	36.9599276	~genotype	Wald	EV v Col-0	-0.967274165	0.333406995	IHW	1	ashr	-0.016383287	0.074553252
DAS30_20308genes	AT1G07720	1283.523604	~genotype	Wald	EV v Col-0	-2.686342577	0.007223898	IHW	0.238566305	ashr	-0.0988023	0.070174509
DAS30_20308genes	AT1G07725	511.4084501	~genotype	Wald	EV v Col-0	0.082056451	0.934601824	IHW	1	ashr	0.002468092	0.060973727
DAS30_20308genes	AT1G07740	220.2015525	~genotype	Wald	EV v Col-0	-0.093233606	0.925717977	IHW	1	ashr	-0.002548695	0.064004428
DAS30_20308genes	AT1G07745	268.3622811	~genotype	Wald	EV v Col-0	0.189071402	0.850036855	IHW	1	ashr	0.005961028	0.058942619
DAS30_20308genes	AT1G07750	1586.537731	~genotype	Wald	EV v Col-0	-0.48278389	0.629249191	IHW	0.978550945	ashr	-0.012291935	0.066188157
DAS30_20308genes	AT1G07770	10546.81904	~genotype	Wald	EV v Col-0	-0.909030322	0.36333412	IHW	0.675609816	ashr	-0.029185079	0.059175332
DAS30_20308genes	AT1G07780	719.0329735	~genotype	Wald	EV v Col-0	-0.961516072	0.336292748	IHW	0.902030696	ashr	-0.026598522	0.065606437
DAS30_20308genes	AT1G07790	1848.977033	~genotype	Wald	EV v Col-0	1.07175327	0.283830867	IHW	0.773277544	ashr	0.034856898	0.058913861
DAS30_20308genes	AT1G07810	2053.755146	~genotype	Wald	EV v Col-0	0.056852825	0.954662434	IHW	1	ashr	0.001675624	0.061712675
DAS30_20308genes	AT1G07820	3270.564498	~genotype	Wald	EV v Col-0	0.462112043	0.644000974	IHW	0.980866901	ashr	0.015514183	0.054694918
DAS30_20308genes	AT1G07830	507.9306343	~genotype	Wald	EV v Col-0	0.523881975	0.600360632	IHW	1	ashr	0.014544722	0.06407538
DAS30_20308genes	AT1G07840	697.8640411	~genotype	Wald	EV v Col-0	0.415753702	0.67759024	IHW	1	ashr	0.013001495	0.059548604
DAS30_20308genes	AT1G07870	376.4340716	~genotype	Wald	EV v Col-0	-0.167161078	0.867243309	IHW	1	ashr	-0.004620951	0.063736661
DAS30_20308genes	AT1G07880	207.7346012	~genotype	Wald	EV v Col-0	-1.26972344	0.20418316	IHW	1	ashr	-0.033083237	0.069400286
DAS30_20308genes	AT1G07890	23346.67041	~genotype	Wald	EV v Col-0	-2.113186532	0.034584806	IHW	0.41784804	ashr	-0.061115458	0.080516336
DAS30_20308genes	AT1G07900	97.60191677	~genotype	Wald	EV v Col-0	-1.869670899	0.061529533	IHW	0.866902279	ashr	-0.025442917	0.083330713
DAS30_20308genes	AT1G07910	1014.773412	~genotype	Wald	EV v Col-0	-0.259303068	0.795401412	IHW	1	ashr	-0.008131213	0.059258686
DAS30_20308genes	AT1G07920	28295.36996	~genotype	Wald	EV v Col-0	-1.316160534	0.188120167	IHW	0.494385309	ashr	-0.039475978	0.064703992
DAS30_20308genes	AT1G07930	17966.15312	~genotype	Wald	EV v Col-0	-1.191605616	0.233415922	IHW	0.619953887	ashr	-0.034169441	0.065682896
DAS30_20308genes	AT1G07940	25106.83098	~genotype	Wald	EV v Col-0	-1.54424444	0.122529127	IHW	0.628408935	ashr	-0.047910721	0.064940243
DAS30_20308genes	AT1G07950	458.9383042	~genotype	Wald	EV v Col-0	-1.978230974	0.047902656	IHW	0.562178667	ashr	-0.068221573	0.060434919
DAS30_20308genes	AT1G07960	679.6803779	~genotype	Wald	EV v Col-0	0.349275104	0.726882787	IHW	1	ashr	0.011226627	0.057998288
DAS30_20308genes	AT1G07970	688.9831858	~genotype	Wald	EV v Col-0	-0.080240291	0.936046146	IHW	1	ashr	-0.002362132	0.061758972
DAS30_20308genes	AT1G07980	535.5344306	~genotype	Wald	EV v Col-0	0.801785183	0.422677231	IHW	0.958911313	ashr	0.024427086	0.061523662
DAS30_20308genes	AT1G07985	11.58329162	~genotype	Wald	EV v Col-0	-1.871581974	0.061264459	IHW	1	ashr	-0.021183305	0.082589874
DAS30_20308genes	AT1G07990	2291.28174	~genotype	Wald	EV v Col-0	1.531029304	0.12576215	IHW	0.639447852	ashr	0.053220692	0.05049009
DAS30_20308genes	AT1G08000	415.810395	~genotype	Wald	EV v Col-0	-0.508943723	0.610791672	IHW	1	ashr	-0.01488595	0.062406651
DAS30_20308genes	AT1G08010	669.6410047	~genotype	Wald	EV v Col-0	-0.839960552	0.400930505	IHW	0.963702984	ashr	-0.027158783	0.05852411
DAS30_20308genes	AT1G08030	751.8030073	~genotype	Wald	EV v Col-0	2.052060127	0.040163819	IHW	0.512148288	ashr	0.068831032	0.065996291
DAS30_20308genes	AT1G08035	8.436940298	~genotype	Wald	EV v Col-0	-0.113771367	0.909419037	IHW	1	ashr	-0.000979072	0.076643799
DAS30_20308genes	AT1G08040	1000.395989	~genotype	Wald	EV v Col-0	0.425201289	0.670689945	IHW	0.958912474	ashr	0.01453352	0.051842649
DAS30_20308genes	AT1G08050	589.8224558	~genotype	Wald	EV v Col-0	-0.721607755	0.47053567	IHW	1	ashr	-0.013656013	0.072051501
DAS30_20308genes	AT1G08060	1172.962436	~genotype	Wald	EV v Col-0	0.609183549	0.542402783	IHW	0.934783533	ashr	0.01578123	0.066089798
DAS30_20308genes	AT1G08065	4.932420123	~genotype	Wald	EV v Col-0	0.799765857	0.423846468	IHW	1	ashr	0.001456406	0.083271614
DAS30_20308genes	AT1G08070	57.91878555	~genotype	Wald	EV v Col-0	0.318225968	0.750313536	IHW	1	ashr	0.006155258	0.07062595
DAS30_20308genes	AT1G08090	50.19017023	~genotype	Wald	EV v Col-0	0.207477732	0.835636781	IHW	1	ashr	0.001849126	0.076551042
DAS30_20308genes	AT1G08110	2996.07163	~genotype	Wald	EV v Col-0	-0.179950355	0.857191543	IHW	1	ashr	-0.006158863	0.051148557
DAS30_20308genes	AT1G08125	703.3495284	~genotype	Wald	EV v Col-0	-0.079485308	0.936646618	IHW	1	ashr	-0.002585209	0.057089939
DAS30_20308genes	AT1G08130	1364.729042	~genotype	Wald	EV v Col-0	0.45093554	0.652036008	IHW	1	ashr	0.014501588	0.058084131
DAS30_20308genes	AT1G08160	405.5754532	~genotype	Wald	EV v Col-0	-2.107152879	0.03510433	IHW	0.481103527	ashr	-0.065836904	0.074794401
DAS30_20308genes	AT1G08165	30.66801963	~genotype	Wald	EV v Col-0	-1.521241305	0.128199294	IHW	1	ashr	-0.024731738	0.079391929
DAS30_20308genes	AT1G08180	111.8856091	~genotype	Wald	EV v Col-0	-0.248233552	0.803953708	IHW	1	ashr	-0.005640033	0.068056566
DAS30_20308genes	AT1G08190	3609.564554	~genotype	Wald	EV v Col-0	-0.684752652	0.493500018	IHW	0.913373269	ashr	-0.022735515	0.056162696
DAS30_20308genes	AT1G08200	8399.134553	~genotype	Wald	EV v Col-0	-2.194233205	0.028218649	IHW	0.384538934	ashr	-0.076821512	0.04887506
DAS30_20308genes	AT1G08210	731.6000891	~genotype	Wald	EV v Col-0	-0.263670631	0.792033728	IHW	1	ashr	-0.008383496	0.058545005
DAS30_20308genes	AT1G08220	286.998133	~genotype	Wald	EV v Col-0	-0.690882743	0.489639232	IHW	1	ashr	-0.015789598	0.068983222
DAS30_20308genes	AT1G08230	436.4380573	~genotype	Wald	EV v Col-0	-0.973059928	0.330523518	IHW	0.89728331	ashr	-0.024274412	0.068448566
DAS30_20308genes	AT1G08250	73.43741569	~genotype	Wald	EV v Col-0	-2.118187493	0.034159192	IHW	0.660451059	ashr	-0.012638406	0.084793154
DAS30_20308genes	AT1G08260	1507.371255	~genotype	Wald	EV v Col-0	1.53079734	0.125819487	IHW	0.75791828	ashr	0.038558427	0.073263612
DAS30_20308genes	AT1G08270	34.02830351	~genotype	Wald	EV v Col-0	0.219281123	0.826431066	IHW	1	ashr	0.00359773	0.072458326
DAS30_20308genes	AT1G08280	308.4852694	~genotype	Wald	EV v Col-0	-0.841220019	0.400224688	IHW	1	ashr	-0.022484911	0.06607248
DAS30_20308genes	AT1G08290	77.99134379	~genotype	Wald	EV v Col-0	-1.35828685	0.174372681	IHW	1	ashr	-0.029104443	0.074714994
DAS30_20308genes	AT1G08300	150.3491045	~genotype	Wald	EV v Col-0	1.530782062	0.125823264	IHW	0.995246538	ashr	0.038612584	0.073222941
DAS30_20308genes	AT1G08310	13.82398833	~genotype	Wald	EV v Col-0	-1.963101961	0.049634328	IHW	1	ashr	-0.025958764	0.084287954
DAS30_20308genes	AT1G08315	320.939291	~genotype	Wald	EV v Col-0	-1.677651556	0.093415142	IHW	0.743152425	ashr	-0.052842498	0.065497649
DAS30_20308genes	AT1G08320	31.69661892	~genotype	Wald	EV v Col-0	2.333282318	0.019633333	IHW	0.617639071	ashr	0.026179208	0.087671982
DAS30_20308genes	AT1G08340	88.81031428	~genotype	Wald	EV v Col-0	1.367938327	0.171331382	IHW	1	ashr	0.02424539	0.077219153
DAS30_20308genes	AT1G08350	442.5633199	~genotype	Wald	EV v Col-0	0.702302536	0.482490512	IHW	0.992528892	ashr	0.023188001	0.056675454
DAS30_20308genes	AT1G08360	11114.12093	~genotype	Wald	EV v Col-0	-0.255315282	0.798479598	IHW	1	ashr	-0.007352016	0.062590771
DAS30_20308genes	AT1G08370	1393.610245	~genotype	Wald	EV v Col-0	-2.215935127	0.026695945	IHW	0.387762875	ashr	-0.077376537	0.063345931
DAS30_20308genes	AT1G08380	129563.8005	~genotype	Wald	EV v Col-0	-0.288410535	0.773032504	IHW	0.737199491	ashr	-0.008197777	0.063027395
DAS30_20308genes	AT1G08390	311.4854315	~genotype	Wald	EV v Col-0	-0.277751451	0.781203162	IHW	1	ashr	-0.007457969	0.064597619
DAS30_20308genes	AT1G08400	208.5003862	~genotype	Wald	EV v Col-0	0.17211359	0.863348229	IHW	1	ashr	0.004769464	0.06367217
DAS30_20308genes	AT1G08410	932.461996	~genotype	Wald	EV v Col-0	1.077787969	0.28112839	IHW	0.786644266	ashr	0.034014091	0.060804633
DAS30_20308genes	AT1G08420	2696.367003	~genotype	Wald	EV v Col-0	-0.098437294	0.921585062	IHW	1	ashr	-0.003376368	0.050053562
DAS30_20308genes	AT1G08430	11.97508606	~genotype	Wald	EV v Col-0	-1.038182102	0.299185284	IHW	1	ashr	-0.008713467	0.07804829
DAS30_20308genes	AT1G08440	13.84317162	~genotype	Wald	EV v Col-0	1.413929791	0.157382518	IHW	1	ashr	0.015704904	0.079239504
DAS30_20308genes	AT1G08450	8684.074695	~genotype	Wald	EV v Col-0	0.837101532	0.402535499	IHW	0.85415666	ashr	0.016606963	0.071933152
DAS30_20308genes	AT1G08460	1302.734882	~genotype	Wald	EV v Col-0	0.349413781	0.726778688	IHW	1	ashr	0.009658912	0.063908967
DAS30_20308genes	AT1G08465	637.3064729	~genotype	Wald	EV v Col-0	-0.28679779	0.774267155	IHW	1	ashr	-0.009135049	0.058465398
DAS30_20308genes	AT1G08470	892.6768565	~genotype	Wald	EV v Col-0	-0.768555147	0.442157441	IHW	0.888714821	ashr	-0.025697653	0.055690176
DAS30_20308genes	AT1G08480	1511.948452	~genotype	Wald	EV v Col-0	-1.291671389	0.19647097	IHW	0.727791041	ashr	-0.043105099	0.057842503
DAS30_20308genes	AT1G08490	2294.732206	~genotype	Wald	EV v Col-0	0.299626802	0.764461838	IHW	1	ashr	0.010271055	0.047867729
DAS30_20308genes	AT1G08500	46.30615028	~genotype	Wald	EV v Col-0	-0.350650394	0.725850645	IHW	1	ashr	-0.006587261	0.071067147
DAS30_20308genes	AT1G08510	4032.587549	~genotype	Wald	EV v Col-0	-1.264597229	0.206015747	IHW	0.87162355	ashr	-0.040348573	0.061105794
DAS30_20308genes	AT1G08520	13163.70444	~genotype	Wald	EV v Col-0	-0.512837484	0.608065007	IHW	0.786422421	ashr	-0.01681356	0.056882702
DAS30_20308genes	AT1G08530	482.7939941	~genotype	Wald	EV v Col-0	1.150295254	0.250022285	IHW	0.837689393	ashr	0.036700866	0.060504217
DAS30_20308genes	AT1G08540	5034.999573	~genotype	Wald	EV v Col-0	0.405336334	0.685230302	IHW	0.711161638	ashr	0.012706273	0.059417917
DAS30_20308genes	AT1G08550	4941.385951	~genotype	Wald	EV v Col-0	0.848357721	0.396238781	IHW	0.869343037	ashr	0.019381245	0.069658431
DAS30_20308genes	AT1G08560	1347.458301	~genotype	Wald	EV v Col-0	-0.081871911	0.934748571	IHW	1	ashr	-0.002078167	0.065780569
DAS30_20308genes	AT1G08570	2966.959399	~genotype	Wald	EV v Col-0	0.286336141	0.77462068	IHW	1	ashr	0.006836335	0.06719379
DAS30_20308genes	AT1G08580	1390.602223	~genotype	Wald	EV v Col-0	0.48143287	0.63020888	IHW	0.99382558	ashr	0.01465373	0.060852964
DAS30_20308genes	AT1G08590	259.5740385	~genotype	Wald	EV v Col-0	0.732604912	0.463799434	IHW	1	ashr	0.017757354	0.067978244
DAS30_20308genes	AT1G08600	1436.806994	~genotype	Wald	EV v Col-0	1.419343811	0.155798805	IHW	0.675034101	ashr	0.043466093	0.064502433
DAS30_20308genes	AT1G08610	354.1782572	~genotype	Wald	EV v Col-0	-0.185711056	0.852671358	IHW	1	ashr	-0.004510283	0.066755906
DAS30_20308genes	AT1G08620	1189.806427	~genotype	Wald	EV v Col-0	1.385698326	0.16583904	IHW	0.673067782	ashr	0.039891566	0.067036684
DAS30_20308genes	AT1G08630	80.78130368	~genotype	Wald	EV v Col-0	1.275450247	0.202149924	IHW	1	ashr	0.01900457	0.077593291
DAS30_20308genes	AT1G08640	3773.964868	~genotype	Wald	EV v Col-0	-2.061864423	0.039220645	IHW	0.547175002	ashr	-0.06759675	0.068901698
DAS30_20308genes	AT1G08650	1328.02687	~genotype	Wald	EV v Col-0	-1.664318617	0.096048774	IHW	0.557079848	ashr	-0.027683886	0.08098377
DAS30_20308genes	AT1G08660	1658.669698	~genotype	Wald	EV v Col-0	0.365257587	0.714919135	IHW	1	ashr	0.012328754	0.053935123
DAS30_20308genes	AT1G08680	1442.982798	~genotype	Wald	EV v Col-0	0.711998329	0.476465811	IHW	1	ashr	0.023852077	0.055365007
DAS30_20308genes	AT1G08700	1173.136126	~genotype	Wald	EV v Col-0	-2.013394815	0.044073111	IHW	0.468038425	ashr	-0.070496389	0.057570517
DAS30_20308genes	AT1G08710	364.3406624	~genotype	Wald	EV v Col-0	0.659961784	0.509278354	IHW	1	ashr	0.020993188	0.059067294
DAS30_20308genes	AT1G08720	1315.856043	~genotype	Wald	EV v Col-0	0.604581587	0.545457044	IHW	0.91922625	ashr	0.018608174	0.060591695
DAS30_20308genes	AT1G08730	78.37453501	~genotype	Wald	EV v Col-0	0.185472521	0.852858432	IHW	1	ashr	0.003632942	0.070285482
DAS30_20308genes	AT1G08750	603.9291836	~genotype	Wald	EV v Col-0	0.182651797	0.85507124	IHW	1	ashr	0.005726562	0.059218635
DAS30_20308genes	AT1G08760	634.5097026	~genotype	Wald	EV v Col-0	0.717095176	0.473315372	IHW	1	ashr	0.022751835	0.059335867
DAS30_20308genes	AT1G08770	624.8875363	~genotype	Wald	EV v Col-0	-1.946543086	0.051589538	IHW	0.547180567	ashr	-0.063553254	0.066794016
DAS30_20308genes	AT1G08780	591.3344032	~genotype	Wald	EV v Col-0	0.756854195	0.44913722	IHW	1	ashr	0.024909923	0.057051677
DAS30_20308genes	AT1G08800	802.6239529	~genotype	Wald	EV v Col-0	0.574766129	0.565449477	IHW	0.947261213	ashr	0.017695039	0.060522604
DAS30_20308genes	AT1G08810	350.4422437	~genotype	Wald	EV v Col-0	1.174408885	0.240231288	IHW	0.827440603	ashr	0.030881395	0.068374995
DAS30_20308genes	AT1G08820	1428.950141	~genotype	Wald	EV v Col-0	0.279571598	0.7798062	IHW	1	ashr	0.009396608	0.05437163
DAS30_20308genes	AT1G08830	17038.82633	~genotype	Wald	EV v Col-0	-4.481046514	7.43E-06	IHW	0.005228616	ashr	-0.250374546	0.106855915
DAS30_20308genes	AT1G08840	422.4981269	~genotype	Wald	EV v Col-0	1.169927941	0.242029969	IHW	0.825875539	ashr	0.028701632	0.070155334
DAS30_20308genes	AT1G08845	233.4266492	~genotype	Wald	EV v Col-0	0.898217812	0.369069439	IHW	1	ashr	0.027673912	0.061327382
DAS30_20308genes	AT1G08860	18.74779623	~genotype	Wald	EV v Col-0	-0.059563032	0.952503662	IHW	1	ashr	-0.000632231	0.07570418
DAS30_20308genes	AT1G08880	2907.485025	~genotype	Wald	EV v Col-0	1.933463842	0.053179083	IHW	0.595655874	ashr	0.067758466	0.055483651
DAS30_20308genes	AT1G08890	433.2708399	~genotype	Wald	EV v Col-0	0.150539645	0.880338875	IHW	1	ashr	0.003113968	0.069476801
DAS30_20308genes	AT1G08900	1497.335008	~genotype	Wald	EV v Col-0	0.636326058	0.524563924	IHW	0.927260028	ashr	0.016417891	0.066262551
DAS30_20308genes	AT1G08910	1128.630151	~genotype	Wald	EV v Col-0	0.375825611	0.707046546	IHW	0.98597799	ashr	0.010245417	0.064325095
DAS30_20308genes	AT1G08920	824.444758	~genotype	Wald	EV v Col-0	0.054406866	0.956611009	IHW	1	ashr	0.001255986	0.067641256
DAS30_20308genes	AT1G08930	5437.555912	~genotype	Wald	EV v Col-0	-0.337966057	0.735388766	IHW	0.725865399	ashr	-0.008634446	0.065857695
DAS30_20308genes	AT1G08940	256.8104811	~genotype	Wald	EV v Col-0	0.377205346	0.706021008	IHW	1	ashr	0.009389686	0.066483791
DAS30_20308genes	AT1G08960	539.8853972	~genotype	Wald	EV v Col-0	-1.698142336	0.089480901	IHW	0.671044167	ashr	-0.049611792	0.070121619
DAS30_20308genes	AT1G08970	1651.594766	~genotype	Wald	EV v Col-0	1.197805786	0.230992634	IHW	0.730535118	ashr	0.04117927	0.04729908
DAS30_20308genes	AT1G08980	2634.371659	~genotype	Wald	EV v Col-0	-0.394020474	0.693565924	IHW	1	ashr	-0.010482731	0.064982739
DAS30_20308genes	AT1G09000	132.7988026	~genotype	Wald	EV v Col-0	1.308728362	0.190626381	IHW	1	ashr	0.033694623	0.070094268
DAS30_20308genes	AT1G09010	3345.358745	~genotype	Wald	EV v Col-0	0.05757582	0.95408651	IHW	1	ashr	0.001973986	0.050321301
DAS30_20308genes	AT1G09020	2098.559858	~genotype	Wald	EV v Col-0	-0.913820503	0.360811171	IHW	0.845891747	ashr	-0.03148947	0.049811177
DAS30_20308genes	AT1G09040	190.5363426	~genotype	Wald	EV v Col-0	1.248890429	0.211705153	IHW	1	ashr	0.038632448	0.062757802
DAS30_20308genes	AT1G09050	238.6097075	~genotype	Wald	EV v Col-0	1.746054464	0.080801488	IHW	0.902907051	ashr	0.048284292	0.073457593
DAS30_20308genes	AT1G09060	2070.962579	~genotype	Wald	EV v Col-0	2.232103284	0.025608137	IHW	0.384538934	ashr	0.079144827	0.052464558
DAS30_20308genes	AT1G09070	7327.714607	~genotype	Wald	EV v Col-0	0.182844402	0.854920108	IHW	0.756229991	ashr	0.004330229	0.067240224
DAS30_20308genes	AT1G09080	772.3525356	~genotype	Wald	EV v Col-0	0.642485257	0.520558158	IHW	0.896171182	ashr	0.007715468	0.075780576
DAS30_20308genes	AT1G09100	1148.048261	~genotype	Wald	EV v Col-0	0.39834703	0.690374398	IHW	0.996584335	ashr	0.012940907	0.057377826
DAS30_20308genes	AT1G09130	8317.101563	~genotype	Wald	EV v Col-0	-1.061650363	0.288394441	IHW	0.776138889	ashr	-0.036565623	0.051749807
DAS30_20308genes	AT1G09140	2687.18883	~genotype	Wald	EV v Col-0	-0.542490882	0.587480387	IHW	1	ashr	-0.018618777	0.050714609
DAS30_20308genes	AT1G09150	1527.909094	~genotype	Wald	EV v Col-0	0.995354574	0.319563844	IHW	0.822616727	ashr	0.033696044	0.054948769
DAS30_20308genes	AT1G09155	8.880309762	~genotype	Wald	EV v Col-0	1.486031246	0.137270856	IHW	1	ashr	0.01177206	0.079587635
DAS30_20308genes	AT1G09160	1321.295711	~genotype	Wald	EV v Col-0	-0.620719731	0.534784045	IHW	0.929858593	ashr	-0.021067647	0.045175853
DAS30_20308genes	AT1G09170	37.18856625	~genotype	Wald	EV v Col-0	-0.474865667	0.634882724	IHW	1	ashr	-0.006277347	0.074779912
DAS30_20308genes	AT1G09180	95.31530601	~genotype	Wald	EV v Col-0	-0.85402378	0.393091814	IHW	1	ashr	-0.01589697	0.072873106
DAS30_20308genes	AT1G09190	117.00141	~genotype	Wald	EV v Col-0	-0.161701944	0.871540573	IHW	1	ashr	-0.003492988	0.068816943
DAS30_20308genes	AT1G09195	541.2251423	~genotype	Wald	EV v Col-0	1.125599477	0.26033509	IHW	0.90556088	ashr	0.031174365	0.066464467
DAS30_20308genes	AT1G09200	3471.811062	~genotype	Wald	EV v Col-0	-0.099144054	0.921023894	IHW	1	ashr	-0.003227681	0.057030035
DAS30_20308genes	AT1G09210	9467.995949	~genotype	Wald	EV v Col-0	0.7563062	0.449465632	IHW	0.875534657	ashr	0.020160551	0.065825853
DAS30_20308genes	AT1G09220	60.10549725	~genotype	Wald	EV v Col-0	-1.470566642	0.141408351	IHW	0.976711829	ashr	-0.03291105	0.075258161
DAS30_20308genes	AT1G09230	811.3195062	~genotype	Wald	EV v Col-0	-0.744397636	0.456635949	IHW	0.879594409	ashr	-0.023181758	0.06036302
DAS30_20308genes	AT1G09240	1471.898673	~genotype	Wald	EV v Col-0	-1.694320486	0.0902044	IHW	0.686855969	ashr	-0.035129753	0.079825633
DAS30_20308genes	AT1G09250	792.567589	~genotype	Wald	EV v Col-0	-0.279213685	0.780080842	IHW	1	ashr	-0.006541265	0.067542503
DAS30_20308genes	AT1G09270	2538.906307	~genotype	Wald	EV v Col-0	-1.006207948	0.314315549	IHW	0.81975657	ashr	-0.034593142	0.04772523
DAS30_20308genes	AT1G09280	813.2892904	~genotype	Wald	EV v Col-0	0.297505351	0.766080724	IHW	1	ashr	0.009244801	0.059723698
DAS30_20308genes	AT1G09290	488.7519364	~genotype	Wald	EV v Col-0	0.508687392	0.610971361	IHW	1	ashr	0.013963174	0.064365535
DAS30_20308genes	AT1G09300	386.4349748	~genotype	Wald	EV v Col-0	-0.503371092	0.614703392	IHW	1	ashr	-0.013465362	0.06504241
DAS30_20308genes	AT1G09310	27611.58317	~genotype	Wald	EV v Col-0	-0.937391072	0.348557432	IHW	0.588796384	ashr	-0.02421954	0.06739926
DAS30_20308genes	AT1G09320	456.3589589	~genotype	Wald	EV v Col-0	0.489505138	0.624484118	IHW	1	ashr	0.015870575	0.057625134
DAS30_20308genes	AT1G09330	1414.605913	~genotype	Wald	EV v Col-0	-0.132724739	0.894411077	IHW	1	ashr	-0.003871259	0.062092201
DAS30_20308genes	AT1G09340	35747.2756	~genotype	Wald	EV v Col-0	-2.242085216	0.024955865	IHW	0.378866651	ashr	-0.076489382	0.068772996
DAS30_20308genes	AT1G09350	236.5109507	~genotype	Wald	EV v Col-0	0.044194763	0.964749157	IHW	1	ashr	0.000622988	0.073783815
DAS30_20308genes	AT1G09390	1125.54601	~genotype	Wald	EV v Col-0	-0.820005331	0.412213068	IHW	0.87356876	ashr	-0.026425177	0.058682221
DAS30_20308genes	AT1G09400	9.003358536	~genotype	Wald	EV v Col-0	-0.935282468	0.349642748	IHW	1	ashr	-0.008454625	0.077629537
DAS30_20308genes	AT1G09410	48.47478156	~genotype	Wald	EV v Col-0	-1.089502422	0.275932387	IHW	1	ashr	-0.020739571	0.07403664
DAS30_20308genes	AT1G09415	560.9161318	~genotype	Wald	EV v Col-0	0.794134069	0.427117386	IHW	1	ashr	0.02218722	0.064621328
DAS30_20308genes	AT1G09420	273.6076439	~genotype	Wald	EV v Col-0	2.382884739	0.017177572	IHW	0.376404558	ashr	0.078966333	0.079472498
DAS30_20308genes	AT1G09430	3680.372739	~genotype	Wald	EV v Col-0	0.342534287	0.731948846	IHW	1	ashr	0.008926418	0.065408377
DAS30_20308genes	AT1G09440	425.5313957	~genotype	Wald	EV v Col-0	0.079430567	0.936690156	IHW	1	ashr	0.002131403	0.064480437
DAS30_20308genes	AT1G09450	234.0364086	~genotype	Wald	EV v Col-0	1.876134249	0.060636848	IHW	0.886233438	ashr	0.059858665	0.067526127
DAS30_20308genes	AT1G09460	145.9670659	~genotype	Wald	EV v Col-0	0.6916038	0.489186175	IHW	1	ashr	0.017577464	0.066787272
DAS30_20308genes	AT1G09470	224.7122881	~genotype	Wald	EV v Col-0	1.684831242	0.092021135	IHW	0.957911427	ashr	0.050285862	0.068817307
DAS30_20308genes	AT1G09480	53.67832029	~genotype	Wald	EV v Col-0	0.530042269	0.596082624	IHW	1	ashr	0.009608428	0.071930682
DAS30_20308genes	AT1G09490	1193.952859	~genotype	Wald	EV v Col-0	-0.781126383	0.434728166	IHW	0.872616696	ashr	-0.021947111	0.064403328
DAS30_20308genes	AT1G09500	192.3470785	~genotype	Wald	EV v Col-0	2.267354483	0.02336858	IHW	0.655461784	ashr	0.041434061	0.09206568
DAS30_20308genes	AT1G09520	430.4095573	~genotype	Wald	EV v Col-0	0.49866969	0.618012101	IHW	1	ashr	0.015535012	0.059848045
DAS30_20308genes	AT1G09530	434.2656652	~genotype	Wald	EV v Col-0	-0.089095353	0.92900613	IHW	1	ashr	-0.002646215	0.061446095
DAS30_20308genes	AT1G09540	14.38283469	~genotype	Wald	EV v Col-0	0.603191769	0.546381123	IHW	1	ashr	0.004434812	0.077497467
DAS30_20308genes	AT1G09560	2914.257082	~genotype	Wald	EV v Col-0	-2.76050804	0.005771154	IHW	0.226851353	ashr	-0.090618802	0.110132405
DAS30_20308genes	AT1G09570	4496.043932	~genotype	Wald	EV v Col-0	1.404511213	0.160166675	IHW	0.680929674	ashr	0.04247567	0.065010988
DAS30_20308genes	AT1G09575	167.9078848	~genotype	Wald	EV v Col-0	0.252663955	0.800527904	IHW	1	ashr	0.005599996	0.068486345
DAS30_20308genes	AT1G09580	364.5599687	~genotype	Wald	EV v Col-0	-0.660049913	0.5092218	IHW	1	ashr	-0.020018796	0.061342866
DAS30_20308genes	AT1G09590	7722.67445	~genotype	Wald	EV v Col-0	-0.972427776	0.330837779	IHW	0.807496965	ashr	-0.025231392	0.06747138
DAS30_20308genes	AT1G09600	73.95517743	~genotype	Wald	EV v Col-0	0.950883959	0.341663286	IHW	1	ashr	0.021521451	0.070381625
DAS30_20308genes	AT1G09610	45.93408557	~genotype	Wald	EV v Col-0	1.514652986	0.129860306	IHW	0.956095678	ashr	0.025131443	0.079221498
DAS30_20308genes	AT1G09620	6256.538228	~genotype	Wald	EV v Col-0	0.287640106	0.773622242	IHW	1	ashr	0.008833919	0.06024045
DAS30_20308genes	AT1G09630	961.5722849	~genotype	Wald	EV v Col-0	0.398965235	0.689918821	IHW	0.980595856	ashr	0.01229913	0.060192214
DAS30_20308genes	AT1G09640	9621.739938	~genotype	Wald	EV v Col-0	-0.380032511	0.703921282	IHW	0.715591793	ashr	-0.011717831	0.060160664
DAS30_20308genes	AT1G09645	638.9772146	~genotype	Wald	EV v Col-0	0.224110879	0.822671028	IHW	1	ashr	0.006173013	0.063875721
DAS30_20308genes	AT1G09650	22.42077229	~genotype	Wald	EV v Col-0	1.125531024	0.260364078	IHW	1	ashr	0.015377929	0.077038417
DAS30_20308genes	AT1G09660	1166.069229	~genotype	Wald	EV v Col-0	-0.778539219	0.436251195	IHW	0.862030025	ashr	-0.024876237	0.059087416
DAS30_20308genes	AT1G09680	106.2672725	~genotype	Wald	EV v Col-0	1.222544209	0.221501896	IHW	1	ashr	0.02931353	0.071126245
DAS30_20308genes	AT1G09690	16526.48879	~genotype	Wald	EV v Col-0	-0.672508428	0.501260076	IHW	0.745106635	ashr	-0.019926461	0.062288494
DAS30_20308genes	AT1G09700	496.5575451	~genotype	Wald	EV v Col-0	1.024238943	0.305722429	IHW	0.945854784	ashr	0.0286352	0.06558225
DAS30_20308genes	AT1G09710	269.5223274	~genotype	Wald	EV v Col-0	1.064957097	0.286895345	IHW	0.927633263	ashr	0.0293075	0.066305452
DAS30_20308genes	AT1G09730	1435.696383	~genotype	Wald	EV v Col-0	2.244156991	0.024822302	IHW	0.379123501	ashr	0.079631742	0.058921179
DAS30_20308genes	AT1G09740	380.2337633	~genotype	Wald	EV v Col-0	0.119715967	0.904708151	IHW	1	ashr	0.003003392	0.066047953
DAS30_20308genes	AT1G09750	12856.87451	~genotype	Wald	EV v Col-0	-3.100622891	0.001931141	IHW	0.130051503	ashr	-0.122491994	0.130433407
DAS30_20308genes	AT1G09760	1697.388968	~genotype	Wald	EV v Col-0	1.122304914	0.261732817	IHW	0.754433303	ashr	0.037145102	0.057774127
DAS30_20308genes	AT1G09770	4201.128412	~genotype	Wald	EV v Col-0	1.844958656	0.065043553	IHW	0.526617985	ashr	0.061207248	0.063479368
DAS30_20308genes	AT1G09780	6695.327102	~genotype	Wald	EV v Col-0	-1.45425926	0.145874441	IHW	0.459934125	ashr	-0.044354423	0.065018377
DAS30_20308genes	AT1G09794	108.7997321	~genotype	Wald	EV v Col-0	0.611723978	0.540720395	IHW	1	ashr	0.015255594	0.06696807
DAS30_20308genes	AT1G09795	4073.003997	~genotype	Wald	EV v Col-0	-1.556098794	0.119684602	IHW	0.632001723	ashr	-0.049164393	0.063943708
DAS30_20308genes	AT1G09800	200.9000242	~genotype	Wald	EV v Col-0	-0.295669851	0.767482224	IHW	1	ashr	-0.007982141	0.064478658
DAS30_20308genes	AT1G09810	490.6931369	~genotype	Wald	EV v Col-0	1.63097018	0.102896612	IHW	0.649222289	ashr	0.055857312	0.057095513
DAS30_20308genes	AT1G09812	59.43434756	~genotype	Wald	EV v Col-0	-0.515273597	0.606361847	IHW	1	ashr	-0.009581945	0.07157203
DAS30_20308genes	AT1G09815	1034.366297	~genotype	Wald	EV v Col-0	-1.591707499	0.111450443	IHW	0.608337665	ashr	-0.055318916	0.053114658
DAS30_20308genes	AT1G09820	255.5209915	~genotype	Wald	EV v Col-0	2.513522826	0.011953204	IHW	0.547175002	ashr	0.087443004	0.078430445
DAS30_20308genes	AT1G09830	1890.147919	~genotype	Wald	EV v Col-0	-1.696420598	0.089806256	IHW	0.568550008	ashr	-0.057334421	0.059574406
DAS30_20308genes	AT1G09840	1710.067591	~genotype	Wald	EV v Col-0	-1.39274612	0.163696577	IHW	0.670553604	ashr	-0.048145024	0.048435295
DAS30_20308genes	AT1G09850	1119.906811	~genotype	Wald	EV v Col-0	-2.144657845	0.031980214	IHW	0.403387592	ashr	-0.069161757	0.072978157
DAS30_20308genes	AT1G09870	1316.222545	~genotype	Wald	EV v Col-0	-0.501685642	0.615888666	IHW	0.949540254	ashr	-0.016977197	0.053769622
DAS30_20308genes	AT1G09880	50.46218327	~genotype	Wald	EV v Col-0	1.179959996	0.238016126	IHW	0.910524954	ashr	0.01448027	0.077761588
DAS30_20308genes	AT1G09890	126.266384	~genotype	Wald	EV v Col-0	-0.217972138	0.82745082	IHW	1	ashr	-0.004543687	0.069422107
DAS30_20308genes	AT1G09900	892.2453265	~genotype	Wald	EV v Col-0	-0.318271205	0.750279225	IHW	0.988256142	ashr	-0.009989167	0.059264547
DAS30_20308genes	AT1G09910	900.2373667	~genotype	Wald	EV v Col-0	-0.069171241	0.944853315	IHW	1	ashr	-0.002145107	0.059694011
DAS30_20308genes	AT1G09920	826.9155806	~genotype	Wald	EV v Col-0	2.47481528	0.01333051	IHW	0.301501806	ashr	0.086819406	0.073608371
DAS30_20308genes	AT1G09930	29.31600649	~genotype	Wald	EV v Col-0	1.521823622	0.128053281	IHW	1	ashr	0.017775508	0.079912576
DAS30_20308genes	AT1G09932	1182.897161	~genotype	Wald	EV v Col-0	0.485046022	0.6276437	IHW	0.957502334	ashr	0.007817145	0.073113564
DAS30_20308genes	AT1G09940	774.2342417	~genotype	Wald	EV v Col-0	0.459986727	0.645525748	IHW	0.964064895	ashr	0.015469978	0.054493162
DAS30_20308genes	AT1G09950	9.74761176	~genotype	Wald	EV v Col-0	-1.11600462	0.264420157	IHW	1	ashr	-0.010941915	0.078018304
DAS30_20308genes	AT1G09960	313.5615911	~genotype	Wald	EV v Col-0	-0.170951504	0.864261899	IHW	1	ashr	-0.004054761	0.067202128
DAS30_20308genes	AT1G09970	4760.540328	~genotype	Wald	EV v Col-0	1.18951192	0.234238283	IHW	0.620300157	ashr	0.034878611	0.064810834
DAS30_20308genes	AT1G09980	1493.163838	~genotype	Wald	EV v Col-0	0.216794853	0.828368223	IHW	1	ashr	0.007411817	0.05151235
DAS30_20308genes	AT1G09995	107.1011897	~genotype	Wald	EV v Col-0	-0.35461601	0.72287728	IHW	1	ashr	-0.00878861	0.066540607
DAS30_20308genes	AT1G10000	50.14710976	~genotype	Wald	EV v Col-0	-0.155484667	0.876439241	IHW	1	ashr	-0.002782669	0.071418892
DAS30_20308genes	AT1G10020	1432.291172	~genotype	Wald	EV v Col-0	-1.777143995	0.075544551	IHW	0.547180567	ashr	-0.05574234	0.067165167
DAS30_20308genes	AT1G10030	524.8905118	~genotype	Wald	EV v Col-0	0.103921519	0.91723163	IHW	1	ashr	0.003336034	0.057919783
DAS30_20308genes	AT1G10040	123.9524821	~genotype	Wald	EV v Col-0	0.366709376	0.713835812	IHW	1	ashr	0.007743475	0.069439685
DAS30_20308genes	AT1G10050	686.8456176	~genotype	Wald	EV v Col-0	1.436619483	0.150826144	IHW	0.723748893	ashr	0.043510643	0.065216786
DAS30_20308genes	AT1G10060	625.7600156	~genotype	Wald	EV v Col-0	1.141713041	0.253573319	IHW	0.836919514	ashr	0.028210956	0.069767355
DAS30_20308genes	AT1G10070	448.0054323	~genotype	Wald	EV v Col-0	0.266234603	0.790058535	IHW	1	ashr	0.005004867	0.070924851
DAS30_20308genes	AT1G10090	1661.86944	~genotype	Wald	EV v Col-0	-0.462417629	0.64378186	IHW	0.96182821	ashr	-0.015351657	0.055799591
DAS30_20308genes	AT1G10095	213.3516983	~genotype	Wald	EV v Col-0	-1.097201567	0.272553288	IHW	1	ashr	-0.032029785	0.064447658
DAS30_20308genes	AT1G10110	17.33415712	~genotype	Wald	EV v Col-0	0.500210285	0.616927017	IHW	1	ashr	0.006954692	0.074459434
DAS30_20308genes	AT1G10120	862.2958602	~genotype	Wald	EV v Col-0	0.158287586	0.874230189	IHW	1	ashr	0.004468241	0.063133501
DAS30_20308genes	AT1G10130	2118.86367	~genotype	Wald	EV v Col-0	0.988051285	0.323127532	IHW	0.824542326	ashr	0.034050499	0.05087732
DAS30_20308genes	AT1G10140	265.342498	~genotype	Wald	EV v Col-0	-0.191189606	0.848377046	IHW	1	ashr	-0.003162239	0.072344052
DAS30_20308genes	AT1G10150	743.1233499	~genotype	Wald	EV v Col-0	1.139054373	0.254680476	IHW	0.877353331	ashr	0.035562494	0.061671123
DAS30_20308genes	AT1G10155	322.0119726	~genotype	Wald	EV v Col-0	0.734528312	0.462626811	IHW	1	ashr	0.015405848	0.070625013
DAS30_20308genes	AT1G10170	2159.479718	~genotype	Wald	EV v Col-0	0.511991842	0.608656719	IHW	0.970113761	ashr	0.009107149	0.072107574
DAS30_20308genes	AT1G10180	1251.254648	~genotype	Wald	EV v Col-0	0.142986271	0.886301024	IHW	1	ashr	0.00486746	0.052446042
DAS30_20308genes	AT1G10200	2889.059843	~genotype	Wald	EV v Col-0	1.273628816	0.202794995	IHW	0.701759638	ashr	0.040855042	0.060818664
DAS30_20308genes	AT1G10210	437.4755506	~genotype	Wald	EV v Col-0	1.142202815	0.253369726	IHW	0.900029088	ashr	0.031826713	0.066369815
DAS30_20308genes	AT1G10230	148.4256397	~genotype	Wald	EV v Col-0	0.383858341	0.701083444	IHW	1	ashr	0.010262846	0.064843037
DAS30_20308genes	AT1G10240	440.2418085	~genotype	Wald	EV v Col-0	0.044361265	0.964616437	IHW	1	ashr	0.001307727	0.06170351
DAS30_20308genes	AT1G10270	622.3278811	~genotype	Wald	EV v Col-0	-0.406463419	0.68440213	IHW	1	ashr	-0.007928335	0.07067638
DAS30_20308genes	AT1G10280	226.1111929	~genotype	Wald	EV v Col-0	-1.711732604	0.086945957	IHW	0.903207719	ashr	-0.054392656	0.065320226
DAS30_20308genes	AT1G10290	4248.497719	~genotype	Wald	EV v Col-0	0.469770014	0.63851934	IHW	0.996584335	ashr	0.015753458	0.054828854
DAS30_20308genes	AT1G10310	881.1739074	~genotype	Wald	EV v Col-0	-0.425392856	0.670550313	IHW	0.991235997	ashr	-0.014021591	0.056354943
DAS30_20308genes	AT1G10320	842.6320446	~genotype	Wald	EV v Col-0	2.120865408	0.03393313	IHW	0.414872981	ashr	0.070070605	0.069576256
DAS30_20308genes	AT1G10330	74.55942425	~genotype	Wald	EV v Col-0	0.619917491	0.535312109	IHW	1	ashr	0.014270974	0.068606432
DAS30_20308genes	AT1G10340	718.7462826	~genotype	Wald	EV v Col-0	0.271105657	0.786309771	IHW	1	ashr	0.003225288	0.07517297
DAS30_20308genes	AT1G10350	796.4533954	~genotype	Wald	EV v Col-0	1.349125814	0.177296558	IHW	0.670553604	ashr	0.042377853	0.062576805
DAS30_20308genes	AT1G10360	2238.917787	~genotype	Wald	EV v Col-0	-0.499834715	0.617191465	IHW	0.988619159	ashr	-0.01643736	0.056632982
DAS30_20308genes	AT1G10370	1099.303218	~genotype	Wald	EV v Col-0	-1.003744926	0.315501576	IHW	0.815822145	ashr	-0.025167914	0.068501803
DAS30_20308genes	AT1G10380	381.851096	~genotype	Wald	EV v Col-0	-2.771201456	0.005584986	IHW	0.272123272	ashr	-0.101415072	0.089702207
DAS30_20308genes	AT1G10390	4010.148153	~genotype	Wald	EV v Col-0	-0.241797366	0.80893718	IHW	1	ashr	-0.007505163	0.059731859
DAS30_20308genes	AT1G10410	1394.024696	~genotype	Wald	EV v Col-0	0.409205522	0.682388842	IHW	0.975521084	ashr	0.011459878	0.063621576
DAS30_20308genes	AT1G10417	73.34959447	~genotype	Wald	EV v Col-0	-0.471998141	0.636928115	IHW	1	ashr	-0.008557657	0.071773874
DAS30_20308genes	AT1G10430	1057.228556	~genotype	Wald	EV v Col-0	-0.905483128	0.365209494	IHW	0.849462584	ashr	-0.030625494	0.054767208
DAS30_20308genes	AT1G10450	1227.951709	~genotype	Wald	EV v Col-0	0.733810577	0.463064193	IHW	0.898315574	ashr	0.021693047	0.06253456
DAS30_20308genes	AT1G10460	68.73297121	~genotype	Wald	EV v Col-0	-2.191439053	0.028420036	IHW	0.631979463	ashr	-0.050424692	0.090313017
DAS30_20308genes	AT1G10470	6570.456096	~genotype	Wald	EV v Col-0	-0.890981658	0.372939011	IHW	0.601582822	ashr	-0.023315995	0.066848841
DAS30_20308genes	AT1G10480	26.28429004	~genotype	Wald	EV v Col-0	1.72003283	0.085426474	IHW	1	ashr	0.022097934	0.081607777
DAS30_20308genes	AT1G10490	1558.766132	~genotype	Wald	EV v Col-0	-0.012762755	0.989817071	IHW	1	ashr	-0.000384966	0.060854102
DAS30_20308genes	AT1G10500	3112.910041	~genotype	Wald	EV v Col-0	-1.387995249	0.165138492	IHW	0.675197743	ashr	-0.046235473	0.058586937
DAS30_20308genes	AT1G10510	2309.687559	~genotype	Wald	EV v Col-0	-1.783202646	0.074553322	IHW	0.533047861	ashr	-0.056117425	0.067025457
DAS30_20308genes	AT1G10520	85.25987952	~genotype	Wald	EV v Col-0	0.454494716	0.649472795	IHW	1	ashr	0.009196417	0.070265684
DAS30_20308genes	AT1G10522	1203.639594	~genotype	Wald	EV v Col-0	-1.332922291	0.182557307	IHW	0.679400263	ashr	-0.033155038	0.071265
DAS30_20308genes	AT1G10530	11.06585723	~genotype	Wald	EV v Col-0	-0.782509166	0.433915401	IHW	1	ashr	-0.008030538	0.076858551
DAS30_20308genes	AT1G10540	55.45847475	~genotype	Wald	EV v Col-0	-0.935265336	0.349651575	IHW	1	ashr	-0.013635141	0.075639287
DAS30_20308genes	AT1G10550	45.57575768	~genotype	Wald	EV v Col-0	-3.799759658	0.000144836	IHW	0.095798611	ashr	-0.113101536	0.193652606
DAS30_20308genes	AT1G10560	82.15980704	~genotype	Wald	EV v Col-0	-0.246640798	0.805186228	IHW	1	ashr	-0.00521485	0.069237517
DAS30_20308genes	AT1G10570	1162.907837	~genotype	Wald	EV v Col-0	1.736400364	0.082493068	IHW	0.547175002	ashr	0.054722325	0.066237933
DAS30_20308genes	AT1G10580	1781.30955	~genotype	Wald	EV v Col-0	-0.075009699	0.940206995	IHW	1	ashr	-0.002524391	0.054117626
DAS30_20308genes	AT1G10585	53.18813775	~genotype	Wald	EV v Col-0	-0.435635733	0.663101041	IHW	1	ashr	-0.005695382	0.074781318
DAS30_20308genes	AT1G10590	3803.33189	~genotype	Wald	EV v Col-0	-0.709962598	0.47772733	IHW	0.888714821	ashr	-0.024346383	0.051612781
DAS30_20308genes	AT1G10600	649.1423901	~genotype	Wald	EV v Col-0	1.325504017	0.185004038	IHW	0.826470098	ashr	0.041758735	0.062245481
DAS30_20308genes	AT1G10610	401.4491468	~genotype	Wald	EV v Col-0	1.141497546	0.253662933	IHW	0.971936875	ashr	0.031079961	0.067108315
DAS30_20308genes	AT1G10630	2473.392693	~genotype	Wald	EV v Col-0	-1.947504728	0.051474254	IHW	0.477127274	ashr	-0.067604731	0.058592753
DAS30_20308genes	AT1G10640	934.7611911	~genotype	Wald	EV v Col-0	1.614169534	0.106490658	IHW	0.574796033	ashr	0.043191361	0.07253809
DAS30_20308genes	AT1G10650	714.0613594	~genotype	Wald	EV v Col-0	1.333916601	0.18223119	IHW	0.780447483	ashr	0.041671143	0.062782056
DAS30_20308genes	AT1G10657	889.198318	~genotype	Wald	EV v Col-0	0.238361961	0.811600368	IHW	1	ashr	0.007601289	0.05836357
DAS30_20308genes	AT1G10660	1413.733054	~genotype	Wald	EV v Col-0	-0.179287685	0.857711816	IHW	1	ashr	-0.005745553	0.05804953
DAS30_20308genes	AT1G10670	7508.216814	~genotype	Wald	EV v Col-0	-0.413230651	0.679437633	IHW	0.974906067	ashr	-0.014131389	0.046903889
DAS30_20308genes	AT1G10690	330.3984071	~genotype	Wald	EV v Col-0	0.588070612	0.556484898	IHW	1	ashr	0.013370904	0.068735678
DAS30_20308genes	AT1G10700	1160.252925	~genotype	Wald	EV v Col-0	-1.330770162	0.183264649	IHW	0.679740579	ashr	-0.045026195	0.056563624
DAS30_20308genes	AT1G10710	30.68265166	~genotype	Wald	EV v Col-0	-0.401947186	0.687722895	IHW	1	ashr	-0.006680845	0.072606119
DAS30_20308genes	AT1G10720	893.7418021	~genotype	Wald	EV v Col-0	0.34759255	0.728146202	IHW	0.994705484	ashr	0.010490924	0.061017621
DAS30_20308genes	AT1G10730	369.3597419	~genotype	Wald	EV v Col-0	-0.32780815	0.743056725	IHW	1	ashr	-0.010057353	0.060321724
DAS30_20308genes	AT1G10740	1160.062405	~genotype	Wald	EV v Col-0	-2.469084318	0.01354593	IHW	0.295768367	ashr	-0.089086119	0.059157293
DAS30_20308genes	AT1G10750	140.0809142	~genotype	Wald	EV v Col-0	0.000289103	0.99976933	IHW	1	ashr	7.49E-06	0.065316868
DAS30_20308genes	AT1G10760	11767.16017	~genotype	Wald	EV v Col-0	1.271221078	0.20365001	IHW	0.574884646	ashr	0.032943743	0.069567993
DAS30_20308genes	AT1G10780	305.411613	~genotype	Wald	EV v Col-0	0.2219044	0.824388305	IHW	1	ashr	0.006440426	0.062308734
DAS30_20308genes	AT1G10790	11.4248343	~genotype	Wald	EV v Col-0	-0.667793464	0.504265439	IHW	1	ashr	-0.006788812	0.07662345
DAS30_20308genes	AT1G10800	18.63953865	~genotype	Wald	EV v Col-0	-1.174463228	0.240209533	IHW	1	ashr	-0.016343028	0.077242053
DAS30_20308genes	AT1G10810	20.58246286	~genotype	Wald	EV v Col-0	1.133298785	0.257088802	IHW	1	ashr	0.01563454	0.077036118
DAS30_20308genes	AT1G10820	889.4679937	~genotype	Wald	EV v Col-0	1.344901062	0.178657187	IHW	0.663837316	ashr	0.044991672	0.0579041
DAS30_20308genes	AT1G10830	1303.107283	~genotype	Wald	EV v Col-0	-2.242954	0.024899781	IHW	0.378866651	ashr	-0.075304366	0.071324893
DAS30_20308genes	AT1G10840	4465.114767	~genotype	Wald	EV v Col-0	0.683491493	0.494296324	IHW	0.896052065	ashr	0.023451461	0.051331062
DAS30_20308genes	AT1G10850	883.8863226	~genotype	Wald	EV v Col-0	0.4297997	0.667341351	IHW	0.99046616	ashr	0.012085398	0.063534324
DAS30_20308genes	AT1G10865	532.5391121	~genotype	Wald	EV v Col-0	1.615897708	0.106116431	IHW	0.666313553	ashr	0.049630826	0.0663152
DAS30_20308genes	AT1G10870	959.4294862	~genotype	Wald	EV v Col-0	0.246490476	0.805302576	IHW	1	ashr	0.008308972	0.053996821
DAS30_20308genes	AT1G10890	2008.89483	~genotype	Wald	EV v Col-0	2.232824335	0.025560531	IHW	0.39196	ashr	0.076378261	0.068000947
DAS30_20308genes	AT1G10900	2207.098674	~genotype	Wald	EV v Col-0	-0.391989738	0.695065796	IHW	0.980510893	ashr	-0.013339503	0.04575464
DAS30_20308genes	AT1G10910	1890.527324	~genotype	Wald	EV v Col-0	-0.606097568	0.544449966	IHW	0.957317834	ashr	-0.02024899	0.055431216
DAS30_20308genes	AT1G10920	642.4096127	~genotype	Wald	EV v Col-0	0.710592476	0.477336807	IHW	0.98597799	ashr	0.019594647	0.06474046
DAS30_20308genes	AT1G10930	1150.661803	~genotype	Wald	EV v Col-0	1.105309172	0.269025645	IHW	0.776138889	ashr	0.032747059	0.063908113
DAS30_20308genes	AT1G10940	3582.427299	~genotype	Wald	EV v Col-0	0.034475341	0.972498105	IHW	1	ashr	0.001082332	0.059106774
DAS30_20308genes	AT1G10950	5854.849346	~genotype	Wald	EV v Col-0	-0.399291779	0.689678224	IHW	0.997857446	ashr	-0.013448815	0.054239983
DAS30_20308genes	AT1G10960	4582.872796	~genotype	Wald	EV v Col-0	-2.171698481	0.029878413	IHW	0.392469406	ashr	-0.068058624	0.076677408
DAS30_20308genes	AT1G10970	362.0466418	~genotype	Wald	EV v Col-0	0.589050364	0.555827489	IHW	1	ashr	0.0092764	0.073625541
DAS30_20308genes	AT1G10980	81.00099105	~genotype	Wald	EV v Col-0	0.116483821	0.907269108	IHW	1	ashr	0.002112725	0.071230156
DAS30_20308genes	AT1G10990	104.3731665	~genotype	Wald	EV v Col-0	0.120653893	0.90396518	IHW	1	ashr	0.002878045	0.067062295
DAS30_20308genes	AT1G11000	292.4683134	~genotype	Wald	EV v Col-0	0.966233762	0.333927222	IHW	0.968553031	ashr	0.025672047	0.066805072
DAS30_20308genes	AT1G11020	633.3865347	~genotype	Wald	EV v Col-0	-1.337754213	0.180976572	IHW	0.760213987	ashr	-0.04586497	0.054623789
DAS30_20308genes	AT1G11050	715.7599871	~genotype	Wald	EV v Col-0	1.062492898	0.28801198	IHW	0.86819627	ashr	0.03530444	0.057187018
DAS30_20308genes	AT1G11060	656.6069946	~genotype	Wald	EV v Col-0	1.507616676	0.131652662	IHW	0.732638736	ashr	0.048145695	0.062787241
DAS30_20308genes	AT1G11070	82.58060383	~genotype	Wald	EV v Col-0	-0.294272217	0.768549901	IHW	1	ashr	-0.003301099	0.075545583
DAS30_20308genes	AT1G11080	318.0658207	~genotype	Wald	EV v Col-0	1.811828834	0.070012648	IHW	0.679781056	ashr	0.028869806	0.082997207
DAS30_20308genes	AT1G11090	477.439629	~genotype	Wald	EV v Col-0	-1.227169561	0.219758867	IHW	0.825048102	ashr	-0.039920132	0.059611356
DAS30_20308genes	AT1G11100	44.40384059	~genotype	Wald	EV v Col-0	0.834672085	0.403902363	IHW	1	ashr	0.015802017	0.072559212
DAS30_20308genes	AT1G11112	38.49544795	~genotype	Wald	EV v Col-0	0.075902463	0.939496697	IHW	1	ashr	0.001188964	0.072828022
DAS30_20308genes	AT1G11120	177.8615801	~genotype	Wald	EV v Col-0	-0.033575775	0.97321544	IHW	1	ashr	-0.000684786	0.069632143
DAS30_20308genes	AT1G11125	47.03380746	~genotype	Wald	EV v Col-0	0.212415402	0.831782971	IHW	1	ashr	0.003741135	0.071661794
DAS30_20308genes	AT1G11130	984.3546434	~genotype	Wald	EV v Col-0	0.011184795	0.991076011	IHW	1	ashr	0.000266148	0.067077245
DAS30_20308genes	AT1G11160	143.7102397	~genotype	Wald	EV v Col-0	1.067245388	0.285861042	IHW	1	ashr	0.025498068	0.070011983
DAS30_20308genes	AT1G11170	76.28735776	~genotype	Wald	EV v Col-0	1.777615327	0.075467055	IHW	0.887041094	ashr	0.040898978	0.079666331
DAS30_20308genes	AT1G11180	426.8339433	~genotype	Wald	EV v Col-0	-1.416567218	0.156609499	IHW	0.746879121	ashr	-0.04607114	0.060779746
DAS30_20308genes	AT1G11190	130.4369125	~genotype	Wald	EV v Col-0	0.027012359	0.978449876	IHW	1	ashr	0.000449578	0.072188229
DAS30_20308genes	AT1G11200	712.5644738	~genotype	Wald	EV v Col-0	-2.105240404	0.035270387	IHW	0.518981365	ashr	-0.068643667	0.070633695
DAS30_20308genes	AT1G11210	382.6615162	~genotype	Wald	EV v Col-0	1.375301712	0.169037926	IHW	0.810241494	ashr	0.020632098	0.078354784
DAS30_20308genes	AT1G11220	159.2954443	~genotype	Wald	EV v Col-0	-0.518830719	0.603878794	IHW	1	ashr	-0.011983517	0.0682568
DAS30_20308genes	AT1G11240	1239.261442	~genotype	Wald	EV v Col-0	1.555803759	0.119754764	IHW	0.625623465	ashr	0.050743199	0.061674465
DAS30_20308genes	AT1G11260	6698.075497	~genotype	Wald	EV v Col-0	0.792663299	0.427974018	IHW	0.712784881	ashr	0.015556571	0.071871183
DAS30_20308genes	AT1G11270	108.0595319	~genotype	Wald	EV v Col-0	0.39049703	0.696169051	IHW	1	ashr	0.007810859	0.070291986
DAS30_20308genes	AT1G11280	1227.023241	~genotype	Wald	EV v Col-0	-0.824566169	0.409617935	IHW	0.857485252	ashr	-0.027556914	0.055880717
DAS30_20308genes	AT1G11290	332.6355601	~genotype	Wald	EV v Col-0	1.123113166	0.261389435	IHW	0.90678059	ashr	0.034481319	0.062432516
DAS30_20308genes	AT1G11300	172.3362566	~genotype	Wald	EV v Col-0	1.015041241	0.310086169	IHW	1	ashr	0.025897479	0.068139209
DAS30_20308genes	AT1G11303	536.3692615	~genotype	Wald	EV v Col-0	1.395373914	0.162903113	IHW	0.73918856	ashr	0.043238561	0.063680302
DAS30_20308genes	AT1G11310	6788.93739	~genotype	Wald	EV v Col-0	-1.645268583	0.099914436	IHW	0.473017276	ashr	-0.04896425	0.068413486
DAS30_20308genes	AT1G11320	212.5363365	~genotype	Wald	EV v Col-0	-1.717774199	0.085837809	IHW	0.970772702	ashr	-0.052778288	0.067632341
DAS30_20308genes	AT1G11330	2372.469684	~genotype	Wald	EV v Col-0	-0.085660257	0.931736496	IHW	1	ashr	-0.001913921	0.068218533
DAS30_20308genes	AT1G11340	120.7841782	~genotype	Wald	EV v Col-0	0.20022672	0.84130327	IHW	1	ashr	0.004648308	0.06762364
DAS30_20308genes	AT1G11350	1402.351154	~genotype	Wald	EV v Col-0	-0.261401745	0.793782711	IHW	1	ashr	-0.008275451	0.058775442
DAS30_20308genes	AT1G11360	1099.584191	~genotype	Wald	EV v Col-0	-0.005723848	0.995433055	IHW	1	ashr	-0.000191749	0.05462738
DAS30_20308genes	AT1G11380	353.4309154	~genotype	Wald	EV v Col-0	-0.534343115	0.593104168	IHW	1	ashr	-0.01644027	0.060477808
DAS30_20308genes	AT1G11390	585.0976395	~genotype	Wald	EV v Col-0	-0.644729567	0.519102452	IHW	1	ashr	-0.019556642	0.061302932
DAS30_20308genes	AT1G11400	683.0985831	~genotype	Wald	EV v Col-0	0.934905011	0.349837254	IHW	0.974906067	ashr	0.028721247	0.061590876
DAS30_20308genes	AT1G11410	672.2258675	~genotype	Wald	EV v Col-0	-1.220293685	0.222353563	IHW	0.87083112	ashr	-0.040711262	0.057500712
DAS30_20308genes	AT1G11420	168.0674341	~genotype	Wald	EV v Col-0	0.754640901	0.450464476	IHW	1	ashr	0.019610435	0.066471978
DAS30_20308genes	AT1G11430	5564.167264	~genotype	Wald	EV v Col-0	-0.816666909	0.414118807	IHW	0.860922357	ashr	-0.026237564	0.058861865
DAS30_20308genes	AT1G11440	629.8400145	~genotype	Wald	EV v Col-0	-2.458666319	0.013945417	IHW	0.352563405	ashr	-0.088057164	0.065341263
DAS30_20308genes	AT1G11450	95.02730552	~genotype	Wald	EV v Col-0	-1.579247512	0.114279296	IHW	0.970772702	ashr	-0.032181674	0.078267673
DAS30_20308genes	AT1G11475	1012.467656	~genotype	Wald	EV v Col-0	1.260739852	0.207402591	IHW	0.724917032	ashr	0.037827164	0.06429759
DAS30_20308genes	AT1G11480	1914.730684	~genotype	Wald	EV v Col-0	1.845036794	0.065032187	IHW	0.524194027	ashr	0.064628589	0.053370149
DAS30_20308genes	AT1G11490	10.73644435	~genotype	Wald	EV v Col-0	0.768279712	0.442321025	IHW	1	ashr	0.007276869	0.077094572
DAS30_20308genes	AT1G11500	19.17944768	~genotype	Wald	EV v Col-0	-1.053705675	0.29201769	IHW	1	ashr	-0.013798832	0.076855715
DAS30_20308genes	AT1G11530	790.406327	~genotype	Wald	EV v Col-0	0.444271872	0.656846035	IHW	0.954282492	ashr	0.009664679	0.069121701
DAS30_20308genes	AT1G11545	793.5265079	~genotype	Wald	EV v Col-0	-4.893712841	9.90E-07	IHW	0.001840866	ashr	-0.434572222	0.14206086
DAS30_20308genes	AT1G11570	36.575718	~genotype	Wald	EV v Col-0	-1.468212744	0.142046444	IHW	0.795245474	ashr	-0.027320304	0.077851103
DAS30_20308genes	AT1G11580	3424.676538	~genotype	Wald	EV v Col-0	-1.774861128	0.07592082	IHW	0.654755362	ashr	-0.047550038	0.075276697
DAS30_20308genes	AT1G11600	559.2418882	~genotype	Wald	EV v Col-0	0.639767979	0.522323453	IHW	1	ashr	0.013849809	0.069752334
DAS30_20308genes	AT1G11630	429.3657583	~genotype	Wald	EV v Col-0	-0.432600704	0.665304878	IHW	1	ashr	-0.01419832	0.056694143
DAS30_20308genes	AT1G11650	8047.511679	~genotype	Wald	EV v Col-0	-0.783772745	0.433173469	IHW	0.715436212	ashr	-0.026976206	0.049425993
DAS30_20308genes	AT1G11660	1785.529455	~genotype	Wald	EV v Col-0	1.176306502	0.239472418	IHW	0.768686544	ashr	0.039569698	0.056442869
DAS30_20308genes	AT1G11670	318.1178104	~genotype	Wald	EV v Col-0	-0.022969695	0.981674446	IHW	1	ashr	-0.000555947	0.06675061
DAS30_20308genes	AT1G11680	3555.582093	~genotype	Wald	EV v Col-0	-1.047112051	0.295047902	IHW	0.952162495	ashr	-0.034562877	0.057698983
DAS30_20308genes	AT1G11700	440.3150458	~genotype	Wald	EV v Col-0	-1.42650787	0.153721797	IHW	0.744317104	ashr	-0.032303656	0.074474481
DAS30_20308genes	AT1G11710	111.433823	~genotype	Wald	EV v Col-0	1.681256217	0.092713158	IHW	0.916213754	ashr	0.042384451	0.075578042
DAS30_20308genes	AT1G11720	3247.577123	~genotype	Wald	EV v Col-0	-0.399948051	0.689194779	IHW	1	ashr	-0.012418001	0.05986878
DAS30_20308genes	AT1G11730	94.20832787	~genotype	Wald	EV v Col-0	0.43254227	0.665347337	IHW	1	ashr	0.010617569	0.066875487
DAS30_20308genes	AT1G11740	64.98245417	~genotype	Wald	EV v Col-0	-1.311672081	0.189630801	IHW	1	ashr	-0.019469043	0.077888887
DAS30_20308genes	AT1G11750	5152.010559	~genotype	Wald	EV v Col-0	-0.331760011	0.740070482	IHW	1	ashr	-0.011197762	0.053904542
DAS30_20308genes	AT1G11755	464.2157035	~genotype	Wald	EV v Col-0	0.382466596	0.702115302	IHW	1	ashr	0.011373847	0.061622729
DAS30_20308genes	AT1G11760	261.2458	~genotype	Wald	EV v Col-0	1.794939166	0.072663393	IHW	0.688764627	ashr	0.054280532	0.069823945
DAS30_20308genes	AT1G11780	392.2956216	~genotype	Wald	EV v Col-0	-0.230475145	0.817722575	IHW	1	ashr	-0.007186355	0.059511811
DAS30_20308genes	AT1G11785	15.81404517	~genotype	Wald	EV v Col-0	-1.151662128	0.24945994	IHW	1	ashr	-0.011805713	0.078069416
DAS30_20308genes	AT1G11790	1080.030647	~genotype	Wald	EV v Col-0	-1.515523746	0.129639822	IHW	0.626946157	ashr	-0.051679845	0.056762027
DAS30_20308genes	AT1G11800	389.2849287	~genotype	Wald	EV v Col-0	-1.926803848	0.05400408	IHW	0.650581648	ashr	-0.064589016	0.063629355
DAS30_20308genes	AT1G11820	2342.314987	~genotype	Wald	EV v Col-0	-1.522264784	0.127942748	IHW	0.632001723	ashr	-0.046088669	0.066059134
DAS30_20308genes	AT1G11840	12430.09394	~genotype	Wald	EV v Col-0	-0.83460058	0.403942635	IHW	0.715591793	ashr	-0.023449214	0.064591594
DAS30_20308genes	AT1G11850	1162.468286	~genotype	Wald	EV v Col-0	-0.573361363	0.566400045	IHW	0.946195171	ashr	-0.012447332	0.06949196
DAS30_20308genes	AT1G11860	43300.6158	~genotype	Wald	EV v Col-0	-1.295790496	0.195047673	IHW	0.711161638	ashr	-0.037380999	0.066197772
DAS30_20308genes	AT1G11870	1632.79955	~genotype	Wald	EV v Col-0	-0.76162417	0.446284345	IHW	0.890165212	ashr	-0.022798721	0.062133571
DAS30_20308genes	AT1G11880	262.1457124	~genotype	Wald	EV v Col-0	-0.807845779	0.419179368	IHW	1	ashr	-0.02359942	0.063192272
DAS30_20308genes	AT1G11890	1589.206389	~genotype	Wald	EV v Col-0	-0.6086779	0.542737958	IHW	0.934915236	ashr	-0.018743413	0.060578043
DAS30_20308genes	AT1G11900	132.9474652	~genotype	Wald	EV v Col-0	0.78485483	0.432538688	IHW	1	ashr	0.01796558	0.069329331
DAS30_20308genes	AT1G11905	435.9002344	~genotype	Wald	EV v Col-0	-0.367146223	0.71350995	IHW	1	ashr	-0.011587922	0.059029664
DAS30_20308genes	AT1G11910	21913.38759	~genotype	Wald	EV v Col-0	-1.403806128	0.160376589	IHW	0.655461784	ashr	-0.048669061	0.049876171
DAS30_20308genes	AT1G11915	39.18520305	~genotype	Wald	EV v Col-0	-1.617340615	0.105804777	IHW	0.993264178	ashr	-0.032428538	0.079023571
DAS30_20308genes	AT1G11930	2330.005832	~genotype	Wald	EV v Col-0	0.871581604	0.38343667	IHW	0.87356876	ashr	0.030014931	0.050315201
DAS30_20308genes	AT1G11940	263.5218578	~genotype	Wald	EV v Col-0	0.453656529	0.650076059	IHW	1	ashr	0.012555309	0.064033294
DAS30_20308genes	AT1G11950	300.5747627	~genotype	Wald	EV v Col-0	2.010529469	0.04437518	IHW	0.625119688	ashr	0.064006096	0.070508606
DAS30_20308genes	AT1G11960	606.5029917	~genotype	Wald	EV v Col-0	1.00219137	0.316251175	IHW	0.924937698	ashr	0.028972335	0.064331873
DAS30_20308genes	AT1G11990	20.19456102	~genotype	Wald	EV v Col-0	-0.89535902	0.3705952	IHW	1	ashr	-0.012150864	0.075924613
DAS30_20308genes	AT1G12000	2822.376653	~genotype	Wald	EV v Col-0	-1.151338974	0.249592809	IHW	0.763863537	ashr	-0.03674007	0.060499485
DAS30_20308genes	AT1G12010	131.8262076	~genotype	Wald	EV v Col-0	-0.360842261	0.718217368	IHW	1	ashr	-0.007671118	0.069323724
DAS30_20308genes	AT1G12020	637.5414997	~genotype	Wald	EV v Col-0	-0.856631964	0.391648315	IHW	1	ashr	-0.025748873	0.062262292
DAS30_20308genes	AT1G12030	38.76331154	~genotype	Wald	EV v Col-0	-1.236925382	0.216114786	IHW	0.890034663	ashr	-0.01157634	0.078537589
DAS30_20308genes	AT1G12050	2110.722242	~genotype	Wald	EV v Col-0	-0.391277928	0.695591812	IHW	0.980595856	ashr	-0.01300959	0.055578057
DAS30_20308genes	AT1G12060	220.1947892	~genotype	Wald	EV v Col-0	-1.131505133	0.257842544	IHW	1	ashr	-0.029316858	0.068479573
DAS30_20308genes	AT1G12080	571.0345144	~genotype	Wald	EV v Col-0	1.878710745	0.060284	IHW	0.588359574	ashr	0.048444301	0.078899084
DAS30_20308genes	AT1G12090	37301.94095	~genotype	Wald	EV v Col-0	-3.12576715	0.001773419	IHW	0.122861204	ashr	-0.125499693	0.131762673
DAS30_20308genes	AT1G12100	17.58467197	~genotype	Wald	EV v Col-0	-0.027064859	0.978408003	IHW	1	ashr	-0.000335929	0.074752783
DAS30_20308genes	AT1G12110	4840.44031	~genotype	Wald	EV v Col-0	-2.254506922	0.024164296	IHW	0.376756944	ashr	-0.070854352	0.07963784
DAS30_20308genes	AT1G12120	1810.161113	~genotype	Wald	EV v Col-0	1.918388557	0.055061761	IHW	0.500909466	ashr	0.066068256	0.059678856
DAS30_20308genes	AT1G12140	1791.597017	~genotype	Wald	EV v Col-0	-1.165198864	0.243938505	IHW	0.773277544	ashr	-0.039458339	0.055597982
DAS30_20308genes	AT1G12150	37.03039366	~genotype	Wald	EV v Col-0	-0.265288027	0.790787587	IHW	1	ashr	-0.00454391	0.072045607
DAS30_20308genes	AT1G12160	138.8737953	~genotype	Wald	EV v Col-0	-0.59045487	0.554885733	IHW	1	ashr	-0.011724404	0.070915176
DAS30_20308genes	AT1G12200	421.5365549	~genotype	Wald	EV v Col-0	-1.038691099	0.298948422	IHW	0.891083086	ashr	-0.0234908	0.070944507
DAS30_20308genes	AT1G12210	218.0662106	~genotype	Wald	EV v Col-0	1.089893204	0.275760191	IHW	1	ashr	0.026303329	0.069943611
DAS30_20308genes	AT1G12211	49.33039431	~genotype	Wald	EV v Col-0	0.343821935	0.730980203	IHW	1	ashr	0.004523788	0.0745819
DAS30_20308genes	AT1G12220	755.1107102	~genotype	Wald	EV v Col-0	1.172208479	0.241113365	IHW	0.740330582	ashr	0.03552443	0.063300205
DAS30_20308genes	AT1G12230	2673.337192	~genotype	Wald	EV v Col-0	-0.628758971	0.529506865	IHW	0.928824216	ashr	-0.01912092	0.061161721
DAS30_20308genes	AT1G12240	5209.441963	~genotype	Wald	EV v Col-0	-2.011463405	0.044276532	IHW	0.35760181	ashr	-0.070200546	0.058475999
DAS30_20308genes	AT1G12244	345.1530581	~genotype	Wald	EV v Col-0	0.406067009	0.684693365	IHW	1	ashr	0.012041155	0.061758304
DAS30_20308genes	AT1G12250	2042.991599	~genotype	Wald	EV v Col-0	0.428365139	0.668385301	IHW	0.970514203	ashr	0.009918252	0.068004737
DAS30_20308genes	AT1G12260	63.7571759	~genotype	Wald	EV v Col-0	-0.654530357	0.512770176	IHW	1	ashr	-0.012692714	0.071464828
DAS30_20308genes	AT1G12270	2148.511826	~genotype	Wald	EV v Col-0	1.742782775	0.081371566	IHW	0.545118546	ashr	0.059930179	0.057579993
DAS30_20308genes	AT1G12280	571.4367311	~genotype	Wald	EV v Col-0	0.9309634	0.351872497	IHW	0.927935285	ashr	0.027028031	0.063866446
DAS30_20308genes	AT1G12290	249.0769519	~genotype	Wald	EV v Col-0	0.212971202	0.831349425	IHW	1	ashr	0.004879925	0.067870215
DAS30_20308genes	AT1G12300	179.9447559	~genotype	Wald	EV v Col-0	0.68910399	0.490757829	IHW	1	ashr	0.017108237	0.06730805
DAS30_20308genes	AT1G12320	503.2029961	~genotype	Wald	EV v Col-0	0.783496952	0.433335343	IHW	0.965976688	ashr	0.014510887	0.072595599
DAS30_20308genes	AT1G12310	2395.219425	~genotype	Wald	EV v Col-0	-0.422006216	0.673020481	IHW	0.995362455	ashr	-0.011479476	0.064453899
DAS30_20308genes	AT1G12330	807.7779093	~genotype	Wald	EV v Col-0	-0.794218863	0.427068029	IHW	0.881629985	ashr	-0.022866193	0.063655071
DAS30_20308genes	AT1G12340	8.347675071	~genotype	Wald	EV v Col-0	-0.319121104	0.749634681	IHW	1	ashr	-0.002794738	0.076691498
DAS30_20308genes	AT1G12350	763.2916259	~genotype	Wald	EV v Col-0	0.285487577	0.77527062	IHW	1	ashr	0.009016263	0.058919911
DAS30_20308genes	AT1G12360	2829.092312	~genotype	Wald	EV v Col-0	0.49524395	0.62042793	IHW	1	ashr	0.015414695	0.059884607
DAS30_20308genes	AT1G12370	210.7328755	~genotype	Wald	EV v Col-0	0.045667685	0.963575121	IHW	1	ashr	0.001205588	0.064873834
DAS30_20308genes	AT1G12380	627.2051199	~genotype	Wald	EV v Col-0	-0.59474991	0.552010655	IHW	1	ashr	-0.014297189	0.067691805
DAS30_20308genes	AT1G12390	553.3579828	~genotype	Wald	EV v Col-0	2.292383097	0.021883547	IHW	0.454766077	ashr	0.080134134	0.06563288
DAS30_20308genes	AT1G12400	257.6734327	~genotype	Wald	EV v Col-0	-0.577566109	0.563557094	IHW	1	ashr	-0.014749083	0.066342576
DAS30_20308genes	AT1G12410	5842.773367	~genotype	Wald	EV v Col-0	-0.411966324	0.680364107	IHW	0.99507448	ashr	-0.01357764	0.056347356
DAS30_20308genes	AT1G12420	670.8751715	~genotype	Wald	EV v Col-0	0.848216679	0.39631731	IHW	0.940838263	ashr	0.018372908	0.070616039
DAS30_20308genes	AT1G12430	1336.555093	~genotype	Wald	EV v Col-0	1.519707978	0.128584386	IHW	0.625623465	ashr	0.048480381	0.062965891
DAS30_20308genes	AT1G12440	3282.34673	~genotype	Wald	EV v Col-0	0.642452072	0.520579699	IHW	0.907289918	ashr	0.021996238	0.051877172
DAS30_20308genes	AT1G12450	377.5098927	~genotype	Wald	EV v Col-0	-0.084415498	0.932726085	IHW	1	ashr	-0.002289388	0.064210145
DAS30_20308genes	AT1G12460	639.407405	~genotype	Wald	EV v Col-0	-1.56684111	0.117151836	IHW	0.727220246	ashr	-0.051812644	0.060605525
DAS30_20308genes	AT1G12470	1683.017402	~genotype	Wald	EV v Col-0	0.758446695	0.448183613	IHW	0.907289918	ashr	0.026071463	0.050834689
DAS30_20308genes	AT1G12480	216.4479998	~genotype	Wald	EV v Col-0	-1.378914008	0.167921269	IHW	1	ashr	-0.037823796	0.068783045
DAS30_20308genes	AT1G12500	1426.968953	~genotype	Wald	EV v Col-0	-3.834296857	0.000125924	IHW	0.027934444	ashr	-0.185888267	0.10357396
DAS30_20308genes	AT1G12520	3532.93016	~genotype	Wald	EV v Col-0	-0.616494832	0.537567981	IHW	0.914221284	ashr	-0.014783877	0.067805297
DAS30_20308genes	AT1G12530	439.6900371	~genotype	Wald	EV v Col-0	2.096999848	0.035993589	IHW	0.527190331	ashr	0.070417221	0.06691206
DAS30_20308genes	AT1G12550	245.4832004	~genotype	Wald	EV v Col-0	-2.149099621	0.031626504	IHW	0.547180567	ashr	-0.065208297	0.078560826
DAS30_20308genes	AT1G12570	449.4551024	~genotype	Wald	EV v Col-0	0.519657805	0.603302101	IHW	1	ashr	0.007419149	0.07429557
DAS30_20308genes	AT1G12580	1439.673529	~genotype	Wald	EV v Col-0	1.457925352	0.14486112	IHW	0.654354665	ashr	0.050524291	0.049136893
DAS30_20308genes	AT1G12600	22.01805924	~genotype	Wald	EV v Col-0	-0.254843419	0.798844039	IHW	1	ashr	-0.003167217	0.074872249
DAS30_20308genes	AT1G12620	291.7128093	~genotype	Wald	EV v Col-0	1.048787403	0.294275977	IHW	0.933618484	ashr	0.030519438	0.064316192
DAS30_20308genes	AT1G12630	15.75427313	~genotype	Wald	EV v Col-0	0.201019411	0.840683396	IHW	1	ashr	0.002183814	0.075641945
DAS30_20308genes	AT1G12640	1660.387893	~genotype	Wald	EV v Col-0	-1.048627374	0.294349652	IHW	0.950990497	ashr	-0.034751885	0.057366915
DAS30_20308genes	AT1G12650	730.4763415	~genotype	Wald	EV v Col-0	2.067108882	0.038723895	IHW	0.519117315	ashr	0.072389279	0.058714492
DAS30_20308genes	AT1G12680	885.8831105	~genotype	Wald	EV v Col-0	1.010021082	0.31248519	IHW	0.813065078	ashr	0.027855419	0.065940397
DAS30_20308genes	AT1G12700	186.4254879	~genotype	Wald	EV v Col-0	1.950070324	0.051167738	IHW	0.799757961	ashr	0.056208586	0.075884622
DAS30_20308genes	AT1G12710	596.2435617	~genotype	Wald	EV v Col-0	0.687049933	0.492051263	IHW	1	ashr	0.013385891	0.071522859
DAS30_20308genes	AT1G12730	285.8693598	~genotype	Wald	EV v Col-0	0.68219714	0.495114303	IHW	1	ashr	0.018450937	0.065198271
DAS30_20308genes	AT1G12750	1224.936675	~genotype	Wald	EV v Col-0	-1.085419657	0.27773583	IHW	0.769670773	ashr	-0.033228783	0.062383408
DAS30_20308genes	AT1G12760	2160.16356	~genotype	Wald	EV v Col-0	-0.581473348	0.560921476	IHW	0.924487752	ashr	-0.017626807	0.06119653
DAS30_20308genes	AT1G12770	2764.180746	~genotype	Wald	EV v Col-0	-0.305044284	0.760332425	IHW	1	ashr	-0.010356972	0.053025861
DAS30_20308genes	AT1G12775	162.4076269	~genotype	Wald	EV v Col-0	0.047459052	0.962147365	IHW	1	ashr	0.001317825	0.063566774
DAS30_20308genes	AT1G12780	2393.797898	~genotype	Wald	EV v Col-0	0.727792205	0.466740797	IHW	0.90416385	ashr	0.019588173	0.065472246
DAS30_20308genes	AT1G12790	168.6987851	~genotype	Wald	EV v Col-0	0.739061674	0.459869548	IHW	1	ashr	0.018850997	0.066866636
DAS30_20308genes	AT1G12800	11807.30884	~genotype	Wald	EV v Col-0	0.395376913	0.692564745	IHW	0.712253276	ashr	0.012431734	0.059254773
DAS30_20308genes	AT1G12805	6.566680537	~genotype	Wald	EV v Col-0	0.587508283	0.556862389	IHW	1	ashr	0.001879906	0.079117238
DAS30_20308genes	AT1G12810	957.3180354	~genotype	Wald	EV v Col-0	-2.936873953	0.003315388	IHW	0.169491528	ashr	-0.112524595	0.075387113
DAS30_20308genes	AT1G12820	1970.395755	~genotype	Wald	EV v Col-0	1.73706302	0.082376048	IHW	0.563265833	ashr	0.060683716	0.052243922
DAS30_20308genes	AT1G12840	7916.966485	~genotype	Wald	EV v Col-0	-0.826574144	0.408478478	IHW	0.620480654	ashr	-0.025930732	0.060220152
DAS30_20308genes	AT1G12845	641.5548153	~genotype	Wald	EV v Col-0	-0.833777295	0.404406492	IHW	0.98937449	ashr	-0.018588354	0.070039838
DAS30_20308genes	AT1G12850	1487.497437	~genotype	Wald	EV v Col-0	-0.208360507	0.834947491	IHW	1	ashr	-0.00691911	0.055539786
DAS30_20308genes	AT1G12855	6.56317749	~genotype	Wald	EV v Col-0	-0.075192516	0.940061539	IHW	1	ashr	-0.000620892	0.076780784
DAS30_20308genes	AT1G12860	1831.000046	~genotype	Wald	EV v Col-0	0.690768065	0.489711307	IHW	0.927633263	ashr	0.022409505	0.057939682
DAS30_20308genes	AT1G12880	422.8012191	~genotype	Wald	EV v Col-0	0.218703777	0.826880807	IHW	1	ashr	0.005860461	0.064593538
DAS30_20308genes	AT1G12900	90602.44041	~genotype	Wald	EV v Col-0	-2.414877989	0.015740481	IHW	0.244062303	ashr	-0.083536764	0.073536607
DAS30_20308genes	AT1G12910	1281.194314	~genotype	Wald	EV v Col-0	0.182847685	0.854917532	IHW	1	ashr	0.006148512	0.054254381
DAS30_20308genes	AT1G12920	3420.588806	~genotype	Wald	EV v Col-0	-0.056113907	0.955251066	IHW	1	ashr	-0.001897456	0.053502228
DAS30_20308genes	AT1G12930	1182.957649	~genotype	Wald	EV v Col-0	-0.3136973	0.753750952	IHW	1	ashr	-0.009443198	0.06108451
DAS30_20308genes	AT1G12940	52.80040424	~genotype	Wald	EV v Col-0	-0.657230685	0.511032598	IHW	1	ashr	-0.006812987	0.076522131
DAS30_20308genes	AT1G12950	17.1977665	~genotype	Wald	EV v Col-0	0.227470022	0.820058277	IHW	1	ashr	0.002941647	0.074567045
DAS30_20308genes	AT1G12970	453.1127637	~genotype	Wald	EV v Col-0	0.267080842	0.789406918	IHW	1	ashr	0.007994242	0.061259831
DAS30_20308genes	AT1G12990	1474.787631	~genotype	Wald	EV v Col-0	0.012784557	0.989799677	IHW	1	ashr	0.000352085	0.063789918
DAS30_20308genes	AT1G13000	1156.915706	~genotype	Wald	EV v Col-0	0.670701913	0.502410444	IHW	0.899860745	ashr	0.01987138	0.062286961
DAS30_20308genes	AT1G13020	2033.311038	~genotype	Wald	EV v Col-0	0.059098166	0.95287392	IHW	1	ashr	0.002026788	0.05012534
DAS30_20308genes	AT1G13030	557.6686316	~genotype	Wald	EV v Col-0	0.425317711	0.670605084	IHW	1	ashr	0.01267844	0.0615911
DAS30_20308genes	AT1G13040	145.684153	~genotype	Wald	EV v Col-0	-0.335109175	0.737542732	IHW	1	ashr	-0.006422611	0.070777214
DAS30_20308genes	AT1G13050	148.8363788	~genotype	Wald	EV v Col-0	-0.203271039	0.838923191	IHW	1	ashr	-0.004742055	0.067537487
DAS30_20308genes	AT1G13060	4334.011988	~genotype	Wald	EV v Col-0	-0.328330656	0.742661667	IHW	1	ashr	-0.011198215	0.05220942
DAS30_20308genes	AT1G13080	1302.449932	~genotype	Wald	EV v Col-0	-0.890123467	0.373399594	IHW	0.837689393	ashr	-0.029331275	0.057309831
DAS30_20308genes	AT1G13090	2514.889538	~genotype	Wald	EV v Col-0	0.632692322	0.526934585	IHW	0.910416853	ashr	0.019950847	0.059481726
DAS30_20308genes	AT1G13100	377.0477549	~genotype	Wald	EV v Col-0	0.371240795	0.71045819	IHW	1	ashr	0.012068673	0.057302248
DAS30_20308genes	AT1G13110	4502.326567	~genotype	Wald	EV v Col-0	0.439245582	0.6604836	IHW	0.967835033	ashr	0.012911341	0.062118946
DAS30_20308genes	AT1G13120	1102.712364	~genotype	Wald	EV v Col-0	1.469871543	0.141596548	IHW	0.6370381	ashr	0.050042971	0.056647459
DAS30_20308genes	AT1G13130	34.23001722	~genotype	Wald	EV v Col-0	0.483701336	0.628597845	IHW	1	ashr	0.005893289	0.075338746
DAS30_20308genes	AT1G13140	71.50344314	~genotype	Wald	EV v Col-0	1.530437098	0.125908572	IHW	1	ashr	0.015464051	0.079894611
DAS30_20308genes	AT1G13143	8.253966825	~genotype	Wald	EV v Col-0	-0.627760297	0.530160979	IHW	1	ashr	-0.006365765	0.076550428
DAS30_20308genes	AT1G13150	67.84246409	~genotype	Wald	EV v Col-0	0.768345963	0.442281675	IHW	1	ashr	0.013422914	0.073218202
DAS30_20308genes	AT1G13160	1372.157492	~genotype	Wald	EV v Col-0	0.164527557	0.869315855	IHW	1	ashr	0.004476454	0.064162753
DAS30_20308genes	AT1G13170	1294.980693	~genotype	Wald	EV v Col-0	1.019070686	0.30816941	IHW	0.792845595	ashr	0.033012938	0.058979719
DAS30_20308genes	AT1G13180	450.3195731	~genotype	Wald	EV v Col-0	0.718895356	0.472205398	IHW	0.987843566	ashr	0.022200106	0.060696199
DAS30_20308genes	AT1G13190	2171.854707	~genotype	Wald	EV v Col-0	0.187882223	0.850968979	IHW	1	ashr	0.00625331	0.055321055
DAS30_20308genes	AT1G13195	295.4957344	~genotype	Wald	EV v Col-0	-0.853103365	0.393601985	IHW	1	ashr	-0.024695366	0.063670344
DAS30_20308genes	AT1G13210	5082.799987	~genotype	Wald	EV v Col-0	0.058136233	0.953640113	IHW	1	ashr	0.001303993	0.068143777
DAS30_20308genes	AT1G13220	1163.654467	~genotype	Wald	EV v Col-0	2.462189025	0.013809187	IHW	0.305683641	ashr	0.084306893	0.078488195
DAS30_20308genes	AT1G13230	9.579377315	~genotype	Wald	EV v Col-0	-0.492370126	0.622457714	IHW	1	ashr	-0.004758517	0.07651056
DAS30_20308genes	AT1G13245	1540.053602	~genotype	Wald	EV v Col-0	2.783208028	0.005382428	IHW	0.21009827	ashr	0.093489451	0.110229319
DAS30_20308genes	AT1G13250	845.9477044	~genotype	Wald	EV v Col-0	-1.152973736	0.248921165	IHW	0.760213987	ashr	-0.033827395	0.064565752
DAS30_20308genes	AT1G13260	4051.864011	~genotype	Wald	EV v Col-0	1.890954678	0.058630394	IHW	0.497350522	ashr	0.050767631	0.077727598
DAS30_20308genes	AT1G13270	2425.100425	~genotype	Wald	EV v Col-0	-0.690737439	0.489730557	IHW	0.894068802	ashr	-0.02076846	0.061769167
DAS30_20308genes	AT1G13280	1920.510922	~genotype	Wald	EV v Col-0	-3.255953245	0.001130124	IHW	0.136394939	ashr	-0.141687039	0.116229848
DAS30_20308genes	AT1G13300	26.05959514	~genotype	Wald	EV v Col-0	0.600499437	0.548173436	IHW	1	ashr	0.006980346	0.075855969
DAS30_20308genes	AT1G13310	33.03923996	~genotype	Wald	EV v Col-0	-0.419686988	0.674714132	IHW	1	ashr	-0.003591118	0.076864847
DAS30_20308genes	AT1G13320	2943.689543	~genotype	Wald	EV v Col-0	0.006346807	0.994936015	IHW	1	ashr	0.00021516	0.045105842
DAS30_20308genes	AT1G13330	100.720173	~genotype	Wald	EV v Col-0	1.197145768	0.231249744	IHW	1	ashr	0.02611992	0.07282486
DAS30_20308genes	AT1G13340	518.6954926	~genotype	Wald	EV v Col-0	-0.095719574	0.923743295	IHW	1	ashr	-0.001024227	0.075670753
DAS30_20308genes	AT1G13350	1649.565293	~genotype	Wald	EV v Col-0	1.462322784	0.143652778	IHW	0.63830491	ashr	0.048166027	0.060105546
DAS30_20308genes	AT1G13360	2871.885017	~genotype	Wald	EV v Col-0	-0.255608529	0.798253132	IHW	1	ashr	-0.007010583	0.064019526
DAS30_20308genes	AT1G13370	10.07524556	~genotype	Wald	EV v Col-0	1.457725199	0.144916303	IHW	1	ashr	0.013679616	0.079485785
DAS30_20308genes	AT1G13380	937.1158264	~genotype	Wald	EV v Col-0	0.076687354	0.938872265	IHW	1	ashr	0.002292109	0.061210996
DAS30_20308genes	AT1G13390	1296.279193	~genotype	Wald	EV v Col-0	-0.104673977	0.916634512	IHW	1	ashr	-0.003176312	0.060632831
DAS30_20308genes	AT1G13400	12.20433271	~genotype	Wald	EV v Col-0	-1.141951962	0.253473988	IHW	1	ashr	-0.014203759	0.077517914
DAS30_20308genes	AT1G13410	75.21717811	~genotype	Wald	EV v Col-0	-0.030295759	0.975831179	IHW	1	ashr	-0.000547818	0.071235654
DAS30_20308genes	AT1G13420	14.66598092	~genotype	Wald	EV v Col-0	0.909524777	0.363073185	IHW	1	ashr	0.009912537	0.077014379
DAS30_20308genes	AT1G13440	47600.42841	~genotype	Wald	EV v Col-0	-2.633742754	0.008444944	IHW	0.194728949	ashr	-0.093764169	0.082285119
DAS30_20308genes	AT1G13450	1186.370202	~genotype	Wald	EV v Col-0	0.504894224	0.613633131	IHW	0.948348024	ashr	0.013275257	0.065478125
DAS30_20308genes	AT1G13460	681.7288769	~genotype	Wald	EV v Col-0	0.632562273	0.52701953	IHW	1	ashr	0.017862558	0.063816229
DAS30_20308genes	AT1G13470	2354.693642	~genotype	Wald	EV v Col-0	0.099339876	0.920868419	IHW	1	ashr	0.001154765	0.075196941
DAS30_20308genes	AT1G13480	11.45867099	~genotype	Wald	EV v Col-0	0.263050113	0.792511954	IHW	1	ashr	0.002290066	0.076671677
DAS30_20308genes	AT1G13520	84.3967922	~genotype	Wald	EV v Col-0	-1.022505491	0.306541715	IHW	1	ashr	-0.009838339	0.077740029
DAS30_20308genes	AT1G13530	24.31947894	~genotype	Wald	EV v Col-0	0.111880795	0.910917924	IHW	1	ashr	0.00113132	0.075963643
DAS30_20308genes	AT1G13540	28.94641907	~genotype	Wald	EV v Col-0	-0.329906851	0.741470347	IHW	1	ashr	-0.005365026	0.072702199
DAS30_20308genes	AT1G13550	31.53147879	~genotype	Wald	EV v Col-0	0.933097045	0.350769864	IHW	1	ashr	0.009685572	0.077253701
DAS30_20308genes	AT1G13560	3181.364428	~genotype	Wald	EV v Col-0	1.018988986	0.308208195	IHW	0.963424807	ashr	0.034762108	0.053891927
DAS30_20308genes	AT1G13570	632.0836731	~genotype	Wald	EV v Col-0	1.248659449	0.211789659	IHW	0.818227595	ashr	0.037853643	0.063745312
DAS30_20308genes	AT1G13580	386.4010492	~genotype	Wald	EV v Col-0	-0.206221627	0.836617795	IHW	1	ashr	-0.005338739	0.065411692
DAS30_20308genes	AT1G13600	63.03317688	~genotype	Wald	EV v Col-0	0.200237091	0.84129516	IHW	1	ashr	0.002873443	0.073718371
DAS30_20308genes	AT1G13630	141.237925	~genotype	Wald	EV v Col-0	-0.563997321	0.572755955	IHW	1	ashr	-0.013172815	0.068168461
DAS30_20308genes	AT1G13635	20.35746427	~genotype	Wald	EV v Col-0	2.437237988	0.014799935	IHW	1	ashr	0.020358964	0.088123577
DAS30_20308genes	AT1G13640	1174.705181	~genotype	Wald	EV v Col-0	0.423765602	0.671736767	IHW	0.99046616	ashr	0.013458171	0.058766541
DAS30_20308genes	AT1G13650	2628.895899	~genotype	Wald	EV v Col-0	0.130784894	0.895945473	IHW	1	ashr	0.001277596	0.076132388
DAS30_20308genes	AT1G13670	56.93660066	~genotype	Wald	EV v Col-0	1.087429182	0.27684718	IHW	1	ashr	0.017973777	0.07553036
DAS30_20308genes	AT1G13680	12.24417508	~genotype	Wald	EV v Col-0	0.281123025	0.778616042	IHW	1	ashr	0.002583368	0.076479692
DAS30_20308genes	AT1G13690	789.983729	~genotype	Wald	EV v Col-0	-1.124397273	0.260844528	IHW	0.752957413	ashr	-0.03511274	0.061587509
DAS30_20308genes	AT1G13700	463.5774264	~genotype	Wald	EV v Col-0	0.745753612	0.455816267	IHW	0.977398692	ashr	0.014550688	0.071742565
DAS30_20308genes	AT1G13710	331.1817002	~genotype	Wald	EV v Col-0	0.668289232	0.503948986	IHW	1	ashr	0.014030081	0.070350313
DAS30_20308genes	AT1G13730	1078.804212	~genotype	Wald	EV v Col-0	0.39114369	0.695691028	IHW	0.968428881	ashr	0.011565316	0.061842536
DAS30_20308genes	AT1G13740	398.272876	~genotype	Wald	EV v Col-0	-0.340931733	0.733154975	IHW	1	ashr	-0.009756239	0.062876433
DAS30_20308genes	AT1G13750	1260.323529	~genotype	Wald	EV v Col-0	-0.563619992	0.573012778	IHW	0.917310709	ashr	-0.012151462	0.069576958
DAS30_20308genes	AT1G13770	594.0254257	~genotype	Wald	EV v Col-0	-0.170808576	0.864374286	IHW	1	ashr	-0.005566766	0.05698221
DAS30_20308genes	AT1G13780	270.4030569	~genotype	Wald	EV v Col-0	-0.446720376	0.655076968	IHW	1	ashr	-0.013990436	0.059517072
DAS30_20308genes	AT1G13790	216.8683683	~genotype	Wald	EV v Col-0	2.164550448	0.030422129	IHW	0.710793202	ashr	0.068903314	0.074947976
DAS30_20308genes	AT1G13800	72.86691779	~genotype	Wald	EV v Col-0	0.732653264	0.463769936	IHW	1	ashr	0.013978693	0.071989988
DAS30_20308genes	AT1G13810	247.8536421	~genotype	Wald	EV v Col-0	-0.541931247	0.58786587	IHW	1	ashr	-0.012684651	0.068067737
DAS30_20308genes	AT1G13820	2582.095904	~genotype	Wald	EV v Col-0	-1.217078645	0.223574295	IHW	0.724549486	ashr	-0.035995114	0.06463403
DAS30_20308genes	AT1G13830	71.99622117	~genotype	Wald	EV v Col-0	-0.819128619	0.412713035	IHW	1	ashr	-0.009907	0.076267311
DAS30_20308genes	AT1G13860	851.9368831	~genotype	Wald	EV v Col-0	0.439721381	0.660138915	IHW	0.955667982	ashr	0.014606872	0.055717521
DAS30_20308genes	AT1G13870	576.8966378	~genotype	Wald	EV v Col-0	0.535240253	0.592483735	IHW	1	ashr	0.017167847	0.058362182
DAS30_20308genes	AT1G13880	850.2818007	~genotype	Wald	EV v Col-0	1.378029344	0.168194229	IHW	0.674581306	ashr	0.043579863	0.062380941
DAS30_20308genes	AT1G13900	1251.376111	~genotype	Wald	EV v Col-0	-0.075690237	0.939665543	IHW	1	ashr	-0.002597397	0.049347972
DAS30_20308genes	AT1G13910	272.576526	~genotype	Wald	EV v Col-0	0.496774282	0.619348233	IHW	1	ashr	0.013620113	0.064374529
DAS30_20308genes	AT1G13920	166.8466399	~genotype	Wald	EV v Col-0	0.722995999	0.469682342	IHW	1	ashr	0.019457463	0.065458967
DAS30_20308genes	AT1G13930	10104.34295	~genotype	Wald	EV v Col-0	1.433493516	0.151716851	IHW	0.533841363	ashr	0.032370221	0.074616184
DAS30_20308genes	AT1G13940	907.7128916	~genotype	Wald	EV v Col-0	0.8933414	0.371674374	IHW	0.853929348	ashr	0.027646463	0.061101179
DAS30_20308genes	AT1G13950	278.9289219	~genotype	Wald	EV v Col-0	-2.306379904	0.021089414	IHW	0.451735687	ashr	-0.075786016	0.076885053
DAS30_20308genes	AT1G13960	819.119785	~genotype	Wald	EV v Col-0	1.304245768	0.192149799	IHW	0.677314601	ashr	0.042872735	0.05923889
DAS30_20308genes	AT1G13970	129.171174	~genotype	Wald	EV v Col-0	-0.212502412	0.831715096	IHW	1	ashr	-0.003861925	0.071285455
DAS30_20308genes	AT1G13980	2009.385646	~genotype	Wald	EV v Col-0	1.082406611	0.279071892	IHW	0.935664876	ashr	0.032538828	0.063183419
DAS30_20308genes	AT1G13990	1833.629488	~genotype	Wald	EV v Col-0	0.335960117	0.736900942	IHW	1	ashr	0.005569189	0.07251104
DAS30_20308genes	AT1G14000	2707.969407	~genotype	Wald	EV v Col-0	-0.892380316	0.372189118	IHW	0.857485252	ashr	-0.028927415	0.058508963
DAS30_20308genes	AT1G14010	1047.488443	~genotype	Wald	EV v Col-0	-0.174340201	0.861598107	IHW	1	ashr	-0.00515617	0.061633762
DAS30_20308genes	AT1G14020	738.9687837	~genotype	Wald	EV v Col-0	0.014395256	0.988514644	IHW	1	ashr	0.000475205	0.055986163
DAS30_20308genes	AT1G14030	2393.981841	~genotype	Wald	EV v Col-0	-0.183429075	0.854461364	IHW	1	ashr	-0.006128192	0.054954403
DAS30_20308genes	AT1G14040	189.2970018	~genotype	Wald	EV v Col-0	1.281172044	0.200133243	IHW	0.910989954	ashr	0.032508037	0.070241411
DAS30_20308genes	AT1G14060	509.043287	~genotype	Wald	EV v Col-0	0.864930098	0.387077157	IHW	0.928867819	ashr	0.022790118	0.066553947
DAS30_20308genes	AT1G14080	42.05671614	~genotype	Wald	EV v Col-0	-1.165625733	0.243765799	IHW	1	ashr	-0.011573343	0.078181628
DAS30_20308genes	AT1G14100	11.30609221	~genotype	Wald	EV v Col-0	0.125188566	0.900374269	IHW	1	ashr	0.000898246	0.077216429
DAS30_20308genes	AT1G14120	12.00899857	~genotype	Wald	EV v Col-0	1.28272853	0.199587201	IHW	1	ashr	0.009026521	0.078932571
DAS30_20308genes	AT1G14130	282.9196181	~genotype	Wald	EV v Col-0	-0.84764089	0.396637995	IHW	1	ashr	-0.022662036	0.066092014
DAS30_20308genes	AT1G14140	415.6340814	~genotype	Wald	EV v Col-0	-0.184570196	0.853566165	IHW	1	ashr	-0.005803281	0.059077943
DAS30_20308genes	AT1G14150	2668.392501	~genotype	Wald	EV v Col-0	-0.747128705	0.454985875	IHW	0.897639786	ashr	-0.021104853	0.064125885
DAS30_20308genes	AT1G14170	738.6057857	~genotype	Wald	EV v Col-0	0.218171921	0.827295162	IHW	1	ashr	0.005670162	0.065331847
DAS30_20308genes	AT1G14180	340.1259409	~genotype	Wald	EV v Col-0	0.982298229	0.325952947	IHW	0.895390992	ashr	0.031146729	0.060158044
DAS30_20308genes	AT1G14185	12.96453415	~genotype	Wald	EV v Col-0	0.489524761	0.624470229	IHW	1	ashr	0.004699132	0.076533327
DAS30_20308genes	AT1G14190	90.99321811	~genotype	Wald	EV v Col-0	-0.477708411	0.632857757	IHW	1	ashr	-0.009286394	0.070887922
DAS30_20308genes	AT1G14200	554.0727881	~genotype	Wald	EV v Col-0	1.097015297	0.272634705	IHW	0.915210623	ashr	0.026264883	0.070171935
DAS30_20308genes	AT1G14205	87.634236	~genotype	Wald	EV v Col-0	0.023192501	0.98149672	IHW	1	ashr	0.000529289	0.067838866
DAS30_20308genes	AT1G14210	600.0894492	~genotype	Wald	EV v Col-0	0.274199614	0.783931225	IHW	1	ashr	0.005898883	0.069000354
DAS30_20308genes	AT1G14230	971.8947623	~genotype	Wald	EV v Col-0	0.213285155	0.831104552	IHW	1	ashr	0.006888707	0.057596149
DAS30_20308genes	AT1G14240	38.37954775	~genotype	Wald	EV v Col-0	2.036278363	0.041722411	IHW	0.557831686	ashr	0.019118692	0.083255078
DAS30_20308genes	AT1G14250	5005.276853	~genotype	Wald	EV v Col-0	-0.816231543	0.414367719	IHW	0.624169036	ashr	-0.005845812	0.077858468
DAS30_20308genes	AT1G14260	80.37800633	~genotype	Wald	EV v Col-0	-0.020239524	0.983852299	IHW	1	ashr	-0.000373759	0.070973925
DAS30_20308genes	AT1G14270	3262.978907	~genotype	Wald	EV v Col-0	-1.936782459	0.052771941	IHW	0.49084544	ashr	-0.064370695	0.064776575
DAS30_20308genes	AT1G14280	1363.05989	~genotype	Wald	EV v Col-0	-0.309031845	0.757297303	IHW	1	ashr	-0.007218707	0.067636601
DAS30_20308genes	AT1G14290	1272.745958	~genotype	Wald	EV v Col-0	-1.364399737	0.172441791	IHW	0.669420628	ashr	-0.042181953	0.06356744
DAS30_20308genes	AT1G14300	509.8761224	~genotype	Wald	EV v Col-0	-0.200451958	0.841127128	IHW	1	ashr	-0.005251414	0.065130044
DAS30_20308genes	AT1G14310	460.0314214	~genotype	Wald	EV v Col-0	-0.422713962	0.672503967	IHW	1	ashr	-0.012518844	0.061827547
DAS30_20308genes	AT1G14320	27202.10823	~genotype	Wald	EV v Col-0	-1.270740121	0.203821117	IHW	0.592826513	ashr	-0.034657101	0.068007248
DAS30_20308genes	AT1G14330	599.511089	~genotype	Wald	EV v Col-0	-0.907407139	0.364191536	IHW	0.962854596	ashr	-0.026637959	0.063366741
DAS30_20308genes	AT1G14340	447.5137695	~genotype	Wald	EV v Col-0	-0.309889165	0.756645242	IHW	1	ashr	-0.008863457	0.062857019
DAS30_20308genes	AT1G14345	3291.559145	~genotype	Wald	EV v Col-0	-4.603425256	4.16E-06	IHW	0.005495166	ashr	-0.368816333	0.149478139
DAS30_20308genes	AT1G14350	793.5607834	~genotype	Wald	EV v Col-0	-0.951697244	0.341250547	IHW	0.832253656	ashr	-0.030960563	0.058454627
DAS30_20308genes	AT1G14360	1165.721186	~genotype	Wald	EV v Col-0	0.574101344	0.565899224	IHW	0.926909075	ashr	0.011915658	0.07021048
DAS30_20308genes	AT1G14370	705.9066241	~genotype	Wald	EV v Col-0	0.003213014	0.99743639	IHW	1	ashr	7.04E-05	0.06853047
DAS30_20308genes	AT1G14380	1596.221023	~genotype	Wald	EV v Col-0	2.211739303	0.026984683	IHW	0.378866651	ashr	0.068484773	0.079250824
DAS30_20308genes	AT1G14390	37.67643696	~genotype	Wald	EV v Col-0	0.034170943	0.972740837	IHW	1	ashr	0.000514363	0.073199714
DAS30_20308genes	AT1G14400	4582.74328	~genotype	Wald	EV v Col-0	1.158571505	0.246630889	IHW	0.90678059	ashr	0.038607479	0.057321835
DAS30_20308genes	AT1G14410	1449.720442	~genotype	Wald	EV v Col-0	-1.110508511	0.266779963	IHW	0.925182082	ashr	-0.036113354	0.059083087
DAS30_20308genes	AT1G14430	279.110194	~genotype	Wald	EV v Col-0	-0.859236303	0.390210158	IHW	1	ashr	-0.019938294	0.06941038
DAS30_20308genes	AT1G14440	600.7859762	~genotype	Wald	EV v Col-0	-0.041274261	0.967077252	IHW	1	ashr	-0.001277255	0.05978596
DAS30_20308genes	AT1G14450	2617.692685	~genotype	Wald	EV v Col-0	-1.068408398	0.285336331	IHW	0.807496965	ashr	-0.03431089	0.05973865
DAS30_20308genes	AT1G14453	5.550965691	~genotype	Wald	EV v Col-0	0.422272278	0.67282629	IHW	1	ashr	0.00257736	0.077728593
DAS30_20308genes	AT1G14460	1083.681249	~genotype	Wald	EV v Col-0	0.583285853	0.559700884	IHW	0.926471428	ashr	0.017367884	0.061903996
DAS30_20308genes	AT1G14470	49.00445912	~genotype	Wald	EV v Col-0	0.594572305	0.552129397	IHW	1	ashr	0.010308558	0.072647731
DAS30_20308genes	AT1G14480	118.2707469	~genotype	Wald	EV v Col-0	-0.31484286	0.752880968	IHW	1	ashr	-0.00671062	0.069205986
DAS30_20308genes	AT1G14490	34.81947352	~genotype	Wald	EV v Col-0	-0.662218284	0.507831338	IHW	1	ashr	-0.010218698	0.074048939
DAS30_20308genes	AT1G14510	1383.58956	~genotype	Wald	EV v Col-0	0.404084069	0.6861509	IHW	1	ashr	0.013656038	0.053817933
DAS30_20308genes	AT1G14520	145.378517	~genotype	Wald	EV v Col-0	-0.919238581	0.357970795	IHW	1	ashr	-0.021653843	0.069416215
DAS30_20308genes	AT1G14530	285.5364542	~genotype	Wald	EV v Col-0	-0.406014906	0.684731648	IHW	1	ashr	-0.012431528	0.060497387
DAS30_20308genes	AT1G14540	30.00629756	~genotype	Wald	EV v Col-0	-0.087064501	0.930620243	IHW	1	ashr	-0.001300355	0.073287133
DAS30_20308genes	AT1G14560	665.7358461	~genotype	Wald	EV v Col-0	0.865392488	0.386823403	IHW	0.955556237	ashr	0.029776348	0.050932488
DAS30_20308genes	AT1G14570	2596.659446	~genotype	Wald	EV v Col-0	0.884918353	0.376200669	IHW	0.859854762	ashr	0.029913851	0.044431377
DAS30_20308genes	AT1G14580	1888.262804	~genotype	Wald	EV v Col-0	-1.40239066	0.160798621	IHW	0.813621907	ashr	-0.041757933	0.065730027
DAS30_20308genes	AT1G14590	348.8242728	~genotype	Wald	EV v Col-0	-0.341798044	0.732502882	IHW	1	ashr	-0.009715143	0.063086843
DAS30_20308genes	AT1G14600	163.4656429	~genotype	Wald	EV v Col-0	0.336134231	0.736769646	IHW	1	ashr	0.008381411	0.066384879
DAS30_20308genes	AT1G14610	5337.102167	~genotype	Wald	EV v Col-0	0.711052067	0.477051971	IHW	0.737832305	ashr	0.02263678	0.05913336
DAS30_20308genes	AT1G14620	661.3818301	~genotype	Wald	EV v Col-0	-0.17421104	0.861699609	IHW	1	ashr	-0.004587351	0.064989174
DAS30_20308genes	AT1G14630	107.2596997	~genotype	Wald	EV v Col-0	0.812170691	0.416693694	IHW	1	ashr	0.018016395	0.070027075
DAS30_20308genes	AT1G14640	180.51484	~genotype	Wald	EV v Col-0	2.085126148	0.037057851	IHW	0.748035249	ashr	0.054725228	0.084026164
DAS30_20308genes	AT1G14650	2776.780923	~genotype	Wald	EV v Col-0	0.49827932	0.618287182	IHW	0.98937449	ashr	0.016045921	0.05806669
DAS30_20308genes	AT1G14660	351.3389845	~genotype	Wald	EV v Col-0	0.105051952	0.916334585	IHW	1	ashr	0.003051225	0.062221296
DAS30_20308genes	AT1G14670	4844.087916	~genotype	Wald	EV v Col-0	-3.051167969	0.00227953	IHW	0.140191433	ashr	-0.119297965	0.077098059
DAS30_20308genes	AT1G14680	53.89952436	~genotype	Wald	EV v Col-0	0.333540124	0.738726607	IHW	1	ashr	0.006894073	0.069707711
DAS30_20308genes	AT1G14685	1535.480436	~genotype	Wald	EV v Col-0	1.802712664	0.071433352	IHW	0.535195935	ashr	0.063075963	0.052987899
DAS30_20308genes	AT1G14687	66.8579401	~genotype	Wald	EV v Col-0	-0.860420451	0.389557317	IHW	1	ashr	-0.014858475	0.073776475
DAS30_20308genes	AT1G14690	1544.108081	~genotype	Wald	EV v Col-0	2.923948774	0.003456216	IHW	0.231758209	ashr	0.111945091	0.077060872
DAS30_20308genes	AT1G14700	439.3396009	~genotype	Wald	EV v Col-0	-1.463504209	0.143329463	IHW	0.711874537	ashr	-0.035496616	0.073386879
DAS30_20308genes	AT1G14710	2800.234975	~genotype	Wald	EV v Col-0	-0.400352914	0.6888966	IHW	1	ashr	-0.011483351	0.062880242
DAS30_20308genes	AT1G14720	1931.330743	~genotype	Wald	EV v Col-0	0.291562793	0.770620927	IHW	1	ashr	0.009571795	0.056533151
DAS30_20308genes	AT1G14730	152.3697967	~genotype	Wald	EV v Col-0	-0.197858642	0.843155663	IHW	1	ashr	-0.003896572	0.070222858
DAS30_20308genes	AT1G14740	2820.352129	~genotype	Wald	EV v Col-0	2.347070252	0.018921687	IHW	0.35745191	ashr	0.08105484	0.070566889
DAS30_20308genes	AT1G14750	64.17154137	~genotype	Wald	EV v Col-0	0.044268495	0.964690384	IHW	1	ashr	0.000910676	0.06950802
DAS30_20308genes	AT1G14760	15.01269206	~genotype	Wald	EV v Col-0	1.296765758	0.194711796	IHW	1	ashr	0.01392447	0.078642017
DAS30_20308genes	AT1G14770	241.1897237	~genotype	Wald	EV v Col-0	1.841532794	0.065543519	IHW	0.877353331	ashr	0.058211456	0.067646959
DAS30_20308genes	AT1G14780	106.1905816	~genotype	Wald	EV v Col-0	0.733412986	0.463306581	IHW	1	ashr	0.016830421	0.069068614
DAS30_20308genes	AT1G14790	1239.939789	~genotype	Wald	EV v Col-0	0.525526523	0.599217221	IHW	0.96182821	ashr	0.013253595	0.066496136
DAS30_20308genes	AT1G14810	3938.615887	~genotype	Wald	EV v Col-0	-1.031856802	0.302139205	IHW	0.958421122	ashr	-0.025868186	0.068674048
DAS30_20308genes	AT1G14820	595.9801453	~genotype	Wald	EV v Col-0	1.343342448	0.179161113	IHW	0.760283312	ashr	0.044401579	0.059011551
DAS30_20308genes	AT1G14830	3138.343053	~genotype	Wald	EV v Col-0	-0.440590953	0.659509153	IHW	0.967835033	ashr	-0.015069394	0.051697433
DAS30_20308genes	AT1G14840	1412.328113	~genotype	Wald	EV v Col-0	0.930076194	0.352331636	IHW	0.996584335	ashr	0.027770019	0.062798232
DAS30_20308genes	AT1G14850	1638.740735	~genotype	Wald	EV v Col-0	0.171741259	0.863640948	IHW	1	ashr	0.004235868	0.066434367
DAS30_20308genes	AT1G14860	16.83275803	~genotype	Wald	EV v Col-0	0.73671531	0.461295495	IHW	1	ashr	0.008622391	0.076172892
DAS30_20308genes	AT1G14870	403.6003763	~genotype	Wald	EV v Col-0	2.403341462	0.01624601	IHW	0.454766077	ashr	0.072967809	0.090050243
DAS30_20308genes	AT1G14880	10347.11663	~genotype	Wald	EV v Col-0	-0.028436634	0.977313906	IHW	0.89263211	ashr	-0.000253914	0.076489013
DAS30_20308genes	AT1G14890	843.5660076	~genotype	Wald	EV v Col-0	0.472604668	0.636495252	IHW	0.977553343	ashr	0.011270691	0.067539127
DAS30_20308genes	AT1G14900	751.8852049	~genotype	Wald	EV v Col-0	2.12752851	0.033376195	IHW	0.472612783	ashr	0.058381259	0.083702113
DAS30_20308genes	AT1G14910	2040.303341	~genotype	Wald	EV v Col-0	-0.810993709	0.417369284	IHW	0.86342016	ashr	-0.027753843	0.052509687
DAS30_20308genes	AT1G14920	2273.274345	~genotype	Wald	EV v Col-0	-1.515311774	0.129693468	IHW	0.63331127	ashr	-0.05029005	0.059843509
DAS30_20308genes	AT1G14970	352.5986705	~genotype	Wald	EV v Col-0	-0.607962073	0.543212629	IHW	1	ashr	-0.016141923	0.065478196
DAS30_20308genes	AT1G14980	2863.276891	~genotype	Wald	EV v Col-0	-0.505789075	0.613004729	IHW	1	ashr	-0.012609671	0.066702536
DAS30_20308genes	AT1G14990	361.1191526	~genotype	Wald	EV v Col-0	-1.144923805	0.252240722	IHW	0.840293318	ashr	-0.034778865	0.063043384
DAS30_20308genes	AT1G15000	640.173885	~genotype	Wald	EV v Col-0	-1.53666598	0.124375126	IHW	0.683759423	ashr	-0.042470956	0.070268872
DAS30_20308genes	AT1G15010	105.5557635	~genotype	Wald	EV v Col-0	0.650729862	0.515220883	IHW	1	ashr	0.009937293	0.07410318
DAS30_20308genes	AT1G15020	989.1821595	~genotype	Wald	EV v Col-0	-0.357160734	0.720971479	IHW	1	ashr	-0.011530424	0.057738379
DAS30_20308genes	AT1G15030	1857.297335	~genotype	Wald	EV v Col-0	-1.041580947	0.297606006	IHW	0.819819877	ashr	-0.035365643	0.054716938
DAS30_20308genes	AT1G15040	26.391917	~genotype	Wald	EV v Col-0	2.426883234	0.015229156	IHW	1	ashr	0.019448774	0.088077564
DAS30_20308genes	AT1G15060	1444.619409	~genotype	Wald	EV v Col-0	0.094184526	0.924962577	IHW	1	ashr	0.003191787	0.053191574
DAS30_20308genes	AT1G15080	205.1504328	~genotype	Wald	EV v Col-0	0.477657068	0.632894306	IHW	1	ashr	0.011477646	0.067401329
DAS30_20308genes	AT1G15100	349.6723272	~genotype	Wald	EV v Col-0	-0.524814359	0.599712249	IHW	1	ashr	-0.013079984	0.066753516
DAS30_20308genes	AT1G15110	215.0292544	~genotype	Wald	EV v Col-0	0.853299819	0.39349306	IHW	1	ashr	0.019982503	0.06920022
DAS30_20308genes	AT1G15120	3472.283494	~genotype	Wald	EV v Col-0	1.176901063	0.239234998	IHW	0.738778494	ashr	0.033135564	0.066242541
DAS30_20308genes	AT1G15125	1805.923904	~genotype	Wald	EV v Col-0	2.287377253	0.022173813	IHW	0.369628357	ashr	0.04487823	0.093182439
DAS30_20308genes	AT1G15130	3280.16542	~genotype	Wald	EV v Col-0	-0.608064208	0.54314489	IHW	0.956527755	ashr	-0.020784921	0.052202556
DAS30_20308genes	AT1G15140	4377.009107	~genotype	Wald	EV v Col-0	-2.341557709	0.019203457	IHW	0.351885999	ashr	-0.071107108	0.086735823
DAS30_20308genes	AT1G15150	37.44783043	~genotype	Wald	EV v Col-0	-0.253095991	0.800194037	IHW	1	ashr	-0.003035863	0.075103059
DAS30_20308genes	AT1G15160	34.58496495	~genotype	Wald	EV v Col-0	1.13917212	0.254631371	IHW	1	ashr	0.016142819	0.076933639
DAS30_20308genes	AT1G15165	12.39661008	~genotype	Wald	EV v Col-0	-0.561784518	0.574262842	IHW	1	ashr	-0.006503707	0.075792395
DAS30_20308genes	AT1G15170	338.3037935	~genotype	Wald	EV v Col-0	-0.757710672	0.448624209	IHW	1	ashr	-0.017800529	0.068713837
DAS30_20308genes	AT1G15180	1442.136829	~genotype	Wald	EV v Col-0	-1.819437844	0.068844657	IHW	0.532816063	ashr	-0.05767325	0.067068329
DAS30_20308genes	AT1G15190	19.72366958	~genotype	Wald	EV v Col-0	0.442892241	0.65784368	IHW	1	ashr	0.005569563	0.075060427
DAS30_20308genes	AT1G15200	2493.863518	~genotype	Wald	EV v Col-0	1.868453286	0.061698916	IHW	0.527633142	ashr	0.059565682	0.067454396
DAS30_20308genes	AT1G15210	39.11200218	~genotype	Wald	EV v Col-0	1.84317399	0.065303611	IHW	0.639447852	ashr	0.019763386	0.082143841
DAS30_20308genes	AT1G15215	311.6907675	~genotype	Wald	EV v Col-0	-0.97833198	0.327910158	IHW	0.932222772	ashr	-0.029789591	0.062159635
DAS30_20308genes	AT1G15220	224.7715141	~genotype	Wald	EV v Col-0	0.038222736	0.969510094	IHW	1	ashr	0.001096351	0.062607408
DAS30_20308genes	AT1G15230	687.574885	~genotype	Wald	EV v Col-0	0.532500083	0.594379685	IHW	1	ashr	0.017849882	0.054963698
DAS30_20308genes	AT1G15240	1985.426021	~genotype	Wald	EV v Col-0	1.839625037	0.065823306	IHW	0.632001723	ashr	0.062421175	0.060790325
DAS30_20308genes	AT1G15250	782.9664238	~genotype	Wald	EV v Col-0	-0.981307261	0.326441243	IHW	0.823902415	ashr	-0.025938142	0.067024741
DAS30_20308genes	AT1G15260	948.1178547	~genotype	Wald	EV v Col-0	-1.084316036	0.278224698	IHW	0.75776667	ashr	-0.030005678	0.0662423
DAS30_20308genes	AT1G15270	4385.887643	~genotype	Wald	EV v Col-0	1.109015763	0.267423382	IHW	0.760213987	ashr	0.030231008	0.066863567
DAS30_20308genes	AT1G15280	2555.28581	~genotype	Wald	EV v Col-0	1.932497925	0.053298078	IHW	0.595935022	ashr	0.066756994	0.0593458
DAS30_20308genes	AT1G15290	9065.770134	~genotype	Wald	EV v Col-0	0.047887212	0.961806131	IHW	0.890154981	ashr	0.001320919	0.063750143
DAS30_20308genes	AT1G15310	66.53754601	~genotype	Wald	EV v Col-0	1.063196054	0.287693051	IHW	1	ashr	0.022067944	0.072612958
DAS30_20308genes	AT1G15340	4719.402116	~genotype	Wald	EV v Col-0	2.998795818	0.002710489	IHW	0.152168839	ashr	0.117754119	0.093547973
DAS30_20308genes	AT1G15350	546.3177308	~genotype	Wald	EV v Col-0	0.844048626	0.398642234	IHW	1	ashr	0.022077398	0.066655634
DAS30_20308genes	AT1G15360	20.93738692	~genotype	Wald	EV v Col-0	0.291778294	0.770456143	IHW	1	ashr	0.002185674	0.077167191
DAS30_20308genes	AT1G15370	1248.726331	~genotype	Wald	EV v Col-0	-0.267319524	0.789223155	IHW	0.999881932	ashr	-0.008754226	0.056697987
DAS30_20308genes	AT1G15380	96.06920226	~genotype	Wald	EV v Col-0	2.2849389	0.022316411	IHW	0.64649915	ashr	0.03066824	0.088834352
DAS30_20308genes	AT1G15390	1460.132595	~genotype	Wald	EV v Col-0	-1.811500737	0.070063375	IHW	0.534750964	ashr	-0.057055835	0.067413195
DAS30_20308genes	AT1G15400	1023.681126	~genotype	Wald	EV v Col-0	0.919786344	0.357684421	IHW	0.825875539	ashr	0.027507394	0.062693448
DAS30_20308genes	AT1G15410	907.9709418	~genotype	Wald	EV v Col-0	-0.363350681	0.716342938	IHW	0.988619159	ashr	-0.010264168	0.063300939
DAS30_20308genes	AT1G15415	17.09825693	~genotype	Wald	EV v Col-0	1.077164185	0.281406922	IHW	1	ashr	0.009662088	0.078048152
DAS30_20308genes	AT1G15420	685.9056907	~genotype	Wald	EV v Col-0	0.75181742	0.452160865	IHW	1	ashr	0.019701039	0.066252659
DAS30_20308genes	AT1G15430	273.0840443	~genotype	Wald	EV v Col-0	0.427879043	0.668739185	IHW	1	ashr	0.013371706	0.059596553
DAS30_20308genes	AT1G15440	1316.189766	~genotype	Wald	EV v Col-0	-0.0610694	0.951303939	IHW	1	ashr	-0.001420116	0.067511603
DAS30_20308genes	AT1G15460	24.24499919	~genotype	Wald	EV v Col-0	0.719956573	0.471551734	IHW	1	ashr	0.002004677	0.079851066
DAS30_20308genes	AT1G15470	701.0732896	~genotype	Wald	EV v Col-0	-1.072072428	0.283687502	IHW	0.865130799	ashr	-0.03489092	0.058867508
DAS30_20308genes	AT1G15480	533.7270408	~genotype	Wald	EV v Col-0	1.334344339	0.182091033	IHW	0.760213987	ashr	0.0419701	0.062397484
DAS30_20308genes	AT1G15490	448.2556103	~genotype	Wald	EV v Col-0	-0.225942146	0.821246417	IHW	1	ashr	-0.006752523	0.061285365
DAS30_20308genes	AT1G15500	7617.056017	~genotype	Wald	EV v Col-0	0.138921263	0.889512368	IHW	1	ashr	0.003696218	0.064716268
DAS30_20308genes	AT1G15510	475.7124463	~genotype	Wald	EV v Col-0	0.494387265	0.621032706	IHW	1	ashr	0.012523839	0.066326599
DAS30_20308genes	AT1G15520	1228.60442	~genotype	Wald	EV v Col-0	-1.161215934	0.245554096	IHW	0.732638736	ashr	-0.011186493	0.078214003
DAS30_20308genes	AT1G15530	723.1113591	~genotype	Wald	EV v Col-0	-1.134495593	0.256586721	IHW	0.843371124	ashr	-0.036760665	0.059438337
DAS30_20308genes	AT1G15550	229.7183334	~genotype	Wald	EV v Col-0	-1.110961888	0.266584754	IHW	1	ashr	-0.021782779	0.073804612
DAS30_20308genes	AT1G15570	597.4081267	~genotype	Wald	EV v Col-0	0.061586874	0.95089183	IHW	1	ashr	0.001787953	0.062224728
DAS30_20308genes	AT1G15580	42.1735012	~genotype	Wald	EV v Col-0	-0.732821277	0.463667442	IHW	1	ashr	-0.0090511	0.075878212
DAS30_20308genes	AT1G15625	17.13030394	~genotype	Wald	EV v Col-0	0.142767085	0.886474133	IHW	1	ashr	0.001526101	0.075694842
DAS30_20308genes	AT1G15630	7.940892141	~genotype	Wald	EV v Col-0	0.100991145	0.919557489	IHW	1	ashr	0.000803365	0.076909033
DAS30_20308genes	AT1G15660	949.9188541	~genotype	Wald	EV v Col-0	2.960855136	0.003067862	IHW	0.158794333	ashr	0.112826851	0.068853157
DAS30_20308genes	AT1G15670	330.3274402	~genotype	Wald	EV v Col-0	0.801348638	0.422929841	IHW	1	ashr	0.016182	0.071501685
DAS30_20308genes	AT1G15690	31266.5952	~genotype	Wald	EV v Col-0	-1.297517803	0.194453084	IHW	0.500149823	ashr	-0.043894517	0.056393438
DAS30_20308genes	AT1G15700	200.9046057	~genotype	Wald	EV v Col-0	0.083980812	0.933071687	IHW	1	ashr	0.002295513	0.06400425
DAS30_20308genes	AT1G15710	928.8174446	~genotype	Wald	EV v Col-0	-2.487254642	0.012873322	IHW	0.287115398	ashr	-0.069496593	0.099119342
DAS30_20308genes	AT1G15720	103.7297885	~genotype	Wald	EV v Col-0	0.200131187	0.841377983	IHW	1	ashr	0.004629743	0.067687311
DAS30_20308genes	AT1G15730	2737.166163	~genotype	Wald	EV v Col-0	-1.815484218	0.069449529	IHW	0.542973758	ashr	-0.063253598	0.055508672
DAS30_20308genes	AT1G15740	4613.884189	~genotype	Wald	EV v Col-0	0.673531298	0.500609344	IHW	0.931668592	ashr	0.015281725	0.069053864
DAS30_20308genes	AT1G15750	6226.646874	~genotype	Wald	EV v Col-0	0.289162353	0.77245714	IHW	1	ashr	0.008488954	0.061979991
DAS30_20308genes	AT1G15760	93.85763228	~genotype	Wald	EV v Col-0	0.078023745	0.937809165	IHW	1	ashr	0.001472016	0.070714937
DAS30_20308genes	AT1G15780	2591.860311	~genotype	Wald	EV v Col-0	0.492096865	0.622650869	IHW	0.972852205	ashr	0.01434973	0.062480987
DAS30_20308genes	AT1G15790	360.0008405	~genotype	Wald	EV v Col-0	-0.361331144	0.717851915	IHW	1	ashr	-0.006928236	0.070818325
DAS30_20308genes	AT1G15800	118.4068248	~genotype	Wald	EV v Col-0	0.163869838	0.869833612	IHW	1	ashr	0.00386769	0.067289474
DAS30_20308genes	AT1G15810	993.3063825	~genotype	Wald	EV v Col-0	0.602014265	0.547164642	IHW	0.907308569	ashr	0.018118051	0.061529588
DAS30_20308genes	AT1G15820	241178.455	~genotype	Wald	EV v Col-0	-1.573300214	0.11564932	IHW	0.42566638	ashr	-0.040017333	0.073582601
DAS30_20308genes	AT1G15830	495.1310557	~genotype	Wald	EV v Col-0	-0.407790723	0.683427325	IHW	1	ashr	-0.008166603	0.070310358
DAS30_20308genes	AT1G15825	125.6439031	~genotype	Wald	EV v Col-0	-0.141937248	0.887129573	IHW	1	ashr	-0.002593838	0.071154006
DAS30_20308genes	AT1G15860	1018.025033	~genotype	Wald	EV v Col-0	-0.791906669	0.428415098	IHW	0.87083112	ashr	-0.026395236	0.056053311
DAS30_20308genes	AT1G15870	48.31327514	~genotype	Wald	EV v Col-0	0.142092138	0.887007228	IHW	1	ashr	0.002312881	0.07247275
DAS30_20308genes	AT1G15880	1019.574219	~genotype	Wald	EV v Col-0	0.687654016	0.491670684	IHW	0.89552946	ashr	0.02189055	0.059084365
DAS30_20308genes	AT1G15885	130.0637473	~genotype	Wald	EV v Col-0	0.945580194	0.34436275	IHW	1	ashr	0.024394919	0.067478488
DAS30_20308genes	AT1G15890	219.2991597	~genotype	Wald	EV v Col-0	0.673208673	0.500814544	IHW	1	ashr	0.012441437	0.072164154
DAS30_20308genes	AT1G15900	19.94839247	~genotype	Wald	EV v Col-0	-1.640440458	0.100913619	IHW	1	ashr	-0.02189659	0.08091834
DAS30_20308genes	AT1G15910	1126.102087	~genotype	Wald	EV v Col-0	2.283698686	0.022389245	IHW	0.360768555	ashr	0.078189631	0.069641203
DAS30_20308genes	AT1G15920	543.6040976	~genotype	Wald	EV v Col-0	-0.262227645	0.793145941	IHW	1	ashr	-0.008190571	0.05945228
DAS30_20308genes	AT1G15930	7958.757065	~genotype	Wald	EV v Col-0	-1.234376566	0.217062617	IHW	0.514521332	ashr	-0.036140492	0.065162475
DAS30_20308genes	AT1G15940	1723.434235	~genotype	Wald	EV v Col-0	4.83003031	1.37E-06	IHW	0.002746168	ashr	0.384083685	0.132687875
DAS30_20308genes	AT1G15950	4889.384742	~genotype	Wald	EV v Col-0	-0.731972817	0.46418516	IHW	0.899283088	ashr	-0.025142235	0.051083423
DAS30_20308genes	AT1G15960	457.1555336	~genotype	Wald	EV v Col-0	-0.345537599	0.729690249	IHW	1	ashr	-0.008415303	0.06688555
DAS30_20308genes	AT1G15970	585.5478515	~genotype	Wald	EV v Col-0	-0.741521793	0.458377123	IHW	0.978924653	ashr	-0.023847471	0.058608853
DAS30_20308genes	AT1G15980	9438.689927	~genotype	Wald	EV v Col-0	-0.526842987	0.598302629	IHW	0.962854596	ashr	-0.015120349	0.063072411
DAS30_20308genes	AT1G16000	543.1530097	~genotype	Wald	EV v Col-0	-1.17220082	0.241116439	IHW	0.889478344	ashr	-0.029122744	0.069866105
DAS30_20308genes	AT1G16010	1620.926623	~genotype	Wald	EV v Col-0	1.493499001	0.135306616	IHW	0.631838726	ashr	0.051381558	0.046906416
DAS30_20308genes	AT1G16020	818.2061318	~genotype	Wald	EV v Col-0	-1.342019992	0.179589514	IHW	0.674133336	ashr	-0.044178738	0.059343535
DAS30_20308genes	AT1G16022	20.6351212	~genotype	Wald	EV v Col-0	-1.701864967	0.088780684	IHW	1	ashr	-0.025132807	0.08159138
DAS30_20308genes	AT1G16030	318.2025331	~genotype	Wald	EV v Col-0	-0.077132449	0.938518179	IHW	1	ashr	-0.002079841	0.064356369
DAS30_20308genes	AT1G16040	480.0840925	~genotype	Wald	EV v Col-0	-0.450185137	0.652576952	IHW	1	ashr	-0.01341884	0.061629688
DAS30_20308genes	AT1G16060	338.3304163	~genotype	Wald	EV v Col-0	-0.504779825	0.613713488	IHW	1	ashr	-0.009949084	0.070767542
DAS30_20308genes	AT1G16070	184.0536388	~genotype	Wald	EV v Col-0	1.318597306	0.187303775	IHW	1	ashr	0.031974469	0.071758741
DAS30_20308genes	AT1G16080	4551.616584	~genotype	Wald	EV v Col-0	-1.827663541	0.067600063	IHW	0.532611586	ashr	-0.053672763	0.072117009
DAS30_20308genes	AT1G16090	149.3586071	~genotype	Wald	EV v Col-0	-0.195540617	0.844969744	IHW	1	ashr	-0.00488743	0.066176224
DAS30_20308genes	AT1G16110	550.7287194	~genotype	Wald	EV v Col-0	0.562556639	0.573736825	IHW	1	ashr	0.011610589	0.070261111
DAS30_20308genes	AT1G16130	96.47012887	~genotype	Wald	EV v Col-0	-0.174538997	0.861441886	IHW	1	ashr	-0.003342268	0.070580908
DAS30_20308genes	AT1G16150	9.086246253	~genotype	Wald	EV v Col-0	0.691142929	0.489475725	IHW	1	ashr	0.005752764	0.077316162
DAS30_20308genes	AT1G16170	583.9396332	~genotype	Wald	EV v Col-0	-0.024006861	0.980847136	IHW	1	ashr	-0.000675993	0.063164563
DAS30_20308genes	AT1G16180	7284.430988	~genotype	Wald	EV v Col-0	-1.542196618	0.123025822	IHW	0.514033034	ashr	-0.052459865	0.057323236
DAS30_20308genes	AT1G16190	908.5862392	~genotype	Wald	EV v Col-0	-0.282754918	0.777364715	IHW	1	ashr	-0.00780333	0.063877149
DAS30_20308genes	AT1G16210	2419.152044	~genotype	Wald	EV v Col-0	0.71333638	0.475637631	IHW	0.920055779	ashr	0.023170504	0.057905588
DAS30_20308genes	AT1G16220	178.1150139	~genotype	Wald	EV v Col-0	0.93932383	0.347564508	IHW	1	ashr	0.022632222	0.069048879
DAS30_20308genes	AT1G16240	2157.471899	~genotype	Wald	EV v Col-0	0.131885502	0.895074857	IHW	1	ashr	0.003493127	0.064823646
DAS30_20308genes	AT1G16250	574.0440971	~genotype	Wald	EV v Col-0	1.251352826	0.21080578	IHW	0.835875399	ashr	0.039523592	0.061636289
DAS30_20308genes	AT1G16260	1337.695266	~genotype	Wald	EV v Col-0	0.940898619	0.346756816	IHW	0.806691434	ashr	0.024322781	0.06740371
DAS30_20308genes	AT1G16270	1723.715682	~genotype	Wald	EV v Col-0	2.052121501	0.040157856	IHW	0.467963671	ashr	0.070046674	0.06356181
DAS30_20308genes	AT1G16280	625.3515567	~genotype	Wald	EV v Col-0	0.512336326	0.608415646	IHW	1	ashr	0.014961024	0.062468448
DAS30_20308genes	AT1G16290	7.921584434	~genotype	Wald	EV v Col-0	1.269883536	0.204126119	IHW	1	ashr	0.012020859	0.078655764
DAS30_20308genes	AT1G16300	321.4189704	~genotype	Wald	EV v Col-0	-0.507814731	0.611583278	IHW	1	ashr	-0.014189227	0.063857622
DAS30_20308genes	AT1G16310	211.9828334	~genotype	Wald	EV v Col-0	-0.513756334	0.607422361	IHW	1	ashr	-0.013016535	0.066366237
DAS30_20308genes	AT1G16320	1739.665686	~genotype	Wald	EV v Col-0	1.241268991	0.214506396	IHW	0.713843306	ashr	0.042939425	0.050670851
DAS30_20308genes	AT1G16330	153.7234384	~genotype	Wald	EV v Col-0	0.512874669	0.608038994	IHW	1	ashr	0.010955427	0.06958486
DAS30_20308genes	AT1G16340	660.8392478	~genotype	Wald	EV v Col-0	-0.672901336	0.501010062	IHW	1	ashr	-0.021806167	0.057973837
DAS30_20308genes	AT1G16350	2774.470548	~genotype	Wald	EV v Col-0	-0.573516617	0.566294951	IHW	0.967289014	ashr	-0.01566041	0.064650522
DAS30_20308genes	AT1G16360	15.39172413	~genotype	Wald	EV v Col-0	-0.460393877	0.645233529	IHW	1	ashr	-0.005305202	0.07562341
DAS30_20308genes	AT1G16370	36.71735218	~genotype	Wald	EV v Col-0	-0.963950096	0.335070946	IHW	0.997056475	ashr	-0.017028549	0.074094686
DAS30_20308genes	AT1G16390	162.1724232	~genotype	Wald	EV v Col-0	-1.562582141	0.118150912	IHW	0.794725806	ashr	-0.02886486	0.079078761
DAS30_20308genes	AT1G16400	560.9259635	~genotype	Wald	EV v Col-0	-0.95637909	0.338880745	IHW	0.943164042	ashr	-0.018566639	0.072892844
DAS30_20308genes	AT1G16410	21928.46147	~genotype	Wald	EV v Col-0	-1.373878187	0.169479503	IHW	0.557061711	ashr	-0.031211667	0.07379711
DAS30_20308genes	AT1G16420	127.9725988	~genotype	Wald	EV v Col-0	0.249225994	0.803185973	IHW	1	ashr	0.002862808	0.075364833
DAS30_20308genes	AT1G16430	201.659632	~genotype	Wald	EV v Col-0	0.430102377	0.667121171	IHW	1	ashr	0.012237318	0.063177724
DAS30_20308genes	AT1G16445	200.0902373	~genotype	Wald	EV v Col-0	-1.162307503	0.24511058	IHW	1	ashr	-0.029043451	0.069647072
DAS30_20308genes	AT1G16460	2494.594031	~genotype	Wald	EV v Col-0	-1.031570625	0.302273307	IHW	0.803349628	ashr	-0.034539103	0.056343653
DAS30_20308genes	AT1G16470	2763.692965	~genotype	Wald	EV v Col-0	0.144979194	0.884727299	IHW	1	ashr	0.004410596	0.060544717
DAS30_20308genes	AT1G16480	147.5394908	~genotype	Wald	EV v Col-0	0.075255549	0.940011388	IHW	1	ashr	0.001698755	0.068040335
DAS30_20308genes	AT1G16490	62.89335044	~genotype	Wald	EV v Col-0	-0.44699357	0.654879702	IHW	1	ashr	-0.009476316	0.069542472
DAS30_20308genes	AT1G16500	527.2393653	~genotype	Wald	EV v Col-0	-1.923424551	0.054426754	IHW	0.542973758	ashr	-0.06257812	0.066689997
DAS30_20308genes	AT1G16510	207.1429092	~genotype	Wald	EV v Col-0	-1.054304795	0.291743394	IHW	1	ashr	-0.023157091	0.071594724
DAS30_20308genes	AT1G16515	31.22231936	~genotype	Wald	EV v Col-0	-0.030105888	0.975982605	IHW	1	ashr	-0.000444384	0.073379047
DAS30_20308genes	AT1G16520	648.000735	~genotype	Wald	EV v Col-0	0.534615365	0.592915857	IHW	1	ashr	0.015403987	0.062959561
DAS30_20308genes	AT1G16530	80.32571889	~genotype	Wald	EV v Col-0	-0.935115013	0.34972903	IHW	1	ashr	-0.01437044	0.075244008
DAS30_20308genes	AT1G16540	454.4158301	~genotype	Wald	EV v Col-0	1.364297017	0.172474104	IHW	0.78795614	ashr	0.042128184	0.063630473
DAS30_20308genes	AT1G16560	2247.47729	~genotype	Wald	EV v Col-0	-0.687315514	0.491883925	IHW	0.914948273	ashr	-0.023459219	0.052720262
DAS30_20308genes	AT1G16570	535.0593804	~genotype	Wald	EV v Col-0	-0.747031583	0.455044496	IHW	0.995281728	ashr	-0.023558543	0.059733565
DAS30_20308genes	AT1G16590	244.3349829	~genotype	Wald	EV v Col-0	0.90063597	0.367781903	IHW	1	ashr	0.026152058	0.063739075
DAS30_20308genes	AT1G16610	2115.580535	~genotype	Wald	EV v Col-0	-0.502209067	0.615520466	IHW	0.968787313	ashr	-0.015885524	0.059089597
DAS30_20308genes	AT1G16630	421.3480302	~genotype	Wald	EV v Col-0	-0.368028802	0.712851758	IHW	1	ashr	-0.008557485	0.067813518
DAS30_20308genes	AT1G16640	61.35415149	~genotype	Wald	EV v Col-0	1.372664963	0.169856526	IHW	1	ashr	0.030418181	0.074270704
DAS30_20308genes	AT1G16650	309.6588274	~genotype	Wald	EV v Col-0	-0.487788615	0.625699576	IHW	1	ashr	-0.013308128	0.064491591
DAS30_20308genes	AT1G16670	784.9847885	~genotype	Wald	EV v Col-0	-0.439234436	0.660491676	IHW	0.955667982	ashr	-0.009089453	0.069897375
DAS30_20308genes	AT1G16680	1111.667593	~genotype	Wald	EV v Col-0	1.548905573	0.121404421	IHW	0.626946157	ashr	0.051553499	0.059845024
DAS30_20308genes	AT1G16690	342.5232145	~genotype	Wald	EV v Col-0	0.220157501	0.825748494	IHW	1	ashr	0.007148403	0.057259775
DAS30_20308genes	AT1G16700	2185.102707	~genotype	Wald	EV v Col-0	1.098813281	0.271849518	IHW	0.781493781	ashr	0.035793435	0.058913737
DAS30_20308genes	AT1G16705	21.12884092	~genotype	Wald	EV v Col-0	0.66709361	0.504712342	IHW	1	ashr	0.007047934	0.076464456
DAS30_20308genes	AT1G16710	2081.502776	~genotype	Wald	EV v Col-0	1.335561335	0.181692695	IHW	0.69377388	ashr	0.038245119	0.066807882
DAS30_20308genes	AT1G16720	8820.012635	~genotype	Wald	EV v Col-0	0.288593208	0.772892694	IHW	1	ashr	0.006032914	0.069467166
DAS30_20308genes	AT1G16730	368.9569725	~genotype	Wald	EV v Col-0	-0.463251668	0.643183985	IHW	1	ashr	-0.009845519	0.069540869
DAS30_20308genes	AT1G16740	977.2142515	~genotype	Wald	EV v Col-0	1.428658	0.153102555	IHW	0.659035426	ashr	0.047538552	0.058958458
DAS30_20308genes	AT1G16750	336.7723963	~genotype	Wald	EV v Col-0	-0.778969972	0.435997403	IHW	1	ashr	-0.018923919	0.06811207
DAS30_20308genes	AT1G16780	687.3566263	~genotype	Wald	EV v Col-0	-0.054965778	0.956165728	IHW	1	ashr	-0.001374685	0.066090355
DAS30_20308genes	AT1G16790	340.4985915	~genotype	Wald	EV v Col-0	-0.354395423	0.723042564	IHW	1	ashr	-0.011005523	0.059808944
DAS30_20308genes	AT1G16800	583.4388528	~genotype	Wald	EV v Col-0	0.943612529	0.345367687	IHW	0.97201459	ashr	0.021485619	0.070225173
DAS30_20308genes	AT1G16810	1891.964683	~genotype	Wald	EV v Col-0	2.27649004	0.022816696	IHW	0.374604471	ashr	0.071004393	0.081317487
DAS30_20308genes	AT1G16820	92.2154419	~genotype	Wald	EV v Col-0	0.747261349	0.454905819	IHW	1	ashr	0.016284415	0.070049818
DAS30_20308genes	AT1G16825	177.3719759	~genotype	Wald	EV v Col-0	0.299350247	0.76467282	IHW	1	ashr	0.008427044	0.063328031
DAS30_20308genes	AT1G16830	77.43100495	~genotype	Wald	EV v Col-0	0.173758719	0.862055088	IHW	1	ashr	0.003272428	0.070798163
DAS30_20308genes	AT1G16840	1896.126141	~genotype	Wald	EV v Col-0	-0.768561482	0.442153679	IHW	0.891083086	ashr	-0.024717299	0.058674064
DAS30_20308genes	AT1G16850	182.8035645	~genotype	Wald	EV v Col-0	-1.402079179	0.160891604	IHW	1	ashr	-0.022231512	0.078325501
DAS30_20308genes	AT1G16860	1777.801046	~genotype	Wald	EV v Col-0	-0.461413429	0.644502018	IHW	0.962216929	ashr	-0.015485849	0.054728764
DAS30_20308genes	AT1G16870	1165.75638	~genotype	Wald	EV v Col-0	-0.210744778	0.833086432	IHW	1	ashr	-0.006496091	0.060023207
DAS30_20308genes	AT1G16880	14729.10581	~genotype	Wald	EV v Col-0	-1.389706327	0.164618073	IHW	0.671696303	ashr	-0.048191369	0.050737839
DAS30_20308genes	AT1G16890	3223.808603	~genotype	Wald	EV v Col-0	-0.869224086	0.384724576	IHW	0.862320881	ashr	-0.02922838	0.055358343
DAS30_20308genes	AT1G16900	1038.479741	~genotype	Wald	EV v Col-0	0.496807489	0.619324813	IHW	0.936520843	ashr	0.016075767	0.057762625
DAS30_20308genes	AT1G16916	297.7514816	~genotype	Wald	EV v Col-0	0.170871424	0.864324866	IHW	1	ashr	0.00454026	0.064767812
DAS30_20308genes	AT1G16920	1053.504361	~genotype	Wald	EV v Col-0	-0.26957547	0.787486874	IHW	1	ashr	-0.008544731	0.058716387
DAS30_20308genes	AT1G16930	190.5659843	~genotype	Wald	EV v Col-0	0.16746745	0.867002257	IHW	1	ashr	0.004821707	0.062532528
DAS30_20308genes	AT1G16960	217.5388243	~genotype	Wald	EV v Col-0	0.710489519	0.477400628	IHW	1	ashr	0.01587746	0.069464101
DAS30_20308genes	AT1G16970	781.8031953	~genotype	Wald	EV v Col-0	2.58006663	0.009878125	IHW	0.267761084	ashr	0.092831985	0.072661332
DAS30_20308genes	AT1G17020	98.63178511	~genotype	Wald	EV v Col-0	-1.499778357	0.133671826	IHW	1	ashr	-0.014346256	0.079699675
DAS30_20308genes	AT1G17030	79.49585557	~genotype	Wald	EV v Col-0	0.951175954	0.341515063	IHW	1	ashr	0.014880445	0.075183323
DAS30_20308genes	AT1G17040	341.3299002	~genotype	Wald	EV v Col-0	0.582457737	0.560258401	IHW	1	ashr	0.018374027	0.059365206
DAS30_20308genes	AT1G17050	2228.635217	~genotype	Wald	EV v Col-0	0.245926678	0.805738992	IHW	1	ashr	0.006729914	0.064071021
DAS30_20308genes	AT1G17060	117.3353707	~genotype	Wald	EV v Col-0	-0.390847834	0.695909715	IHW	1	ashr	-0.009690997	0.066589887
DAS30_20308genes	AT1G17070	685.1615878	~genotype	Wald	EV v Col-0	0.551908676	0.581010924	IHW	1	ashr	0.017700602	0.05839551
DAS30_20308genes	AT1G17080	1962.423069	~genotype	Wald	EV v Col-0	-1.343836242	0.179001347	IHW	0.837689393	ashr	-0.037858706	0.067499794
DAS30_20308genes	AT1G17090	72.44253386	~genotype	Wald	EV v Col-0	0.253587412	0.799814323	IHW	1	ashr	0.005514047	0.068802342
DAS30_20308genes	AT1G17100	2626.871689	~genotype	Wald	EV v Col-0	-0.565874863	0.57147885	IHW	1	ashr	-0.010994721	0.071141063
DAS30_20308genes	AT1G17110	2576.756991	~genotype	Wald	EV v Col-0	2.571375357	0.010129547	IHW	0.264423674	ashr	0.093021367	0.055911573
DAS30_20308genes	AT1G17120	1197.896883	~genotype	Wald	EV v Col-0	-0.828938708	0.40713909	IHW	0.844255108	ashr	-0.028384753	0.052430383
DAS30_20308genes	AT1G17130	1788.307262	~genotype	Wald	EV v Col-0	2.189125958	0.028587686	IHW	0.399578831	ashr	0.077369551	0.058803118
DAS30_20308genes	AT1G17140	1791.520827	~genotype	Wald	EV v Col-0	2.070760933	0.038381143	IHW	0.543458811	ashr	0.068648144	0.067867087
DAS30_20308genes	AT1G17145	798.8489822	~genotype	Wald	EV v Col-0	2.078345813	0.03767752	IHW	0.436511875	ashr	0.071616	0.062555497
DAS30_20308genes	AT1G17147	143.2746287	~genotype	Wald	EV v Col-0	0.663007933	0.507325473	IHW	1	ashr	0.012298252	0.072079627
DAS30_20308genes	AT1G17160	850.1896346	~genotype	Wald	EV v Col-0	-0.370362995	0.711112042	IHW	0.988934151	ashr	-0.012207494	0.056295401
DAS30_20308genes	AT1G17170	170.3018079	~genotype	Wald	EV v Col-0	0.131675872	0.895240671	IHW	1	ashr	0.001532716	0.075202477
DAS30_20308genes	AT1G17190	192.2419508	~genotype	Wald	EV v Col-0	0.039653441	0.968369421	IHW	1	ashr	0.000765266	0.070404842
DAS30_20308genes	AT1G17200	1381.745672	~genotype	Wald	EV v Col-0	-1.385298418	0.165961237	IHW	0.673374631	ashr	-0.045071093	0.060535727
DAS30_20308genes	AT1G17210	2614.298605	~genotype	Wald	EV v Col-0	1.795757413	0.072533106	IHW	0.52824578	ashr	0.061914392	0.057742952
DAS30_20308genes	AT1G17220	19481.98063	~genotype	Wald	EV v Col-0	0.769914874	0.44135039	IHW	0.72171209	ashr	0.026037403	0.054399474
DAS30_20308genes	AT1G17230	696.0196491	~genotype	Wald	EV v Col-0	-0.095922264	0.923582312	IHW	1	ashr	-0.002953605	0.060017822
DAS30_20308genes	AT1G17235	6.873479875	~genotype	Wald	EV v Col-0	-0.203195439	0.838982278	IHW	1	ashr	-0.001496443	0.077170382
DAS30_20308genes	AT1G17240	43.54442173	~genotype	Wald	EV v Col-0	-0.57118282	0.567875723	IHW	1	ashr	-0.011366314	0.070823646
DAS30_20308genes	AT1G17250	184.2676278	~genotype	Wald	EV v Col-0	0.543727829	0.586628779	IHW	1	ashr	0.014453683	0.065290543
DAS30_20308genes	AT1G17260	77.78094187	~genotype	Wald	EV v Col-0	0.74252095	0.457771764	IHW	1	ashr	0.016920346	0.069235979
DAS30_20308genes	AT1G17270	248.5571156	~genotype	Wald	EV v Col-0	0.343949254	0.730884449	IHW	1	ashr	0.010420025	0.060864069
DAS30_20308genes	AT1G17280	1368.537846	~genotype	Wald	EV v Col-0	0.4967844	0.619341098	IHW	0.974828639	ashr	0.016850337	0.053424852
DAS30_20308genes	AT1G17290	9371.554787	~genotype	Wald	EV v Col-0	-0.460616785	0.645073567	IHW	0.819880511	ashr	-0.015340124	0.055510085
DAS30_20308genes	AT1G17330	637.1138569	~genotype	Wald	EV v Col-0	0.464638879	0.642190085	IHW	1	ashr	0.011975211	0.065871869
DAS30_20308genes	AT1G17340	1097.737509	~genotype	Wald	EV v Col-0	-0.364726173	0.71531582	IHW	0.974906067	ashr	-0.0112609	0.060083794
DAS30_20308genes	AT1G17345	14.68956307	~genotype	Wald	EV v Col-0	0.154190461	0.877459563	IHW	1	ashr	0.001800815	0.075193793
DAS30_20308genes	AT1G17350	390.6851773	~genotype	Wald	EV v Col-0	-1.416836799	0.156530648	IHW	0.860922357	ashr	-0.047033924	0.059097396
DAS30_20308genes	AT1G17360	1994.06322	~genotype	Wald	EV v Col-0	2.283975053	0.022372997	IHW	0.372355814	ashr	0.080659994	0.06243236
DAS30_20308genes	AT1G17370	2540.441286	~genotype	Wald	EV v Col-0	-0.84956655	0.395566115	IHW	0.868732936	ashr	-0.0292544	0.049298616
DAS30_20308genes	AT1G17380	311.956615	~genotype	Wald	EV v Col-0	0.25818096	0.796267252	IHW	1	ashr	0.005925216	0.067891057
DAS30_20308genes	AT1G17400	11.36147325	~genotype	Wald	EV v Col-0	0.830010371	0.40653292	IHW	1	ashr	0.00906584	0.076755093
DAS30_20308genes	AT1G17410	229.3975305	~genotype	Wald	EV v Col-0	-0.476547951	0.633684055	IHW	1	ashr	-0.013445749	0.063510506
DAS30_20308genes	AT1G17420	982.1501645	~genotype	Wald	EV v Col-0	0.673993188	0.500315645	IHW	0.898315574	ashr	0.016104983	0.068062532
DAS30_20308genes	AT1G17430	713.1135287	~genotype	Wald	EV v Col-0	-0.933815297	0.350399178	IHW	0.910524954	ashr	-0.019950138	0.071310139
DAS30_20308genes	AT1G17440	2004.936342	~genotype	Wald	EV v Col-0	-0.87609416	0.380978847	IHW	0.87316356	ashr	-0.028502639	0.058214447
DAS30_20308genes	AT1G17450	1049.269206	~genotype	Wald	EV v Col-0	0.856132268	0.391924622	IHW	0.86561271	ashr	0.025515452	0.062602154
DAS30_20308genes	AT1G17455	335.5924976	~genotype	Wald	EV v Col-0	0.507806583	0.611588992	IHW	1	ashr	0.011881401	0.067987896
DAS30_20308genes	AT1G17460	181.3422224	~genotype	Wald	EV v Col-0	1.976586658	0.048088372	IHW	0.770965608	ashr	0.056193969	0.077310922
DAS30_20308genes	AT1G17470	3250.960139	~genotype	Wald	EV v Col-0	0.226336596	0.820939637	IHW	1	ashr	0.007527238	0.055415795
DAS30_20308genes	AT1G17480	199.9660314	~genotype	Wald	EV v Col-0	0.855143173	0.392471891	IHW	1	ashr	0.023116167	0.065817692
DAS30_20308genes	AT1G17490	380.4639776	~genotype	Wald	EV v Col-0	1.996630707	0.045865315	IHW	0.545118546	ashr	0.059937616	0.074646758
DAS30_20308genes	AT1G17500	1605.436242	~genotype	Wald	EV v Col-0	0.13384172	0.893527736	IHW	1	ashr	0.004111352	0.060134514
DAS30_20308genes	AT1G17510	298.6155734	~genotype	Wald	EV v Col-0	0.581914105	0.560624539	IHW	1	ashr	0.015305733	0.06564784
DAS30_20308genes	AT1G17520	476.5024772	~genotype	Wald	EV v Col-0	0.994101036	0.320173681	IHW	0.886511377	ashr	0.030305859	0.062170596
DAS30_20308genes	AT1G17530	586.8063612	~genotype	Wald	EV v Col-0	-0.25960142	0.795171241	IHW	1	ashr	-0.007951423	0.060332298
DAS30_20308genes	AT1G17550	1996.293482	~genotype	Wald	EV v Col-0	-0.494262518	0.621120793	IHW	1	ashr	-0.015932015	0.058001176
DAS30_20308genes	AT1G17560	324.8583132	~genotype	Wald	EV v Col-0	-0.186708369	0.851889294	IHW	1	ashr	-0.004533619	0.066760573
DAS30_20308genes	AT1G17580	1926.100035	~genotype	Wald	EV v Col-0	1.068808151	0.285156126	IHW	0.942266461	ashr	0.032096549	0.063161534
DAS30_20308genes	AT1G17590	260.8448107	~genotype	Wald	EV v Col-0	-0.803565225	0.421648113	IHW	1	ashr	-0.020229479	0.067420861
DAS30_20308genes	AT1G17600	676.3816987	~genotype	Wald	EV v Col-0	-0.138237259	0.890052909	IHW	1	ashr	-0.003185425	0.06771009
DAS30_20308genes	AT1G17610	136.7123473	~genotype	Wald	EV v Col-0	0.130028761	0.896543672	IHW	1	ashr	0.001378386	0.075733067
DAS30_20308genes	AT1G17615	26.31481189	~genotype	Wald	EV v Col-0	0.124145221	0.901200294	IHW	1	ashr	0.000957466	0.077010678
DAS30_20308genes	AT1G17620	1529.532791	~genotype	Wald	EV v Col-0	-2.690381207	0.007137044	IHW	0.238566305	ashr	-0.09617757	0.087434312
DAS30_20308genes	AT1G17630	108.4507913	~genotype	Wald	EV v Col-0	1.015855186	0.309698352	IHW	1	ashr	0.018319419	0.074184021
DAS30_20308genes	AT1G17640	218.0772553	~genotype	Wald	EV v Col-0	-0.468632526	0.639332324	IHW	1	ashr	-0.014054729	0.061424749
DAS30_20308genes	AT1G17650	2345.155139	~genotype	Wald	EV v Col-0	-2.630660586	0.00852191	IHW	0.244062303	ashr	-0.093614791	0.08210313
DAS30_20308genes	AT1G17665	88.44011002	~genotype	Wald	EV v Col-0	0.792617841	0.428000511	IHW	1	ashr	0.014147517	0.073082312
DAS30_20308genes	AT1G17680	1013.662899	~genotype	Wald	EV v Col-0	2.535946037	0.011214401	IHW	0.268344681	ashr	0.09058632	0.072002689
DAS30_20308genes	AT1G17690	1101.463831	~genotype	Wald	EV v Col-0	-0.030664923	0.975536765	IHW	1	ashr	-0.000910787	0.06143469
DAS30_20308genes	AT1G17700	142.2272578	~genotype	Wald	EV v Col-0	-2.024719896	0.042896134	IHW	0.598938827	ashr	-0.055571465	0.080376132
DAS30_20308genes	AT1G17710	28.81635872	~genotype	Wald	EV v Col-0	0.076838707	0.938751858	IHW	1	ashr	0.000830223	0.075612948
DAS30_20308genes	AT1G17720	2511.073107	~genotype	Wald	EV v Col-0	0.834249465	0.404140422	IHW	1	ashr	0.028562281	0.052485565
DAS30_20308genes	AT1G17730	1281.346972	~genotype	Wald	EV v Col-0	1.980238499	0.047676736	IHW	0.469960562	ashr	0.069688963	0.053719497
DAS30_20308genes	AT1G17744	11.1393005	~genotype	Wald	EV v Col-0	-0.277348626	0.781512425	IHW	1	ashr	-0.002348846	0.076778525
DAS30_20308genes	AT1G17745	3499.733038	~genotype	Wald	EV v Col-0	-1.444130551	0.148702256	IHW	0.794775537	ashr	-0.032527969	0.074797598
DAS30_20308genes	AT1G17750	177.0493565	~genotype	Wald	EV v Col-0	1.243931811	0.21352466	IHW	0.926909075	ashr	0.031018488	0.07036535
DAS30_20308genes	AT1G17760	967.4529006	~genotype	Wald	EV v Col-0	1.811074337	0.070129345	IHW	0.53358472	ashr	0.062953756	0.056132713
DAS30_20308genes	AT1G17780	667.9233965	~genotype	Wald	EV v Col-0	1.023529763	0.306057435	IHW	0.896202657	ashr	0.032956884	0.059393019
DAS30_20308genes	AT1G17790	431.684738	~genotype	Wald	EV v Col-0	1.022746307	0.306427811	IHW	0.878500699	ashr	0.032029391	0.060987205
DAS30_20308genes	AT1G17820	717.63782	~genotype	Wald	EV v Col-0	0.668886717	0.503567744	IHW	1	ashr	0.022113301	0.056499648
DAS30_20308genes	AT1G17830	80.45746389	~genotype	Wald	EV v Col-0	-0.659510997	0.509567687	IHW	1	ashr	-0.013597604	0.070598448
DAS30_20308genes	AT1G17840	3375.407119	~genotype	Wald	EV v Col-0	-0.975751932	0.32918741	IHW	0.824791879	ashr	-0.033585061	0.048267013
DAS30_20308genes	AT1G17850	971.062103	~genotype	Wald	EV v Col-0	0.638004346	0.523470851	IHW	0.908356318	ashr	0.020190605	0.059303096
DAS30_20308genes	AT1G17860	466.5928046	~genotype	Wald	EV v Col-0	0.457208414	0.647521251	IHW	1	ashr	0.012656387	0.064033263
DAS30_20308genes	AT1G17870	157.6054687	~genotype	Wald	EV v Col-0	0.221489488	0.824711321	IHW	1	ashr	0.005544258	0.066167283
DAS30_20308genes	AT1G17880	6487.653464	~genotype	Wald	EV v Col-0	-0.300136575	0.764072982	IHW	0.857485252	ashr	-0.008308066	0.063811931
DAS30_20308genes	AT1G17890	1688.250334	~genotype	Wald	EV v Col-0	-0.179206982	0.857775182	IHW	1	ashr	-0.00574591	0.058019611
DAS30_20308genes	AT1G17920	294.2146329	~genotype	Wald	EV v Col-0	0.579404187	0.562316479	IHW	1	ashr	0.017553115	0.061218071
DAS30_20308genes	AT1G17930	481.2530517	~genotype	Wald	EV v Col-0	1.336534419	0.181374658	IHW	0.799757961	ashr	0.044441402	0.058438777
DAS30_20308genes	AT1G17940	519.464553	~genotype	Wald	EV v Col-0	0.180293468	0.856922183	IHW	1	ashr	0.005775421	0.058073798
DAS30_20308genes	AT1G17950	10.03935765	~genotype	Wald	EV v Col-0	1.410846285	0.158289943	IHW	1	ashr	0.01425097	0.079255205
DAS30_20308genes	AT1G17960	26.15902931	~genotype	Wald	EV v Col-0	0.268842337	0.788051012	IHW	1	ashr	0.003343117	0.074883092
DAS30_20308genes	AT1G17970	884.7098967	~genotype	Wald	EV v Col-0	-1.184733549	0.236122813	IHW	0.747615877	ashr	-0.035888016	0.063391957
DAS30_20308genes	AT1G17980	1209.308243	~genotype	Wald	EV v Col-0	0.901272795	0.367443294	IHW	0.83317081	ashr	0.030605779	0.054199756
DAS30_20308genes	AT1G17990	864.3954101	~genotype	Wald	EV v Col-0	-0.018631825	0.985134815	IHW	1	ashr	-0.000308488	0.072243362
DAS30_20308genes	AT1G18000	2568.247872	~genotype	Wald	EV v Col-0	-1.551932936	0.120678271	IHW	0.628408935	ashr	-0.053858199	0.049192991
DAS30_20308genes	AT1G18010	15.97036803	~genotype	Wald	EV v Col-0	-0.181442615	0.856020172	IHW	1	ashr	-0.000577987	0.07879079
DAS30_20308genes	AT1G18020	1311.763419	~genotype	Wald	EV v Col-0	2.22356731	0.02617757	IHW	0.376993562	ashr	0.057267916	0.08946066
DAS30_20308genes	AT1G18030	495.6445694	~genotype	Wald	EV v Col-0	0.17331282	0.862405547	IHW	1	ashr	0.005623625	0.057278611
DAS30_20308genes	AT1G18040	384.2713822	~genotype	Wald	EV v Col-0	-0.191936317	0.847792089	IHW	1	ashr	-0.005278949	0.063891813
DAS30_20308genes	AT1G18060	4523.937758	~genotype	Wald	EV v Col-0	-1.930546003	0.053539221	IHW	0.50466996	ashr	-0.063187513	0.066249224
DAS30_20308genes	AT1G18070	4946.409025	~genotype	Wald	EV v Col-0	-0.261121211	0.793999035	IHW	1	ashr	-0.008812389	0.053859899
DAS30_20308genes	AT1G18080	18539.98086	~genotype	Wald	EV v Col-0	-1.967550644	0.049119763	IHW	0.308120432	ashr	-0.056972186	0.076082542
DAS30_20308genes	AT1G18090	399.6504146	~genotype	Wald	EV v Col-0	0.614750001	0.538719834	IHW	1	ashr	0.019742949	0.05842479
DAS30_20308genes	AT1G18140	72.02203932	~genotype	Wald	EV v Col-0	-0.569229496	0.569200406	IHW	1	ashr	-0.010961138	0.071273182
DAS30_20308genes	AT1G18150	2259.005784	~genotype	Wald	EV v Col-0	-0.110527295	0.911991204	IHW	1	ashr	-0.003707504	0.054503185
DAS30_20308genes	AT1G18160	2400.070118	~genotype	Wald	EV v Col-0	0.388159758	0.697897811	IHW	1	ashr	0.012881261	0.055746049
DAS30_20308genes	AT1G18170	1432.46052	~genotype	Wald	EV v Col-0	-2.714960646	0.006628365	IHW	0.231758209	ashr	-0.100087701	0.073769343
DAS30_20308genes	AT1G18180	231.8060757	~genotype	Wald	EV v Col-0	0.298803226	0.76509019	IHW	1	ashr	0.008628621	0.062540862
DAS30_20308genes	AT1G18190	800.8646551	~genotype	Wald	EV v Col-0	2.138649965	0.032464028	IHW	0.405773391	ashr	0.073095506	0.065382629
DAS30_20308genes	AT1G18197	8.402354317	~genotype	Wald	EV v Col-0	0.180884148	0.856458512	IHW	1	ashr	0.001687826	0.076354105
DAS30_20308genes	AT1G18200	58.9181355	~genotype	Wald	EV v Col-0	0.473624349	0.635767809	IHW	1	ashr	0.007568992	0.073169884
DAS30_20308genes	AT1G18210	2090.037604	~genotype	Wald	EV v Col-0	0.913328504	0.361069795	IHW	0.846042506	ashr	0.031460985	0.049070885
DAS30_20308genes	AT1G18250	1738.550745	~genotype	Wald	EV v Col-0	-1.431794529	0.152202634	IHW	0.64439653	ashr	-0.031826886	0.074902537
DAS30_20308genes	AT1G18260	2216.771382	~genotype	Wald	EV v Col-0	1.518248907	0.128951663	IHW	0.62556268	ashr	0.04674651	0.065114485
DAS30_20308genes	AT1G18265	233.78269	~genotype	Wald	EV v Col-0	1.541403117	0.123218706	IHW	1	ashr	0.03941869	0.072966003
DAS30_20308genes	AT1G18270	2349.119897	~genotype	Wald	EV v Col-0	0.657197859	0.511053702	IHW	0.923857414	ashr	0.020164002	0.06084241
DAS30_20308genes	AT1G18280	14.65426025	~genotype	Wald	EV v Col-0	0.488265692	0.625361659	IHW	1	ashr	0.001350879	0.079424376
DAS30_20308genes	AT1G18300	204.3748808	~genotype	Wald	EV v Col-0	1.377366674	0.168398911	IHW	1	ashr	0.02824639	0.07562281
DAS30_20308genes	AT1G18320	40.14308876	~genotype	Wald	EV v Col-0	0.185171023	0.853094896	IHW	1	ashr	0.002971665	0.072653906
DAS30_20308genes	AT1G18330	1142.380756	~genotype	Wald	EV v Col-0	1.475062153	0.140195834	IHW	0.642665388	ashr	0.038018965	0.071861176
DAS30_20308genes	AT1G18335	335.6840897	~genotype	Wald	EV v Col-0	0.409560867	0.682128109	IHW	1	ashr	0.012162101	0.061710908
DAS30_20308genes	AT1G18340	429.8687506	~genotype	Wald	EV v Col-0	0.388950998	0.697312396	IHW	1	ashr	0.012012758	0.060097045
DAS30_20308genes	AT1G18350	15.79773919	~genotype	Wald	EV v Col-0	-0.770133854	0.441220496	IHW	1	ashr	-0.007859062	0.076847501
DAS30_20308genes	AT1G18360	1774.053254	~genotype	Wald	EV v Col-0	-1.432313613	0.152054089	IHW	0.670553604	ashr	-0.041773271	0.066928994
DAS30_20308genes	AT1G18370	958.4013414	~genotype	Wald	EV v Col-0	0.581891624	0.560639683	IHW	0.924236276	ashr	0.015246829	0.065741987
DAS30_20308genes	AT1G18390	435.6562208	~genotype	Wald	EV v Col-0	0.614283506	0.539028	IHW	1	ashr	0.016136203	0.065764376
DAS30_20308genes	AT1G18400	263.8083379	~genotype	Wald	EV v Col-0	-1.540449786	0.123450754	IHW	1	ashr	-0.028652945	0.078735384
DAS30_20308genes	AT1G18410	20.47209325	~genotype	Wald	EV v Col-0	-0.05433303	0.956669834	IHW	1	ashr	-0.000736938	0.074101342
DAS30_20308genes	AT1G18420	42.59760989	~genotype	Wald	EV v Col-0	0.722088132	0.470240294	IHW	1	ashr	0.01167769	0.073829895
DAS30_20308genes	AT1G18440	795.6478617	~genotype	Wald	EV v Col-0	-1.014056523	0.310555782	IHW	0.780528379	ashr	-0.031325624	0.061638293
DAS30_20308genes	AT1G18450	1699.575792	~genotype	Wald	EV v Col-0	0.942832121	0.345766779	IHW	0.853929348	ashr	0.032457226	0.051175286
DAS30_20308genes	AT1G18460	1810.256607	~genotype	Wald	EV v Col-0	0.294958443	0.768025626	IHW	1	ashr	0.010114519	0.050496714
DAS30_20308genes	AT1G18470	2258.467714	~genotype	Wald	EV v Col-0	1.061322193	0.288543503	IHW	0.795408878	ashr	0.035937462	0.055167221
DAS30_20308genes	AT1G18480	689.1604142	~genotype	Wald	EV v Col-0	0.73173019	0.464333265	IHW	1	ashr	0.024919535	0.053252832
DAS30_20308genes	AT1G18485	591.8228565	~genotype	Wald	EV v Col-0	0.40656497	0.68432753	IHW	1	ashr	0.011175271	0.064146947
DAS30_20308genes	AT1G18490	670.6747009	~genotype	Wald	EV v Col-0	-1.308576008	0.190678012	IHW	0.775481579	ashr	-0.043601609	0.058084645
DAS30_20308genes	AT1G18500	3965.859642	~genotype	Wald	EV v Col-0	-0.84667627	0.397175589	IHW	0.869661872	ashr	-0.025483081	0.062175432
DAS30_20308genes	AT1G18540	12390.85493	~genotype	Wald	EV v Col-0	-0.791863916	0.428440029	IHW	0.881737181	ashr	-0.021871701	0.064957795
DAS30_20308genes	AT1G18550	255.7787328	~genotype	Wald	EV v Col-0	0.3328896	0.739217621	IHW	1	ashr	0.008579421	0.065652598
DAS30_20308genes	AT1G18560	235.5970128	~genotype	Wald	EV v Col-0	0.574648239	0.565529221	IHW	1	ashr	0.017273235	0.061522809
DAS30_20308genes	AT1G18570	825.2203699	~genotype	Wald	EV v Col-0	0.415729943	0.677607628	IHW	0.962216929	ashr	0.009340992	0.068515021
DAS30_20308genes	AT1G18580	713.2637996	~genotype	Wald	EV v Col-0	-0.724039764	0.469041323	IHW	1	ashr	-0.024906627	0.049978091
DAS30_20308genes	AT1G18590	2837.340347	~genotype	Wald	EV v Col-0	-1.690086179	0.091011469	IHW	0.568550008	ashr	-0.042586185	0.075747936
DAS30_20308genes	AT1G18600	1006.485363	~genotype	Wald	EV v Col-0	-0.369316733	0.711891654	IHW	1	ashr	-0.012217592	0.055995784
DAS30_20308genes	AT1G18610	435.1790086	~genotype	Wald	EV v Col-0	2.026168386	0.042747532	IHW	0.519925081	ashr	0.069404659	0.062478035
DAS30_20308genes	AT1G18620	3392.900913	~genotype	Wald	EV v Col-0	1.62321069	0.104544373	IHW	0.601132715	ashr	0.047688173	0.06876559
DAS30_20308genes	AT1G18630	401.6804506	~genotype	Wald	EV v Col-0	0.624395294	0.532368015	IHW	1	ashr	0.016844583	0.065105168
DAS30_20308genes	AT1G18640	1238.973272	~genotype	Wald	EV v Col-0	-0.283771238	0.776585697	IHW	1	ashr	-0.008904185	0.059246379
DAS30_20308genes	AT1G18650	1340.784923	~genotype	Wald	EV v Col-0	-1.079762908	0.280247772	IHW	0.784979407	ashr	-0.033178269	0.062182121
DAS30_20308genes	AT1G18660	2192.528975	~genotype	Wald	EV v Col-0	1.292531798	0.196173041	IHW	0.714156676	ashr	0.044403504	0.046943129
DAS30_20308genes	AT1G18670	591.8598439	~genotype	Wald	EV v Col-0	0.738154556	0.460420534	IHW	0.998200036	ashr	0.022714214	0.060906449
DAS30_20308genes	AT1G18680	211.3246802	~genotype	Wald	EV v Col-0	0.334541602	0.737970903	IHW	1	ashr	0.009582531	0.062838891
DAS30_20308genes	AT1G18690	324.7260921	~genotype	Wald	EV v Col-0	-0.302846438	0.762006892	IHW	1	ashr	-0.00831144	0.064051158
DAS30_20308genes	AT1G18700	1475.5888	~genotype	Wald	EV v Col-0	1.870609352	0.061399247	IHW	0.526617985	ashr	0.064420035	0.046476339
DAS30_20308genes	AT1G18710	74.70385793	~genotype	Wald	EV v Col-0	4.044081392	5.25E-05	IHW	0.050486844	ashr	0.119370927	0.257204563
DAS30_20308genes	AT1G18720	2724.714325	~genotype	Wald	EV v Col-0	-1.699365926	0.089250258	IHW	0.580974789	ashr	-0.053788967	0.065437325
DAS30_20308genes	AT1G18730	4291.952584	~genotype	Wald	EV v Col-0	1.580879522	0.113905587	IHW	0.628408935	ashr	0.039149051	0.074459443
DAS30_20308genes	AT1G18740	1177.236801	~genotype	Wald	EV v Col-0	-0.15839789	0.874143277	IHW	1	ashr	-0.00372622	0.067347086
DAS30_20308genes	AT1G18750	170.4170787	~genotype	Wald	EV v Col-0	2.101852494	0.035566199	IHW	0.724917032	ashr	0.062855847	0.078004457
DAS30_20308genes	AT1G18773	235.7468749	~genotype	Wald	EV v Col-0	-0.200748813	0.840894989	IHW	1	ashr	-0.005474471	0.064126775
DAS30_20308genes	AT1G18800	1313.89834	~genotype	Wald	EV v Col-0	2.393605982	0.016683661	IHW	0.314060092	ashr	0.080887004	0.076943074
DAS30_20308genes	AT1G18810	805.7557423	~genotype	Wald	EV v Col-0	-1.453812271	0.14599836	IHW	0.652658917	ashr	-0.04581181	0.0631835
DAS30_20308genes	AT1G18830	24.17889853	~genotype	Wald	EV v Col-0	-0.188978215	0.850109891	IHW	1	ashr	-0.002939749	0.072968408
DAS30_20308genes	AT1G18835	20.55226236	~genotype	Wald	EV v Col-0	0.204939885	0.837619092	IHW	1	ashr	0.002294598	0.075477168
DAS30_20308genes	AT1G18840	1204.296312	~genotype	Wald	EV v Col-0	0.568172473	0.569917861	IHW	0.927633263	ashr	0.0189271	0.055644752
DAS30_20308genes	AT1G18850	579.3234056	~genotype	Wald	EV v Col-0	-0.86884882	0.384929826	IHW	0.998984135	ashr	-0.024386532	0.064753984
DAS30_20308genes	AT1G18860	28.69119585	~genotype	Wald	EV v Col-0	-0.199051276	0.842222634	IHW	1	ashr	-0.001729439	0.076641899
DAS30_20308genes	AT1G18870	189.9624073	~genotype	Wald	EV v Col-0	-1.243233984	0.213781623	IHW	0.926909075	ashr	-0.023702804	0.075262919
DAS30_20308genes	AT1G18880	281.8593461	~genotype	Wald	EV v Col-0	0.342230698	0.732177285	IHW	1	ashr	0.007353775	0.069121732
DAS30_20308genes	AT1G18890	1906.942631	~genotype	Wald	EV v Col-0	-0.330241185	0.74121773	IHW	1	ashr	-0.00969982	0.062004503
DAS30_20308genes	AT1G18900	736.0916504	~genotype	Wald	EV v Col-0	0.215955325	0.829022571	IHW	1	ashr	0.006839234	0.05872515
DAS30_20308genes	AT1G18910	399.6289635	~genotype	Wald	EV v Col-0	-0.170835155	0.864353386	IHW	1	ashr	-0.005072175	0.061492404
DAS30_20308genes	AT1G18940	45.45486589	~genotype	Wald	EV v Col-0	-0.311215897	0.755636499	IHW	1	ashr	-0.00419936	0.074346546
DAS30_20308genes	AT1G18950	1583.4991	~genotype	Wald	EV v Col-0	2.784617797	0.005359085	IHW	0.210664668	ashr	0.103910557	0.075230165
DAS30_20308genes	AT1G18960	19.20549085	~genotype	Wald	EV v Col-0	0.886278918	0.375467246	IHW	1	ashr	0.003921021	0.078790475
DAS30_20308genes	AT1G18980	7.68409977	~genotype	Wald	EV v Col-0	0.7734998	0.439226647	IHW	1	ashr	0.005918023	0.077655519
DAS30_20308genes	AT1G18990	8.81885952	~genotype	Wald	EV v Col-0	-0.042018105	0.966484265	IHW	1	ashr	-0.000410249	0.076112143
DAS30_20308genes	AT1G19000	7098.85372	~genotype	Wald	EV v Col-0	-0.068766936	0.945175137	IHW	1	ashr	-0.001954579	0.062893066
DAS30_20308genes	AT1G19010	304.0393443	~genotype	Wald	EV v Col-0	0.160540928	0.872454984	IHW	1	ashr	0.004767815	0.061477272
DAS30_20308genes	AT1G19020	490.9580667	~genotype	Wald	EV v Col-0	0.476962022	0.633389166	IHW	1	ashr	0.00920609	0.070982756
DAS30_20308genes	AT1G19025	137.1861833	~genotype	Wald	EV v Col-0	-0.804630775	0.421032777	IHW	1	ashr	-0.017071872	0.070749657
DAS30_20308genes	AT1G19050	1052.088946	~genotype	Wald	EV v Col-0	-0.362878674	0.716695518	IHW	0.990731691	ashr	-0.007923202	0.068898332
DAS30_20308genes	AT1G19080	373.5968646	~genotype	Wald	EV v Col-0	-1.108781144	0.267524607	IHW	0.854460422	ashr	-0.035927796	0.059324259
DAS30_20308genes	AT1G19070	12.8503801	~genotype	Wald	EV v Col-0	-0.498184837	0.618353769	IHW	1	ashr	-0.004673077	0.076634794
DAS30_20308genes	AT1G19100	604.6592371	~genotype	Wald	EV v Col-0	0.772055423	0.440081603	IHW	1	ashr	0.019087449	0.067703944
DAS30_20308genes	AT1G19110	2025.294307	~genotype	Wald	EV v Col-0	0.663794702	0.506821717	IHW	0.902030696	ashr	0.022623277	0.052946307
DAS30_20308genes	AT1G19120	685.2879417	~genotype	Wald	EV v Col-0	1.155821202	0.247754299	IHW	0.872782759	ashr	0.037624989	0.05921312
DAS30_20308genes	AT1G19130	1122.197344	~genotype	Wald	EV v Col-0	0.264441327	0.79143987	IHW	1	ashr	0.00885325	0.054790209
DAS30_20308genes	AT1G19140	779.836243	~genotype	Wald	EV v Col-0	-0.575919194	0.564669802	IHW	0.914221284	ashr	-0.014656212	0.066417655
DAS30_20308genes	AT1G19150	5560.588383	~genotype	Wald	EV v Col-0	-2.444513917	0.014504748	IHW	0.238566305	ashr	-0.083277361	0.078386696
DAS30_20308genes	AT1G19160	10.23334664	~genotype	Wald	EV v Col-0	-0.106746182	0.914990344	IHW	1	ashr	-0.001015263	0.076242919
DAS30_20308genes	AT1G19170	695.0180522	~genotype	Wald	EV v Col-0	0.734945909	0.462372437	IHW	1	ashr	0.024656862	0.055261876
DAS30_20308genes	AT1G19180	1525.870929	~genotype	Wald	EV v Col-0	-0.010127192	0.991919808	IHW	1	ashr	-0.000220017	0.068663468
DAS30_20308genes	AT1G19190	36.34695289	~genotype	Wald	EV v Col-0	0.803751896	0.421540276	IHW	1	ashr	0.011871143	0.074950552
DAS30_20308genes	AT1G19200	82.3884536	~genotype	Wald	EV v Col-0	-1.971982661	0.048611586	IHW	0.839656061	ashr	-0.034591527	0.085644914
DAS30_20308genes	AT1G19220	836.1246673	~genotype	Wald	EV v Col-0	0.532245372	0.594556062	IHW	0.941507742	ashr	0.015530634	0.062531401
DAS30_20308genes	AT1G19230	30.51426117	~genotype	Wald	EV v Col-0	1.337475579	0.181067449	IHW	1	ashr	0.013623001	0.078891125
DAS30_20308genes	AT1G19240	391.9919724	~genotype	Wald	EV v Col-0	-1.925713409	0.054140169	IHW	0.589693028	ashr	-0.061667412	0.068150063
DAS30_20308genes	AT1G19250	304.2492207	~genotype	Wald	EV v Col-0	-0.244818783	0.80659675	IHW	1	ashr	-0.001582304	0.077511689
DAS30_20308genes	AT1G19270	846.9495367	~genotype	Wald	EV v Col-0	0.913243321	0.361114584	IHW	0.826850897	ashr	0.02350659	0.067375639
DAS30_20308genes	AT1G19290	391.3996289	~genotype	Wald	EV v Col-0	0.980742842	0.326719571	IHW	1	ashr	0.026688069	0.066196271
DAS30_20308genes	AT1G19300	519.2006403	~genotype	Wald	EV v Col-0	-1.915526621	0.055425377	IHW	0.568550008	ashr	-0.055472411	0.074781646
DAS30_20308genes	AT1G19310	900.1201893	~genotype	Wald	EV v Col-0	-0.950613852	0.341800434	IHW	0.832424213	ashr	-0.026297518	0.065554665
DAS30_20308genes	AT1G19330	660.3002647	~genotype	Wald	EV v Col-0	0.812299471	0.416619814	IHW	0.955667982	ashr	0.023564593	0.063454036
DAS30_20308genes	AT1G19340	208.8321804	~genotype	Wald	EV v Col-0	-1.36713727	0.171582283	IHW	1	ashr	-0.038579857	0.067646149
DAS30_20308genes	AT1G19350	3986.481274	~genotype	Wald	EV v Col-0	-1.848651156	0.064508201	IHW	0.525475298	ashr	-0.064534695	0.055386999
DAS30_20308genes	AT1G19360	1194.109514	~genotype	Wald	EV v Col-0	-0.802163593	0.422458333	IHW	0.865684326	ashr	-0.027078944	0.05471397
DAS30_20308genes	AT1G19370	911.2396636	~genotype	Wald	EV v Col-0	0.855188554	0.392446772	IHW	0.835755593	ashr	0.025268828	0.06293125
DAS30_20308genes	AT1G19380	465.1017363	~genotype	Wald	EV v Col-0	0.90749698	0.364144046	IHW	0.914948273	ashr	0.02117793	0.069543718
DAS30_20308genes	AT1G19394	7.655966367	~genotype	Wald	EV v Col-0	1.473031634	0.140742506	IHW	1	ashr	0.012443717	0.079537359
DAS30_20308genes	AT1G19396	41.7249357	~genotype	Wald	EV v Col-0	0.33259716	0.739438387	IHW	1	ashr	0.005787472	0.071968489
DAS30_20308genes	AT1G19397	137.8197311	~genotype	Wald	EV v Col-0	0.520734519	0.602551724	IHW	1	ashr	0.012812364	0.067017812
DAS30_20308genes	AT1G19400	2938.647995	~genotype	Wald	EV v Col-0	0.460147292	0.645410501	IHW	1	ashr	0.012292878	0.064991469
DAS30_20308genes	AT1G19430	1291.875752	~genotype	Wald	EV v Col-0	-0.335506996	0.737242668	IHW	0.983950354	ashr	-0.010531755	0.059273358
DAS30_20308genes	AT1G19440	985.6751133	~genotype	Wald	EV v Col-0	-1.975504402	0.048210936	IHW	0.478473757	ashr	-0.065563909	0.065657055
DAS30_20308genes	AT1G19450	5064.896456	~genotype	Wald	EV v Col-0	-0.85324212	0.39352505	IHW	0.711161638	ashr	-0.024764228	0.063578715
DAS30_20308genes	AT1G19480	338.7062337	~genotype	Wald	EV v Col-0	1.231676544	0.218069935	IHW	0.929583963	ashr	0.040067988	0.059632578
DAS30_20308genes	AT1G19485	950.7639832	~genotype	Wald	EV v Col-0	2.540190744	0.011079203	IHW	0.272381094	ashr	0.092056613	0.058269781
DAS30_20308genes	AT1G19490	177.9442458	~genotype	Wald	EV v Col-0	1.332651221	0.182646288	IHW	1	ashr	0.03751073	0.06743452
DAS30_20308genes	AT1G19510	87.35489451	~genotype	Wald	EV v Col-0	1.876522238	0.060583604	IHW	0.84098713	ashr	0.031974262	0.083991967
DAS30_20308genes	AT1G19520	1482.851301	~genotype	Wald	EV v Col-0	-0.118912713	0.90534451	IHW	1	ashr	-0.003349621	0.063177171
DAS30_20308genes	AT1G19530	110.2258957	~genotype	Wald	EV v Col-0	2.406808451	0.016092608	IHW	0.620300157	ashr	0.05308852	0.097658999
DAS30_20308genes	AT1G19540	166.5471043	~genotype	Wald	EV v Col-0	0.548237522	0.583528821	IHW	1	ashr	0.009575826	0.072421739
DAS30_20308genes	AT1G19570	13788.5619	~genotype	Wald	EV v Col-0	-2.109763054	0.03487877	IHW	0.338809227	ashr	-0.049670388	0.087482827
DAS30_20308genes	AT1G19580	1308.189263	~genotype	Wald	EV v Col-0	-0.904666629	0.365642026	IHW	0.829851373	ashr	-0.030964789	0.046650901
DAS30_20308genes	AT1G19600	1686.327085	~genotype	Wald	EV v Col-0	1.301813835	0.192980033	IHW	0.724917032	ashr	0.043351145	0.058101433
DAS30_20308genes	AT1G19610	91.99953372	~genotype	Wald	EV v Col-0	-0.453984045	0.649840311	IHW	1	ashr	-0.006032079	0.074700746
DAS30_20308genes	AT1G19630	123.3441364	~genotype	Wald	EV v Col-0	0.013405478	0.989304296	IHW	1	ashr	0.000288012	0.068841198
DAS30_20308genes	AT1G19620	11.08915645	~genotype	Wald	EV v Col-0	0.386664795	0.699004382	IHW	1	ashr	0.003972378	0.076103411
DAS30_20308genes	AT1G19640	153.8638497	~genotype	Wald	EV v Col-0	-1.126856282	0.25980325	IHW	1	ashr	-0.019296462	0.075480972
DAS30_20308genes	AT1G19650	1055.432443	~genotype	Wald	EV v Col-0	1.650186512	0.098904795	IHW	0.587756955	ashr	0.055025819	0.060590185
DAS30_20308genes	AT1G19660	5531.979734	~genotype	Wald	EV v Col-0	0.831283943	0.405813243	IHW	0.85581645	ashr	0.017548707	0.070959209
DAS30_20308genes	AT1G19670	4436.51219	~genotype	Wald	EV v Col-0	-0.711114407	0.477013343	IHW	0.920733764	ashr	-0.013139915	0.072313895
DAS30_20308genes	AT1G19680	1093.364026	~genotype	Wald	EV v Col-0	0.020207376	0.983877944	IHW	1	ashr	0.000547712	0.064213032
DAS30_20308genes	AT1G19690	515.2859863	~genotype	Wald	EV v Col-0	-0.398597408	0.690189872	IHW	1	ashr	-0.011471585	0.062770047
DAS30_20308genes	AT1G19700	1459.8039	~genotype	Wald	EV v Col-0	0.373049115	0.709111889	IHW	0.986908638	ashr	0.011029019	0.061823738
DAS30_20308genes	AT1G19710	592.2408293	~genotype	Wald	EV v Col-0	-0.367914737	0.712936811	IHW	1	ashr	-0.011680075	0.058722351
DAS30_20308genes	AT1G19715	3361.642708	~genotype	Wald	EV v Col-0	-0.052786706	0.957901854	IHW	1	ashr	-0.001777781	0.054026006
DAS30_20308genes	AT1G19720	2950.746132	~genotype	Wald	EV v Col-0	1.006077271	0.314378401	IHW	0.968428881	ashr	0.026770943	0.066972625
DAS30_20308genes	AT1G19730	464.5900259	~genotype	Wald	EV v Col-0	1.545538827	0.122215985	IHW	0.739749022	ashr	0.044695919	0.068516171
DAS30_20308genes	AT1G19740	5642.117679	~genotype	Wald	EV v Col-0	-2.796036092	0.005173362	IHW	0.147805925	ashr	-0.104474371	0.069301758
DAS30_20308genes	AT1G19750	27.45618511	~genotype	Wald	EV v Col-0	-0.333449036	0.738795354	IHW	1	ashr	-0.005534315	0.072493776
DAS30_20308genes	AT1G19770	3107.229393	~genotype	Wald	EV v Col-0	-1.784062281	0.074413545	IHW	0.532816063	ashr	-0.057239124	0.065591768
DAS30_20308genes	AT1G19790	31.08251981	~genotype	Wald	EV v Col-0	0.73065402	0.464990507	IHW	1	ashr	0.009860415	0.075329301
DAS30_20308genes	AT1G19800	1504.694408	~genotype	Wald	EV v Col-0	-1.469272196	0.141758975	IHW	0.781903703	ashr	-0.050868556	0.048673914
DAS30_20308genes	AT1G19830	67.6373937	~genotype	Wald	EV v Col-0	0.505606742	0.613132747	IHW	1	ashr	0.008530306	0.072688612
DAS30_20308genes	AT1G19835	3152.790644	~genotype	Wald	EV v Col-0	1.108815936	0.267509594	IHW	0.777940536	ashr	0.03506324	0.06083165
DAS30_20308genes	AT1G19840	195.311969	~genotype	Wald	EV v Col-0	-0.4172485	0.676496653	IHW	1	ashr	-0.009020263	0.06916548
DAS30_20308genes	AT1G19850	1157.720378	~genotype	Wald	EV v Col-0	2.071964374	0.038268764	IHW	0.438086631	ashr	0.066241194	0.071699932
DAS30_20308genes	AT1G19860	882.7011647	~genotype	Wald	EV v Col-0	0.775114215	0.438272172	IHW	0.87316356	ashr	0.026676249	0.049844223
DAS30_20308genes	AT1G19870	2718.149117	~genotype	Wald	EV v Col-0	2.297480669	0.021591365	IHW	0.374604471	ashr	0.08044029	0.065423409
DAS30_20308genes	AT1G19880	2276.17846	~genotype	Wald	EV v Col-0	-0.253170806	0.800136225	IHW	1	ashr	-0.008605191	0.052794947
DAS30_20308genes	AT1G19910	7037.080309	~genotype	Wald	EV v Col-0	-2.348703124	0.018838921	IHW	0.339310783	ashr	-0.083302414	0.063572258
DAS30_20308genes	AT1G19920	4390.395208	~genotype	Wald	EV v Col-0	-0.804858024	0.420901613	IHW	0.881629985	ashr	-0.022267169	0.064955233
DAS30_20308genes	AT1G19940	144.7509821	~genotype	Wald	EV v Col-0	-0.019377004	0.984540355	IHW	1	ashr	-0.000401091	0.069412505
DAS30_20308genes	AT1G19950	470.9933739	~genotype	Wald	EV v Col-0	-1.877309217	0.060475726	IHW	0.557061711	ashr	-0.056268048	0.07193893
DAS30_20308genes	AT1G19960	2667.21664	~genotype	Wald	EV v Col-0	-0.646102118	0.518213224	IHW	0.943164042	ashr	-0.00931394	0.074570978
DAS30_20308genes	AT1G19970	261.1302852	~genotype	Wald	EV v Col-0	-0.418545948	0.675547999	IHW	1	ashr	-0.011601283	0.063932195
DAS30_20308genes	AT1G19980	201.3387446	~genotype	Wald	EV v Col-0	3.159014279	0.001583037	IHW	0.188584342	ashr	0.131354532	0.127051422
DAS30_20308genes	AT1G19990	416.2140732	~genotype	Wald	EV v Col-0	1.865744758	0.062077084	IHW	0.594281761	ashr	0.057892531	0.069435125
DAS30_20308genes	AT1G20010	10080.1571	~genotype	Wald	EV v Col-0	-0.123760976	0.901504531	IHW	0.768514834	ashr	-0.003608509	0.062100489
DAS30_20308genes	AT1G20020	40454.46321	~genotype	Wald	EV v Col-0	0.092193427	0.92654436	IHW	1	ashr	0.002144313	0.067518573
DAS30_20308genes	AT1G20030	484.6981912	~genotype	Wald	EV v Col-0	2.111561505	0.034724077	IHW	0.477127274	ashr	0.053328717	0.086060874
DAS30_20308genes	AT1G20050	2484.131232	~genotype	Wald	EV v Col-0	-2.607974983	0.009107961	IHW	0.263475934	ashr	-0.094859684	0.057867912
DAS30_20308genes	AT1G20060	243.9103498	~genotype	Wald	EV v Col-0	1.286845797	0.198148041	IHW	0.908473374	ashr	0.03311286	0.069907713
DAS30_20308genes	AT1G20065	16.42667826	~genotype	Wald	EV v Col-0	-0.137269161	0.890818046	IHW	1	ashr	-0.001748279	0.074608738
DAS30_20308genes	AT1G20070	977.2611539	~genotype	Wald	EV v Col-0	0.217635276	0.827713297	IHW	1	ashr	0.003531661	0.072571678
DAS30_20308genes	AT1G20080	13.46034835	~genotype	Wald	EV v Col-0	-0.070606646	0.943710821	IHW	1	ashr	-0.000729871	0.07584306
DAS30_20308genes	AT1G20090	1989.652476	~genotype	Wald	EV v Col-0	1.052413448	0.292609902	IHW	0.799405816	ashr	0.033583593	0.060060628
DAS30_20308genes	AT1G20100	1940.897631	~genotype	Wald	EV v Col-0	1.671601018	0.094603024	IHW	0.69538786	ashr	0.057346598	0.057214942
DAS30_20308genes	AT1G20110	3412.531386	~genotype	Wald	EV v Col-0	-2.072671209	0.038202889	IHW	0.451735687	ashr	-0.072984207	0.056831892
DAS30_20308genes	AT1G20120	74.50616826	~genotype	Wald	EV v Col-0	0.864365795	0.387386977	IHW	1	ashr	0.01080986	0.076258627
DAS30_20308genes	AT1G20130	129.245909	~genotype	Wald	EV v Col-0	0.395218064	0.692681963	IHW	1	ashr	0.001043164	0.079462559
DAS30_20308genes	AT1G20132	3.512311911	~genotype	Wald	EV v Col-0	0.287871547	0.773445068	IHW	1	ashr	0.000460329	0.082228114
DAS30_20308genes	AT1G20140	411.6552957	~genotype	Wald	EV v Col-0	1.204068756	0.228563005	IHW	0.85581645	ashr	0.036655822	0.063273978
DAS30_20308genes	AT1G20150	27.83530812	~genotype	Wald	EV v Col-0	0.243774134	0.807405754	IHW	1	ashr	0.000386529	0.082212071
DAS30_20308genes	AT1G20160	531.0760195	~genotype	Wald	EV v Col-0	1.704959298	0.088202016	IHW	0.626946157	ashr	0.046222411	0.073523557
DAS30_20308genes	AT1G20180	5.029545224	~genotype	Wald	EV v Col-0	0.375307803	0.707431563	IHW	1	ashr	0.001968385	0.077979995
DAS30_20308genes	AT1G20190	1877.251352	~genotype	Wald	EV v Col-0	0.372508611	0.709514202	IHW	1	ashr	0.007398885	0.070356283
DAS30_20308genes	AT1G20200	3089.070091	~genotype	Wald	EV v Col-0	-1.596047617	0.110478163	IHW	0.594281761	ashr	-0.055546577	0.052268658
DAS30_20308genes	AT1G20220	2812.719624	~genotype	Wald	EV v Col-0	0.639040849	0.522796358	IHW	1	ashr	0.018416182	0.063182115
DAS30_20308genes	AT1G20225	1027.246762	~genotype	Wald	EV v Col-0	-2.188348728	0.02864421	IHW	0.39875482	ashr	-0.077538647	0.057395229
DAS30_20308genes	AT1G20230	114.0364197	~genotype	Wald	EV v Col-0	-0.02403473	0.980824906	IHW	1	ashr	-0.000518846	0.068766539
DAS30_20308genes	AT1G20260	8744.979125	~genotype	Wald	EV v Col-0	-2.104700348	0.0353174	IHW	0.339957893	ashr	-0.07435643	0.05590612
DAS30_20308genes	AT1G20270	607.1260455	~genotype	Wald	EV v Col-0	-0.161220471	0.871919758	IHW	1	ashr	-0.005352598	0.055534738
DAS30_20308genes	AT1G20300	456.260558	~genotype	Wald	EV v Col-0	-0.091873017	0.92679893	IHW	1	ashr	-0.002500608	0.064118777
DAS30_20308genes	AT1G20310	16.87864687	~genotype	Wald	EV v Col-0	0.904319081	0.365826232	IHW	1	ashr	0.009695686	0.077055155
DAS30_20308genes	AT1G20330	5538.044752	~genotype	Wald	EV v Col-0	-1.191705533	0.233376728	IHW	0.73257049	ashr	-0.037512499	0.061497313
DAS30_20308genes	AT1G20340	113482.7198	~genotype	Wald	EV v Col-0	-3.298340298	0.000972582	IHW	0.093708484	ashr	-0.140917335	0.09806172
DAS30_20308genes	AT1G20350	200.4702524	~genotype	Wald	EV v Col-0	-0.111383071	0.911312584	IHW	1	ashr	-0.001651352	0.073365849
DAS30_20308genes	AT1G20370	828.961221	~genotype	Wald	EV v Col-0	-0.279583456	0.779797102	IHW	1	ashr	-0.008617741	0.060074945
DAS30_20308genes	AT1G20380	352.2945932	~genotype	Wald	EV v Col-0	2.07492891	0.037993124	IHW	0.491741281	ashr	0.058364155	0.080762963
DAS30_20308genes	AT1G20410	622.2751737	~genotype	Wald	EV v Col-0	1.116320504	0.264284968	IHW	0.884221423	ashr	0.034302792	0.062356596
DAS30_20308genes	AT1G20430	678.6998182	~genotype	Wald	EV v Col-0	1.842347209	0.065424378	IHW	0.568550008	ashr	0.055711375	0.070693336
DAS30_20308genes	AT1G20440	6721.392364	~genotype	Wald	EV v Col-0	1.310688193	0.189963129	IHW	0.704683931	ashr	0.025714926	0.075537622
DAS30_20308genes	AT1G20450	8806.519168	~genotype	Wald	EV v Col-0	-0.442781763	0.657923595	IHW	0.823902415	ashr	-0.010956494	0.066728125
DAS30_20308genes	AT1G20460	352.9595609	~genotype	Wald	EV v Col-0	-0.902998143	0.366526881	IHW	1	ashr	-0.028224202	0.060645694
DAS30_20308genes	AT1G20470	111.5887479	~genotype	Wald	EV v Col-0	0.176054525	0.860251107	IHW	1	ashr	0.003527664	0.069960153
DAS30_20308genes	AT1G20480	191.158279	~genotype	Wald	EV v Col-0	0.428865335	0.668021228	IHW	1	ashr	0.009985442	0.067902647
DAS30_20308genes	AT1G20490	319.0502823	~genotype	Wald	EV v Col-0	0.868146001	0.385314411	IHW	1	ashr	0.022617897	0.066860795
DAS30_20308genes	AT1G20510	3851.698219	~genotype	Wald	EV v Col-0	-1.684542327	0.092076906	IHW	0.557079848	ashr	-0.053545468	0.064953413
DAS30_20308genes	AT1G20520	16.93469056	~genotype	Wald	EV v Col-0	-0.659144354	0.509803076	IHW	1	ashr	-0.007986595	0.07577427
DAS30_20308genes	AT1G20530	29.51868527	~genotype	Wald	EV v Col-0	0.938288136	0.348096355	IHW	1	ashr	0.013300794	0.075844039
DAS30_20308genes	AT1G20540	776.4144825	~genotype	Wald	EV v Col-0	0.755108825	0.450183688	IHW	0.878857009	ashr	0.025967021	0.050567952
DAS30_20308genes	AT1G20550	205.2126891	~genotype	Wald	EV v Col-0	1.643696759	0.100238856	IHW	0.978924653	ashr	0.049998081	0.06721235
DAS30_20308genes	AT1G20560	1104.944991	~genotype	Wald	EV v Col-0	-0.028721361	0.97708682	IHW	1	ashr	-0.000897472	0.059334281
DAS30_20308genes	AT1G20570	64.48699342	~genotype	Wald	EV v Col-0	-0.329839102	0.74152154	IHW	1	ashr	-0.005787905	0.071866686
DAS30_20308genes	AT1G20575	670.0136617	~genotype	Wald	EV v Col-0	0.49882888	0.61789994	IHW	1	ashr	0.016162684	0.057679532
DAS30_20308genes	AT1G20580	2274.476087	~genotype	Wald	EV v Col-0	-0.168610171	0.86610328	IHW	1	ashr	-0.005664511	0.054354091
DAS30_20308genes	AT1G20610	288.9210835	~genotype	Wald	EV v Col-0	1.290858331	0.196752807	IHW	0.907289918	ashr	0.034119968	0.069162752
DAS30_20308genes	AT1G20620	141127.8352	~genotype	Wald	EV v Col-0	-1.560687663	0.118597464	IHW	0.606512061	ashr	-0.048831905	0.064601784
DAS30_20308genes	AT1G20630	4173.437065	~genotype	Wald	EV v Col-0	0.333858506	0.738486332	IHW	1	ashr	0.009184433	0.064022778
DAS30_20308genes	AT1G20640	1342.202158	~genotype	Wald	EV v Col-0	1.478453906	0.139286326	IHW	0.642296559	ashr	0.049773114	0.058113537
DAS30_20308genes	AT1G20650	1527.795727	~genotype	Wald	EV v Col-0	0.074561023	0.940563987	IHW	1	ashr	0.002094835	0.06323823
DAS30_20308genes	AT1G20670	1047.524381	~genotype	Wald	EV v Col-0	1.276608787	0.201740398	IHW	0.702703642	ashr	0.041042172	0.060690318
DAS30_20308genes	AT1G20690	152.1138602	~genotype	Wald	EV v Col-0	0.175394898	0.860769349	IHW	1	ashr	0.004417289	0.065999261
DAS30_20308genes	AT1G20693	10005.2547	~genotype	Wald	EV v Col-0	1.83604881	0.066350438	IHW	0.514124203	ashr	0.051052577	0.07500167
DAS30_20308genes	AT1G20696	6214.474655	~genotype	Wald	EV v Col-0	2.338988499	0.019336029	IHW	0.341289472	ashr	0.079833199	0.072489771
DAS30_20308genes	AT1G20700	8.669104718	~genotype	Wald	EV v Col-0	1.194437507	0.232306873	IHW	1	ashr	0.009867383	0.078522046
DAS30_20308genes	AT1G20720	371.5244731	~genotype	Wald	EV v Col-0	0.161469251	0.871723827	IHW	1	ashr	0.004135676	0.065621015
DAS30_20308genes	AT1G20760	2428.30987	~genotype	Wald	EV v Col-0	1.735996131	0.082564519	IHW	0.557002604	ashr	0.059969061	0.056631385
DAS30_20308genes	AT1G20770	1049.80459	~genotype	Wald	EV v Col-0	0.197862227	0.843152859	IHW	1	ashr	0.006483109	0.056614746
DAS30_20308genes	AT1G20780	1186.778849	~genotype	Wald	EV v Col-0	-0.730825768	0.464885582	IHW	0.884075179	ashr	-0.021547544	0.06262445
DAS30_20308genes	AT1G20810	2089.118291	~genotype	Wald	EV v Col-0	-1.563191631	0.118007528	IHW	0.625623465	ashr	-0.052208949	0.059624954
DAS30_20308genes	AT1G20816	386.7789574	~genotype	Wald	EV v Col-0	-0.55878398	0.576309157	IHW	1	ashr	-0.017170982	0.060575669
DAS30_20308genes	AT1G20823	309.3996114	~genotype	Wald	EV v Col-0	-3.527886454	0.000418892	IHW	0.095656806	ashr	-0.179374887	0.174393862
DAS30_20308genes	AT1G20830	806.0528436	~genotype	Wald	EV v Col-0	-1.002408306	0.316146432	IHW	0.798007514	ashr	-0.033803328	0.055456854
DAS30_20308genes	AT1G20840	2922.804454	~genotype	Wald	EV v Col-0	-1.35102311	0.17668803	IHW	0.670553604	ashr	-0.041498303	0.063807721
DAS30_20308genes	AT1G20850	1783.285082	~genotype	Wald	EV v Col-0	-2.089998514	0.036617933	IHW	0.535195935	ashr	-0.072664807	0.061044387
DAS30_20308genes	AT1G20870	96.06044999	~genotype	Wald	EV v Col-0	0.302018452	0.762637997	IHW	1	ashr	0.006916333	0.067986425
DAS30_20308genes	AT1G20880	629.3470246	~genotype	Wald	EV v Col-0	-0.584018268	0.559208021	IHW	1	ashr	-0.017172496	0.062366187
DAS30_20308genes	AT1G20890	284.0596027	~genotype	Wald	EV v Col-0	-0.329142433	0.742048032	IHW	1	ashr	-0.009796156	0.06153049
DAS30_20308genes	AT1G20900	32.63115546	~genotype	Wald	EV v Col-0	1.617310812	0.105811207	IHW	0.733499259	ashr	0.023222411	0.08069851
DAS30_20308genes	AT1G20910	637.3054502	~genotype	Wald	EV v Col-0	-0.314917658	0.752824174	IHW	1	ashr	-0.009803077	0.059657569
DAS30_20308genes	AT1G20920	2604.660634	~genotype	Wald	EV v Col-0	1.036913956	0.299775959	IHW	0.783403187	ashr	0.028890744	0.065758973
DAS30_20308genes	AT1G20930	497.3111968	~genotype	Wald	EV v Col-0	0.634784902	0.525568712	IHW	1	ashr	0.017137104	0.065113809
DAS30_20308genes	AT1G20950	2741.774832	~genotype	Wald	EV v Col-0	-2.712914072	0.00666944	IHW	0.29626723	ashr	-0.10013896	0.07127179
DAS30_20308genes	AT1G20960	7965.614468	~genotype	Wald	EV v Col-0	0.589004478	0.55585827	IHW	0.664926589	ashr	0.015720036	0.065296316
DAS30_20308genes	AT1G20970	3356.832685	~genotype	Wald	EV v Col-0	1.497322057	0.134309478	IHW	0.631838726	ashr	0.045219082	0.065934581
DAS30_20308genes	AT1G20980	3790.419416	~genotype	Wald	EV v Col-0	1.064518953	0.287093673	IHW	0.945296385	ashr	0.036344929	0.053938845
DAS30_20308genes	AT1G20990	45.19691202	~genotype	Wald	EV v Col-0	-1.516186993	0.129472076	IHW	1	ashr	-0.027846492	0.078544836
DAS30_20308genes	AT1G21000	1333.536582	~genotype	Wald	EV v Col-0	1.603284847	0.10887178	IHW	0.592826513	ashr	0.042518441	0.072687772
DAS30_20308genes	AT1G21010	252.9082231	~genotype	Wald	EV v Col-0	1.382392944	0.166851082	IHW	1	ashr	0.030198497	0.074644479
DAS30_20308genes	AT1G21050	660.6632126	~genotype	Wald	EV v Col-0	0.00091173	0.999272545	IHW	1	ashr	2.27E-05	0.066193206
DAS30_20308genes	AT1G21060	620.7414599	~genotype	Wald	EV v Col-0	-0.239803852	0.81048232	IHW	1	ashr	-0.006703489	0.06347532
DAS30_20308genes	AT1G21065	5234.334945	~genotype	Wald	EV v Col-0	-0.532627273	0.594291619	IHW	0.780615438	ashr	-0.015983385	0.061509133
DAS30_20308genes	AT1G21070	300.3605664	~genotype	Wald	EV v Col-0	-1.672166344	0.094491525	IHW	0.662629083	ashr	-0.054034555	0.063584207
DAS30_20308genes	AT1G21080	2115.482458	~genotype	Wald	EV v Col-0	1.428895796	0.153034186	IHW	0.645465253	ashr	0.046433464	0.060930221
DAS30_20308genes	AT1G21090	335.7800304	~genotype	Wald	EV v Col-0	-0.631033716	0.528018479	IHW	1	ashr	-0.013155697	0.070326988
DAS30_20308genes	AT1G21100	166.4170908	~genotype	Wald	EV v Col-0	2.186409886	0.028785631	IHW	0.69538786	ashr	0.053454526	0.089296362
DAS30_20308genes	AT1G21110	170.1044498	~genotype	Wald	EV v Col-0	1.24086601	0.214655251	IHW	1	ashr	0.026239526	0.073756084
DAS30_20308genes	AT1G21120	277.833892	~genotype	Wald	EV v Col-0	0.541794735	0.587959919	IHW	1	ashr	0.00918747	0.072733006
DAS30_20308genes	AT1G21130	7459.492398	~genotype	Wald	EV v Col-0	1.066404261	0.286240936	IHW	0.774782883	ashr	0.026346948	0.069243024
DAS30_20308genes	AT1G21140	139.1921681	~genotype	Wald	EV v Col-0	-4.047576759	5.18E-05	IHW	0.026536115	ashr	-0.256277222	0.249185495
DAS30_20308genes	AT1G21150	179.0181291	~genotype	Wald	EV v Col-0	-0.70894042	0.478361451	IHW	1	ashr	-0.019034459	0.065477278
DAS30_20308genes	AT1G21160	1236.704681	~genotype	Wald	EV v Col-0	1.66228238	0.096456169	IHW	0.564446701	ashr	0.052604922	0.0649908
DAS30_20308genes	AT1G21170	1172.005091	~genotype	Wald	EV v Col-0	2.197298518	0.027999133	IHW	0.378866651	ashr	0.074626424	0.068051537
DAS30_20308genes	AT1G21190	844.9161995	~genotype	Wald	EV v Col-0	1.014781673	0.310209912	IHW	0.794725806	ashr	0.033526566	0.057503806
DAS30_20308genes	AT1G21200	439.9019439	~genotype	Wald	EV v Col-0	1.106521896	0.268500692	IHW	0.888144908	ashr	0.032226179	0.064587996
DAS30_20308genes	AT1G21210	17.19818803	~genotype	Wald	EV v Col-0	-0.105991311	0.915589246	IHW	1	ashr	-0.001390684	0.074375144
DAS30_20308genes	AT1G21240	981.1001555	~genotype	Wald	EV v Col-0	-0.275325837	0.783065916	IHW	1	ashr	-0.002889086	0.075881815
DAS30_20308genes	AT1G21250	10956.35635	~genotype	Wald	EV v Col-0	-0.337240553	0.735935569	IHW	0.725865399	ashr	-0.006592226	0.070514245
DAS30_20308genes	AT1G21270	5969.25546	~genotype	Wald	EV v Col-0	-0.216182318	0.828845636	IHW	1	ashr	-0.005166892	0.06709521
DAS30_20308genes	AT1G21310	4917.491759	~genotype	Wald	EV v Col-0	-3.71164271	0.000205919	IHW	0.017701692	ashr	-0.182968724	0.207981444
DAS30_20308genes	AT1G21320	10.00480621	~genotype	Wald	EV v Col-0	-0.103970221	0.917192981	IHW	1	ashr	-0.001115345	0.075659896
DAS30_20308genes	AT1G21326	20.75000308	~genotype	Wald	EV v Col-0	0.58175284	0.560733174	IHW	1	ashr	0.006789826	0.075791814
DAS30_20308genes	AT1G21350	1180.973189	~genotype	Wald	EV v Col-0	-0.528381984	0.597234239	IHW	0.927633263	ashr	-0.01680893	0.058822142
DAS30_20308genes	AT1G21360	8.509783263	~genotype	Wald	EV v Col-0	0.263454507	0.792200283	IHW	1	ashr	0.002046204	0.077046827
DAS30_20308genes	AT1G21370	648.113673	~genotype	Wald	EV v Col-0	-1.351195001	0.176632976	IHW	0.753855173	ashr	-0.037711005	0.067908589
DAS30_20308genes	AT1G21380	1831.083983	~genotype	Wald	EV v Col-0	-0.533834624	0.593455956	IHW	0.939081492	ashr	-0.017862023	0.04318619
DAS30_20308genes	AT1G21390	379.0363486	~genotype	Wald	EV v Col-0	0.051317588	0.959072454	IHW	1	ashr	0.001206329	0.067311025
DAS30_20308genes	AT1G21400	1569.231444	~genotype	Wald	EV v Col-0	0.781213817	0.434676748	IHW	0.884579012	ashr	0.01867468	0.068459345
DAS30_20308genes	AT1G21410	576.9876031	~genotype	Wald	EV v Col-0	0.704268338	0.48126568	IHW	0.987843566	ashr	0.021770139	0.060614516
DAS30_20308genes	AT1G21440	4318.208288	~genotype	Wald	EV v Col-0	-1.340068011	0.180223235	IHW	0.674161464	ashr	-0.031373243	0.072791847
DAS30_20308genes	AT1G21450	1326.811	~genotype	Wald	EV v Col-0	1.136468162	0.255760683	IHW	0.764328288	ashr	0.033054823	0.064807545
DAS30_20308genes	AT1G21460	669.258236	~genotype	Wald	EV v Col-0	0.049459104	0.960553427	IHW	1	ashr	0.001416198	0.062662922
DAS30_20308genes	AT1G21470	12.20941069	~genotype	Wald	EV v Col-0	-0.059993476	0.952160831	IHW	1	ashr	-0.00054102	0.076453597
DAS30_20308genes	AT1G21480	600.117148	~genotype	Wald	EV v Col-0	0.275279059	0.783101852	IHW	1	ashr	0.008801062	0.058245672
DAS30_20308genes	AT1G21500	9534.827747	~genotype	Wald	EV v Col-0	-2.137637376	0.032546186	IHW	0.263475934	ashr	-0.069159903	0.072417137
DAS30_20308genes	AT1G21510	29.18416255	~genotype	Wald	EV v Col-0	-0.83336149	0.404640887	IHW	1	ashr	-0.01298475	0.074638736
DAS30_20308genes	AT1G21520	818.4119507	~genotype	Wald	EV v Col-0	0.61471779	0.538741109	IHW	0.930039081	ashr	0.015727337	0.066399325
DAS30_20308genes	AT1G21540	205.7878969	~genotype	Wald	EV v Col-0	0.195365587	0.845106755	IHW	1	ashr	0.004085387	0.069351214
DAS30_20308genes	AT1G21550	284.303866	~genotype	Wald	EV v Col-0	-0.082367538	0.934354449	IHW	1	ashr	-0.001203239	0.073485886
DAS30_20308genes	AT1G21560	868.7836083	~genotype	Wald	EV v Col-0	2.43557236	0.014868251	IHW	0.298067533	ashr	0.083709469	0.076089985
DAS30_20308genes	AT1G21580	4684.329186	~genotype	Wald	EV v Col-0	0.959687206	0.337212664	IHW	0.812334823	ashr	0.025672873	0.06658233
DAS30_20308genes	AT1G21590	4621.310128	~genotype	Wald	EV v Col-0	2.00897585	0.044539695	IHW	0.469960562	ashr	0.06848117	0.062896149
DAS30_20308genes	AT1G21600	3991.297989	~genotype	Wald	EV v Col-0	-0.211425063	0.832555601	IHW	1	ashr	-0.007105205	0.054339674
DAS30_20308genes	AT1G21610	1312.628972	~genotype	Wald	EV v Col-0	2.397086869	0.016526005	IHW	0.313059683	ashr	0.085472535	0.063768279
DAS30_20308genes	AT1G21630	3586.169408	~genotype	Wald	EV v Col-0	0.398058087	0.690587369	IHW	1	ashr	0.011688288	0.062097461
DAS30_20308genes	AT1G21640	3986.213795	~genotype	Wald	EV v Col-0	0.979199371	0.327481479	IHW	0.978355638	ashr	0.03257388	0.056783047
DAS30_20308genes	AT1G21650	1288.774944	~genotype	Wald	EV v Col-0	-0.990405054	0.321976176	IHW	0.801966693	ashr	-0.024796134	0.068460889
DAS30_20308genes	AT1G21651	406.3575612	~genotype	Wald	EV v Col-0	1.263955011	0.206246175	IHW	0.857485252	ashr	0.031799583	0.070312094
DAS30_20308genes	AT1G21660	1996.331584	~genotype	Wald	EV v Col-0	-0.846322677	0.39737276	IHW	0.869756634	ashr	-0.029132071	0.04890072
DAS30_20308genes	AT1G21670	1471.872909	~genotype	Wald	EV v Col-0	0.507107194	0.612079608	IHW	0.987287335	ashr	0.014151521	0.063893273
DAS30_20308genes	AT1G21680	4516.570103	~genotype	Wald	EV v Col-0	0.928308789	0.353247416	IHW	0.857764436	ashr	0.025670071	0.065465494
DAS30_20308genes	AT1G21690	771.1500825	~genotype	Wald	EV v Col-0	0.148104327	0.882260435	IHW	1	ashr	0.004897409	0.055875609
DAS30_20308genes	AT1G21695	38.78946347	~genotype	Wald	EV v Col-0	-0.480242299	0.631055113	IHW	1	ashr	-0.008132913	0.072582457
DAS30_20308genes	AT1G21700	1562.476338	~genotype	Wald	EV v Col-0	0.294372093	0.76847359	IHW	1	ashr	0.009939013	0.053828352
DAS30_20308genes	AT1G21710	567.9918882	~genotype	Wald	EV v Col-0	-0.181679241	0.855834458	IHW	1	ashr	-0.006008997	0.055871671
DAS30_20308genes	AT1G21720	2924.26902	~genotype	Wald	EV v Col-0	0.922536086	0.356249017	IHW	0.999516571	ashr	0.030314341	0.057627858
DAS30_20308genes	AT1G21730	879.4528773	~genotype	Wald	EV v Col-0	1.496204149	0.134600464	IHW	0.631838726	ashr	0.046592433	0.064259115
DAS30_20308genes	AT1G21740	312.8309579	~genotype	Wald	EV v Col-0	1.424887473	0.154189731	IHW	0.731301745	ashr	0.036251077	0.071643364
DAS30_20308genes	AT1G21750	8121.514953	~genotype	Wald	EV v Col-0	0.587458814	0.556895604	IHW	0.943226613	ashr	0.015077294	0.066251945
DAS30_20308genes	AT1G21760	875.9953256	~genotype	Wald	EV v Col-0	0.945462552	0.34442278	IHW	0.804337958	ashr	0.029216227	0.061354916
DAS30_20308genes	AT1G21770	2197.427071	~genotype	Wald	EV v Col-0	0.72694786	0.467257897	IHW	0.904460554	ashr	0.01608415	0.069704553
DAS30_20308genes	AT1G21780	1833.461553	~genotype	Wald	EV v Col-0	0.722344603	0.470082637	IHW	1	ashr	0.020150228	0.064435466
DAS30_20308genes	AT1G21790	428.4736836	~genotype	Wald	EV v Col-0	-0.6199494	0.535291101	IHW	1	ashr	-0.018594436	0.061701686
DAS30_20308genes	AT1G21810	191.6684957	~genotype	Wald	EV v Col-0	1.5366671	0.124374852	IHW	1	ashr	0.041388273	0.071214699
DAS30_20308genes	AT1G21830	592.8357381	~genotype	Wald	EV v Col-0	1.417526863	0.156328946	IHW	0.768555338	ashr	0.041326874	0.066804273
DAS30_20308genes	AT1G21840	229.8318834	~genotype	Wald	EV v Col-0	0.200557946	0.841044244	IHW	1	ashr	0.005624443	0.063352107
DAS30_20308genes	AT1G21880	1185.548889	~genotype	Wald	EV v Col-0	-1.22423866	0.220862209	IHW	0.722166341	ashr	-0.03147075	0.069395022
DAS30_20308genes	AT1G21890	10.96624129	~genotype	Wald	EV v Col-0	-0.531140862	0.59532117	IHW	1	ashr	-0.003912583	0.077410203
DAS30_20308genes	AT1G21900	1324.363447	~genotype	Wald	EV v Col-0	0.021717278	0.982673481	IHW	1	ashr	0.000497078	0.067787253
DAS30_20308genes	AT1G21910	196.8673707	~genotype	Wald	EV v Col-0	-1.972901535	0.048506782	IHW	0.773277544	ashr	-0.044979776	0.084218797
DAS30_20308genes	AT1G21920	2680.938333	~genotype	Wald	EV v Col-0	0.704551751	0.481089233	IHW	0.923071665	ashr	0.014553047	0.070741404
DAS30_20308genes	AT1G21930	686.0849304	~genotype	Wald	EV v Col-0	0.008318793	0.99336264	IHW	1	ashr	0.000221774	0.064631008
DAS30_20308genes	AT1G21980	1128.221566	~genotype	Wald	EV v Col-0	0.698529416	0.484846168	IHW	0.908356318	ashr	0.020393876	0.062889971
DAS30_20308genes	AT1G22015	13.85030729	~genotype	Wald	EV v Col-0	0.910990833	0.362300204	IHW	1	ashr	0.004180612	0.078757912
DAS30_20308genes	AT1G22020	1142.998775	~genotype	Wald	EV v Col-0	-0.225603728	0.821509641	IHW	1	ashr	-0.007609456	0.053907023
DAS30_20308genes	AT1G22030	193.7497474	~genotype	Wald	EV v Col-0	0.081151606	0.935321385	IHW	1	ashr	0.002137855	0.064932624
DAS30_20308genes	AT1G22040	731.995658	~genotype	Wald	EV v Col-0	0.346794937	0.728745381	IHW	1	ashr	0.010992945	0.058781793
DAS30_20308genes	AT1G22050	294.4910266	~genotype	Wald	EV v Col-0	-0.353798347	0.723490013	IHW	1	ashr	-0.009748809	0.064003632
DAS30_20308genes	AT1G22060	2503.223076	~genotype	Wald	EV v Col-0	1.185855978	0.23567918	IHW	0.746965216	ashr	0.031998184	0.067692954
DAS30_20308genes	AT1G22065	35.53850133	~genotype	Wald	EV v Col-0	1.327851208	0.184227266	IHW	1	ashr	0.01913852	0.078142558
DAS30_20308genes	AT1G22070	1689.542801	~genotype	Wald	EV v Col-0	0.320838538	0.748332753	IHW	0.999146267	ashr	0.010466258	0.057017396
DAS30_20308genes	AT1G22110	15.06144022	~genotype	Wald	EV v Col-0	-0.076094183	0.939344168	IHW	1	ashr	-0.000813539	0.075669669
DAS30_20308genes	AT1G22140	766.3537121	~genotype	Wald	EV v Col-0	0.550817392	0.58175886	IHW	0.954086375	ashr	0.017505865	0.058911566
DAS30_20308genes	AT1G22150	6.549755106	~genotype	Wald	EV v Col-0	-0.016057713	0.987188349	IHW	1	ashr	-9.93E-05	0.077561094
DAS30_20308genes	AT1G22160	296.7163223	~genotype	Wald	EV v Col-0	0.383113704	0.701635459	IHW	1	ashr	0.00921457	0.067195793
DAS30_20308genes	AT1G22170	305.2584043	~genotype	Wald	EV v Col-0	-0.564852137	0.572174341	IHW	1	ashr	-0.016707646	0.062113265
DAS30_20308genes	AT1G22180	456.8616324	~genotype	Wald	EV v Col-0	0.550816268	0.581759631	IHW	1	ashr	0.012076527	0.069261216
DAS30_20308genes	AT1G22190	525.9998609	~genotype	Wald	EV v Col-0	1.279491742	0.200723946	IHW	0.780615438	ashr	0.036780352	0.066210519
DAS30_20308genes	AT1G22200	1597.709965	~genotype	Wald	EV v Col-0	-0.646268836	0.518105267	IHW	0.923857414	ashr	-0.022153402	0.051533019
DAS30_20308genes	AT1G22220	37.09426741	~genotype	Wald	EV v Col-0	-1.022636547	0.306479723	IHW	1	ashr	-0.014597445	0.076226055
DAS30_20308genes	AT1G22230	55.98796916	~genotype	Wald	EV v Col-0	0.258297512	0.796177306	IHW	1	ashr	0.004227676	0.07252994
DAS30_20308genes	AT1G22250	331.3653598	~genotype	Wald	EV v Col-0	2.153163745	0.031305812	IHW	0.467963671	ashr	0.065320365	0.078718291
DAS30_20308genes	AT1G22260	51.90608342	~genotype	Wald	EV v Col-0	2.305424205	0.021142827	IHW	0.659217169	ashr	0.052955742	0.094129861
DAS30_20308genes	AT1G22270	783.8341391	~genotype	Wald	EV v Col-0	1.497208123	0.134339112	IHW	0.631838726	ashr	0.044232482	0.067002935
DAS30_20308genes	AT1G22275	62.14284032	~genotype	Wald	EV v Col-0	1.62787843	0.103550666	IHW	0.988256142	ashr	0.038568579	0.076321237
DAS30_20308genes	AT1G22280	1935.840065	~genotype	Wald	EV v Col-0	0.184877551	0.853325079	IHW	1	ashr	0.00438976	0.06719284
DAS30_20308genes	AT1G22300	8116.917248	~genotype	Wald	EV v Col-0	-0.755336815	0.450046915	IHW	0.632001723	ashr	-0.025989003	0.050033377
DAS30_20308genes	AT1G22310	579.7224067	~genotype	Wald	EV v Col-0	2.643265529	0.008211061	IHW	0.292755701	ashr	0.096695747	0.068604106
DAS30_20308genes	AT1G22330	529.6620305	~genotype	Wald	EV v Col-0	-2.891815809	0.003830224	IHW	0.2184994	ashr	-0.104650081	0.112894275
DAS30_20308genes	AT1G22340	119.3827371	~genotype	Wald	EV v Col-0	-1.564247092	0.117759552	IHW	1	ashr	-0.028121544	0.079311782
DAS30_20308genes	AT1G22360	1735.585328	~genotype	Wald	EV v Col-0	-1.054894399	0.291473624	IHW	0.813470355	ashr	-0.026966419	0.068330036
DAS30_20308genes	AT1G22370	300.0889186	~genotype	Wald	EV v Col-0	-1.15560485	0.247842823	IHW	0.872782759	ashr	-0.027957291	0.070371456
DAS30_20308genes	AT1G22380	21.09318439	~genotype	Wald	EV v Col-0	-1.216511727	0.223790047	IHW	1	ashr	-0.011004016	0.078498987
DAS30_20308genes	AT1G22400	1188.683537	~genotype	Wald	EV v Col-0	-1.207100782	0.227393334	IHW	0.728640795	ashr	-0.024237279	0.074252483
DAS30_20308genes	AT1G22410	6913.833218	~genotype	Wald	EV v Col-0	-1.420135332	0.155568286	IHW	0.650207149	ashr	-0.04657803	0.060152594
DAS30_20308genes	AT1G22430	1808.70733	~genotype	Wald	EV v Col-0	1.238741747	0.215441153	IHW	0.714819709	ashr	0.040852178	0.058618519
DAS30_20308genes	AT1G22440	10.92769528	~genotype	Wald	EV v Col-0	1.510811152	0.130836573	IHW	1	ashr	0.013395096	0.07972044
DAS30_20308genes	AT1G22450	3440.662228	~genotype	Wald	EV v Col-0	-0.987476301	0.323409195	IHW	0.800864123	ashr	-0.031515201	0.059802084
DAS30_20308genes	AT1G22460	4.695026118	~genotype	Wald	EV v Col-0	-0.009428831	0.992476993	IHW	1	ashr	-6.06E-05	0.077474717
DAS30_20308genes	AT1G22480	19.66701908	~genotype	Wald	EV v Col-0	2.933255878	NA	IHW	NA	ashr	0.019553624	0.132467961
DAS30_20308genes	AT1G22490	143.9491591	~genotype	Wald	EV v Col-0	1.885449989	0.05936911	IHW	0.857485252	ashr	0.0429105	0.082161586
DAS30_20308genes	AT1G22500	476.6242236	~genotype	Wald	EV v Col-0	-0.189878265	0.849404525	IHW	1	ashr	-0.00358634	0.070775524
DAS30_20308genes	AT1G22510	395.4969398	~genotype	Wald	EV v Col-0	-0.334342493	0.738121129	IHW	1	ashr	-0.009190974	0.064043557
DAS30_20308genes	AT1G22520	944.1808133	~genotype	Wald	EV v Col-0	-1.747231342	0.080597217	IHW	0.53465496	ashr	-0.059855412	0.058264654
DAS30_20308genes	AT1G22530	2259.476031	~genotype	Wald	EV v Col-0	-0.746736957	0.455222357	IHW	0.879594409	ashr	-0.019606459	0.066184898
DAS30_20308genes	AT1G22540	805.0202389	~genotype	Wald	EV v Col-0	-1.257599454	0.208536651	IHW	0.69538786	ashr	-0.037035348	0.065082944
DAS30_20308genes	AT1G22550	228.1973617	~genotype	Wald	EV v Col-0	-0.965855726	0.334116379	IHW	1	ashr	-0.024953834	0.067547072
DAS30_20308genes	AT1G22570	1106.355132	~genotype	Wald	EV v Col-0	0.710814794	0.477199012	IHW	0.890165212	ashr	0.017063583	0.068098195
DAS30_20308genes	AT1G22590	595.3710893	~genotype	Wald	EV v Col-0	-0.103943581	0.917214122	IHW	1	ashr	-0.002534428	0.066626666
DAS30_20308genes	AT1G22600	24.96996786	~genotype	Wald	EV v Col-0	-0.700284	0.483749962	IHW	1	ashr	-0.01077854	0.074205632
DAS30_20308genes	AT1G22620	3185.398433	~genotype	Wald	EV v Col-0	0.939673283	0.347385173	IHW	0.840381104	ashr	0.029802616	0.059992229
DAS30_20308genes	AT1G22610	1734.44789	~genotype	Wald	EV v Col-0	-0.726562401	0.467494068	IHW	0.901187016	ashr	-0.023511901	0.058182615
DAS30_20308genes	AT1G22630	1967.071154	~genotype	Wald	EV v Col-0	0.684222579	0.493834626	IHW	0.928867819	ashr	0.020263447	0.062336279
DAS30_20308genes	AT1G22640	629.481046	~genotype	Wald	EV v Col-0	0.853932362	0.393142467	IHW	0.93874886	ashr	0.01885945	0.070306982
DAS30_20308genes	AT1G22650	685.3344699	~genotype	Wald	EV v Col-0	-0.278322954	0.780764457	IHW	1	ashr	-0.0084875	0.060532068
DAS30_20308genes	AT1G22660	543.1316007	~genotype	Wald	EV v Col-0	0.188402738	0.850560954	IHW	1	ashr	0.006345868	0.054058345
DAS30_20308genes	AT1G22680	7.734795631	~genotype	Wald	EV v Col-0	-1.021253192	0.307134497	IHW	1	ashr	-0.009001576	0.077915665
DAS30_20308genes	AT1G22690	1581.711148	~genotype	Wald	EV v Col-0	-0.935121472	0.349725702	IHW	0.855928258	ashr	-0.019381195	0.071809128
DAS30_20308genes	AT1G22700	4377.96796	~genotype	Wald	EV v Col-0	-0.17627434	0.86007842	IHW	1	ashr	-0.005997828	0.052551939
DAS30_20308genes	AT1G22710	10961.25525	~genotype	Wald	EV v Col-0	-0.840018746	0.400897876	IHW	0.697050203	ashr	-0.02362235	0.064583767
DAS30_20308genes	AT1G22730	1298.839331	~genotype	Wald	EV v Col-0	-0.216296324	0.828756774	IHW	1	ashr	-0.007406707	0.047477372
DAS30_20308genes	AT1G22740	385.5624683	~genotype	Wald	EV v Col-0	-0.73038402	0.465155483	IHW	1	ashr	-0.015736399	0.070171701
DAS30_20308genes	AT1G22750	2069.430651	~genotype	Wald	EV v Col-0	-1.301841457	0.192970589	IHW	0.711400471	ashr	-0.039919924	0.063543848
DAS30_20308genes	AT1G22770	3630.750724	~genotype	Wald	EV v Col-0	1.560352576	0.118676585	IHW	0.74483631	ashr	0.045592559	0.068226358
DAS30_20308genes	AT1G22780	6018.953684	~genotype	Wald	EV v Col-0	-0.172829347	0.862785569	IHW	0.881737181	ashr	-0.005304397	0.060189355
DAS30_20308genes	AT1G22790	706.9056047	~genotype	Wald	EV v Col-0	-2.069710133	0.038479497	IHW	0.533562691	ashr	-0.072288254	0.059508037
DAS30_20308genes	AT1G22800	555.4137032	~genotype	Wald	EV v Col-0	-0.843941441	0.398702129	IHW	0.942869114	ashr	-0.026649574	0.059927124
DAS30_20308genes	AT1G22830	162.1019401	~genotype	Wald	EV v Col-0	0.98166374	0.326265535	IHW	1	ashr	0.026197442	0.066761605
DAS30_20308genes	AT1G22840	5242.779847	~genotype	Wald	EV v Col-0	-2.150361565	0.031526626	IHW	0.414594757	ashr	-0.071958442	0.068801243
DAS30_20308genes	AT1G22850	6055.614319	~genotype	Wald	EV v Col-0	-2.66413539	0.007718649	IHW	0.136394939	ashr	-0.097737253	0.062031112
DAS30_20308genes	AT1G22860	938.5305329	~genotype	Wald	EV v Col-0	0.011383194	0.990917722	IHW	1	ashr	0.000371127	0.056916817
DAS30_20308genes	AT1G22870	900.2487554	~genotype	Wald	EV v Col-0	1.498005466	0.13413183	IHW	0.624462435	ashr	0.047432769	0.063260735
DAS30_20308genes	AT1G22880	300.8934082	~genotype	Wald	EV v Col-0	-0.027354139	0.978177276	IHW	1	ashr	-0.000854454	0.059350699
DAS30_20308genes	AT1G22882	839.9355474	~genotype	Wald	EV v Col-0	-0.389985817	0.696547034	IHW	0.981165502	ashr	-0.012523229	0.058097991
DAS30_20308genes	AT1G22885	412.0621959	~genotype	Wald	EV v Col-0	-1.385692415	0.165840845	IHW	0.741589396	ashr	-0.037477376	0.069330705
DAS30_20308genes	AT1G22890	844.5825452	~genotype	Wald	EV v Col-0	-0.455918573	0.648448533	IHW	0.981165502	ashr	-0.00832135	0.071652789
DAS30_20308genes	AT1G22900	120.1176756	~genotype	Wald	EV v Col-0	-0.267216581	0.78930241	IHW	1	ashr	-0.006459517	0.066928528
DAS30_20308genes	AT1G22910	1572.291392	~genotype	Wald	EV v Col-0	-3.261012461	0.001110152	IHW	0.098438629	ashr	-0.142689733	0.119722038
DAS30_20308genes	AT1G22920	1288.743463	~genotype	Wald	EV v Col-0	-1.404559114	0.160152422	IHW	0.655461784	ashr	-0.048673466	0.051999333
DAS30_20308genes	AT1G22930	7103.736254	~genotype	Wald	EV v Col-0	0.73528415	0.462166459	IHW	0.897703139	ashr	0.020709963	0.064180233
DAS30_20308genes	AT1G22940	1190.3533	~genotype	Wald	EV v Col-0	-1.098772636	0.271867251	IHW	0.76276171	ashr	-0.037467885	0.054299063
DAS30_20308genes	AT1G22950	729.4956835	~genotype	Wald	EV v Col-0	-0.663730755	0.506862652	IHW	1	ashr	-0.021452797	0.058124273
DAS30_20308genes	AT1G22960	347.1592599	~genotype	Wald	EV v Col-0	-0.419559948	0.674806952	IHW	1	ashr	-0.011422456	0.064427609
DAS30_20308genes	AT1G22970	729.0240712	~genotype	Wald	EV v Col-0	0.752621836	0.451677192	IHW	0.970661037	ashr	0.021852251	0.063235484
DAS30_20308genes	AT1G22980	12.00166392	~genotype	Wald	EV v Col-0	1.408019056	0.159125428	IHW	1	ashr	0.015851912	0.079197341
DAS30_20308genes	AT1G22985	134.5317049	~genotype	Wald	EV v Col-0	0.905960708	0.36495665	IHW	1	ashr	0.02227609	0.068425947
DAS30_20308genes	AT1G22990	24.18812049	~genotype	Wald	EV v Col-0	0.258437383	0.796069369	IHW	1	ashr	0.001861564	0.077254956
DAS30_20308genes	AT1G23000	389.6421649	~genotype	Wald	EV v Col-0	3.275978827	0.001052965	IHW	0.130051503	ashr	0.14258369	0.111076891
DAS30_20308genes	AT1G23010	154.8336252	~genotype	Wald	EV v Col-0	-1.103646747	0.269746405	IHW	0.987982971	ashr	-0.024962273	0.07140079
DAS30_20308genes	AT1G23020	956.7003506	~genotype	Wald	EV v Col-0	0.791040193	0.428920537	IHW	0.881746949	ashr	0.019692398	0.067625796
DAS30_20308genes	AT1G23030	1072.906202	~genotype	Wald	EV v Col-0	-1.08261313	0.278980177	IHW	0.770608319	ashr	-0.031063893	0.065007006
DAS30_20308genes	AT1G23040	234.9811464	~genotype	Wald	EV v Col-0	-2.986943887	0.002817814	IHW	0.319062365	ashr	-0.084969739	0.12972379
DAS30_20308genes	AT1G23050	166.5320221	~genotype	Wald	EV v Col-0	0.626846903	0.530759595	IHW	1	ashr	0.010455895	0.073173186
DAS30_20308genes	AT1G23060	69.20141517	~genotype	Wald	EV v Col-0	1.18041547	0.237835012	IHW	1	ashr	0.017400364	0.076978942
DAS30_20308genes	AT1G23080	4282.124365	~genotype	Wald	EV v Col-0	-1.754023111	0.079426547	IHW	0.540779503	ashr	-0.052104399	0.070151617
DAS30_20308genes	AT1G23090	1828.253025	~genotype	Wald	EV v Col-0	-0.804499433	0.421108597	IHW	1	ashr	-0.022073248	0.065197757
DAS30_20308genes	AT1G23100	327.9909937	~genotype	Wald	EV v Col-0	-0.608625251	0.542772864	IHW	1	ashr	-0.012361003	0.070647399
DAS30_20308genes	AT1G23110	7.002879688	~genotype	Wald	EV v Col-0	-1.157677254	0.24699577	IHW	1	ashr	-0.009841742	0.078374909
DAS30_20308genes	AT1G23120	34.78956888	~genotype	Wald	EV v Col-0	0.773791881	0.439053875	IHW	1	ashr	0.010752707	0.075282522
DAS30_20308genes	AT1G23130	24568.57333	~genotype	Wald	EV v Col-0	-0.95397895	0.340094298	IHW	0.663756588	ashr	-0.019378079	0.072230092
DAS30_20308genes	AT1G23140	181.7027585	~genotype	Wald	EV v Col-0	0.174201936	0.861706764	IHW	1	ashr	0.003490615	0.069958248
DAS30_20308genes	AT1G23150	146.9115365	~genotype	Wald	EV v Col-0	0.183403189	0.854481674	IHW	1	ashr	0.004284543	0.067494614
DAS30_20308genes	AT1G23170	491.8004483	~genotype	Wald	EV v Col-0	0.816734926	0.414079927	IHW	0.948111089	ashr	0.021381018	0.06652214
DAS30_20308genes	AT1G23180	2213.784764	~genotype	Wald	EV v Col-0	-1.71260155	0.086785868	IHW	0.562178667	ashr	-0.058022176	0.059444805
DAS30_20308genes	AT1G23190	4510.370416	~genotype	Wald	EV v Col-0	-1.573853169	0.115521399	IHW	0.740433231	ashr	-0.051279849	0.061919983
DAS30_20308genes	AT1G23200	70.03182239	~genotype	Wald	EV v Col-0	-1.64059994	0.100880487	IHW	0.893700958	ashr	-0.032815115	0.079400777
DAS30_20308genes	AT1G23205	215.0552876	~genotype	Wald	EV v Col-0	-2.479074804	0.013172368	IHW	0.547180567	ashr	-0.058391416	0.100679447
DAS30_20308genes	AT1G23220	715.6547299	~genotype	Wald	EV v Col-0	1.255550841	0.209278864	IHW	0.833940101	ashr	0.037790584	0.064120512
DAS30_20308genes	AT1G23230	2065.60978	~genotype	Wald	EV v Col-0	-0.483727688	0.628579141	IHW	0.993264178	ashr	-0.012930832	0.065020799
DAS30_20308genes	AT1G23260	1160.592037	~genotype	Wald	EV v Col-0	-0.492485658	0.622376058	IHW	0.970616662	ashr	-0.015130628	0.060472447
DAS30_20308genes	AT1G23280	1012.369573	~genotype	Wald	EV v Col-0	0.775305383	0.438159229	IHW	0.884734718	ashr	0.021496501	0.064787185
DAS30_20308genes	AT1G23290	7089.041894	~genotype	Wald	EV v Col-0	-1.37503402	0.169120898	IHW	0.677282039	ashr	-0.036385906	0.069928253
DAS30_20308genes	AT1G23310	72946.27264	~genotype	Wald	EV v Col-0	1.389676991	0.164626985	IHW	0.659035426	ashr	0.044464011	0.061729522
DAS30_20308genes	AT1G23330	653.739054	~genotype	Wald	EV v Col-0	0.645447641	0.518637139	IHW	1	ashr	0.020193624	0.059907141
DAS30_20308genes	AT1G23340	159.280034	~genotype	Wald	EV v Col-0	0.161222143	0.871918442	IHW	1	ashr	0.003511761	0.068682586
DAS30_20308genes	AT1G23360	1133.566192	~genotype	Wald	EV v Col-0	0.616647026	0.53746757	IHW	0.915269888	ashr	0.019710224	0.058707558
DAS30_20308genes	AT1G23380	173.4861105	~genotype	Wald	EV v Col-0	1.271958407	0.203387898	IHW	1	ashr	0.028927768	0.072717373
DAS30_20308genes	AT1G23390	8002.477888	~genotype	Wald	EV v Col-0	0.955187032	0.339483123	IHW	0.814284326	ashr	0.018796545	0.072698353
DAS30_20308genes	AT1G23400	3077.226127	~genotype	Wald	EV v Col-0	0.814559098	0.415324731	IHW	0.890165212	ashr	0.027386897	0.055221211
DAS30_20308genes	AT1G23440	1761.97915	~genotype	Wald	EV v Col-0	0.004411863	0.996479854	IHW	1	ashr	0.000110312	0.066089496
DAS30_20308genes	AT1G23450	36.69031453	~genotype	Wald	EV v Col-0	-0.131440589	0.895426782	IHW	1	ashr	-0.001838436	0.073883435
DAS30_20308genes	AT1G23460	554.2446754	~genotype	Wald	EV v Col-0	-0.068714496	0.945216879	IHW	1	ashr	-0.00211738	0.059979259
DAS30_20308genes	AT1G23465	41.56143274	~genotype	Wald	EV v Col-0	0.820267809	0.412063453	IHW	1	ashr	0.014877926	0.073023098
DAS30_20308genes	AT1G23480	923.1563024	~genotype	Wald	EV v Col-0	-0.666300508	0.505219041	IHW	0.901187016	ashr	-0.014074751	0.070245436
DAS30_20308genes	AT1G23490	10263.74578	~genotype	Wald	EV v Col-0	-2.772858483	0.005556628	IHW	0.207448459	ashr	-0.102652617	0.062027267
DAS30_20308genes	AT1G23530	132.3020543	~genotype	Wald	EV v Col-0	-2.072083289	0.038257674	IHW	0.781498796	ashr	-0.057292856	0.081502302
DAS30_20308genes	AT1G23540	10.11477697	~genotype	Wald	EV v Col-0	0.265444551	0.79066702	IHW	1	ashr	0.002473285	0.076412306
DAS30_20308genes	AT1G23550	99.92838394	~genotype	Wald	EV v Col-0	0.870731236	0.383900919	IHW	1	ashr	0.018647688	0.070922623
DAS30_20308genes	AT1G23560	42.99170466	~genotype	Wald	EV v Col-0	1.540077915	0.123541362	IHW	0.763911812	ashr	0.015979965	0.079968572
DAS30_20308genes	AT1G23570	21.9902639	~genotype	Wald	EV v Col-0	0.181697127	0.855820421	IHW	1	ashr	0.000289399	0.082070489
DAS30_20308genes	AT1G23700	12.43783847	~genotype	Wald	EV v Col-0	1.542200093	0.123024977	IHW	1	ashr	0.01221188	0.079825984
DAS30_20308genes	AT1G23710	443.7214681	~genotype	Wald	EV v Col-0	2.044697007	0.040884739	IHW	0.52824578	ashr	0.046519614	0.086125474
DAS30_20308genes	AT1G23730	99.56040758	~genotype	Wald	EV v Col-0	-1.247943786	0.212051644	IHW	1	ashr	-0.021397257	0.076412631
DAS30_20308genes	AT1G23740	8473.729238	~genotype	Wald	EV v Col-0	-0.335712586	0.737087614	IHW	0.725865399	ashr	-0.009651311	0.062724379
DAS30_20308genes	AT1G23750	319.5192776	~genotype	Wald	EV v Col-0	-0.089531672	0.928659384	IHW	1	ashr	-0.002475514	0.06369515
DAS30_20308genes	AT1G23760	27.71430132	~genotype	Wald	EV v Col-0	-0.681468567	0.495575049	IHW	1	ashr	-0.00847022	0.075690276
DAS30_20308genes	AT1G23780	1445.16718	~genotype	Wald	EV v Col-0	-0.170417037	0.864682174	IHW	1	ashr	-0.005711895	0.043438315
DAS30_20308genes	AT1G23790	215.9287481	~genotype	Wald	EV v Col-0	0.216169836	0.828855365	IHW	1	ashr	0.004651695	0.068927388
DAS30_20308genes	AT1G23800	574.1192467	~genotype	Wald	EV v Col-0	-1.426398502	0.153753346	IHW	0.731256128	ashr	-0.037256042	0.070882929
DAS30_20308genes	AT1G23820	3902.917754	~genotype	Wald	EV v Col-0	-0.325866316	0.744525502	IHW	1	ashr	-0.010797234	0.055819768
DAS30_20308genes	AT1G23830	192.6278143	~genotype	Wald	EV v Col-0	-0.542027083	0.587799849	IHW	1	ashr	-0.012163804	0.068836524
DAS30_20308genes	AT1G23840	418.3255863	~genotype	Wald	EV v Col-0	-0.030579367	0.975604997	IHW	1	ashr	-0.000619316	0.069733153
DAS30_20308genes	AT1G23850	129.9666487	~genotype	Wald	EV v Col-0	0.288788883	0.77274294	IHW	1	ashr	0.004148027	0.073809933
DAS30_20308genes	AT1G23860	1133.246201	~genotype	Wald	EV v Col-0	-1.631522451	0.102780126	IHW	0.594281761	ashr	-0.049964408	0.066673614
DAS30_20308genes	AT1G23870	1021.148094	~genotype	Wald	EV v Col-0	2.103692832	0.03540525	IHW	0.438086631	ashr	0.054353226	0.085145515
DAS30_20308genes	AT1G23880	181.7401177	~genotype	Wald	EV v Col-0	-1.201954424	0.229381187	IHW	1	ashr	-0.034361918	0.065863528
DAS30_20308genes	AT1G23890	346.1686751	~genotype	Wald	EV v Col-0	0.868686745	0.385018494	IHW	0.931266429	ashr	0.025786537	0.062801363
DAS30_20308genes	AT1G23900	2254.805061	~genotype	Wald	EV v Col-0	0.018047726	0.98560078	IHW	1	ashr	0.000617545	0.051153521
DAS30_20308genes	AT1G23935	174.5782215	~genotype	Wald	EV v Col-0	0.040777419	0.967473342	IHW	1	ashr	0.000983644	0.066818705
DAS30_20308genes	AT1G23950	1159.248787	~genotype	Wald	EV v Col-0	-0.678749403	0.497296658	IHW	0.897156572	ashr	-0.023252749	0.051816246
DAS30_20308genes	AT1G23960	1651.441275	~genotype	Wald	EV v Col-0	0.66311398	0.507257558	IHW	0.936439704	ashr	0.017501942	0.065783052
DAS30_20308genes	AT1G23965	9.974079672	~genotype	Wald	EV v Col-0	-0.995491677	0.31949719	IHW	1	ashr	-0.008810091	0.077836463
DAS30_20308genes	AT1G23970	262.8852319	~genotype	Wald	EV v Col-0	-1.811960713	0.069992267	IHW	0.890165212	ashr	-0.059219819	0.064437908
DAS30_20308genes	AT1G23980	138.6780645	~genotype	Wald	EV v Col-0	-2.558810624	0.010503094	IHW	0.50353901	ashr	-0.084011426	0.092458368
DAS30_20308genes	AT1G24020	4623.866222	~genotype	Wald	EV v Col-0	0.1271331	0.898835054	IHW	1	ashr	0.003133601	0.066419575
DAS30_20308genes	AT1G24030	66.77681973	~genotype	Wald	EV v Col-0	0.915230682	0.360070541	IHW	1	ashr	0.01900916	0.071661587
DAS30_20308genes	AT1G24040	840.5597618	~genotype	Wald	EV v Col-0	0.097726383	0.922149565	IHW	1	ashr	0.003113554	0.058349555
DAS30_20308genes	AT1G24050	2531.993619	~genotype	Wald	EV v Col-0	0.571631378	0.567571733	IHW	0.948276871	ashr	0.019201229	0.05480244
DAS30_20308genes	AT1G24070	616.4385981	~genotype	Wald	EV v Col-0	0.272136303	0.785517217	IHW	1	ashr	0.006313118	0.067714125
DAS30_20308genes	AT1G24090	117.72514	~genotype	Wald	EV v Col-0	0.917881433	0.358680943	IHW	1	ashr	0.021454171	0.069567351
DAS30_20308genes	AT1G24095	124.9233069	~genotype	Wald	EV v Col-0	0.057301139	0.954305313	IHW	1	ashr	0.000858341	0.073249951
DAS30_20308genes	AT1G24100	4381.920365	~genotype	Wald	EV v Col-0	-1.951464524	0.051001812	IHW	0.486859598	ashr	-0.05836647	0.073742455
DAS30_20308genes	AT1G24120	1503.780376	~genotype	Wald	EV v Col-0	-0.307833905	0.758208721	IHW	1	ashr	-0.010133793	0.056335569
DAS30_20308genes	AT1G24130	9.010916706	~genotype	Wald	EV v Col-0	-0.300065173	0.764127443	IHW	1	ashr	-0.002750579	0.076504447
DAS30_20308genes	AT1G24140	248.697366	~genotype	Wald	EV v Col-0	-0.68782517	0.491562884	IHW	1	ashr	-0.01170357	0.073179485
DAS30_20308genes	AT1G24145	689.0105012	~genotype	Wald	EV v Col-0	-0.518757465	0.603929883	IHW	1	ashr	-0.008259747	0.073320129
DAS30_20308genes	AT1G24147	1722.006614	~genotype	Wald	EV v Col-0	-0.170580875	0.864553337	IHW	1	ashr	-0.001972541	0.075264343
DAS30_20308genes	AT1G24148	721.8093423	~genotype	Wald	EV v Col-0	0.231581186	0.816863322	IHW	1	ashr	0.004634648	0.070033736
DAS30_20308genes	AT1G24150	711.9546924	~genotype	Wald	EV v Col-0	-0.529663425	0.596345311	IHW	1	ashr	-0.013129535	0.06688154
[truncated: 201,828 more rows]
